# Supplementary material for: Identification of Distinct Immune Cell Subsets Associated With Asymptomatic Infection, Disease Severity, and Viral Persistence in COVID-19 Patients
Source: Front Immunol. 2022 Feb 22;13:812514. doi: 10.3389/fimmu.2022.812514 (PMC8905648; doi:10.3389/fimmu.2022.812514)
Supplement: Supplementary file 2 [file Table_1.xlsx]

## Sheet: Clinical features
Number	Sample ID	ID	Gender	Age (years)	Clinical group	Duration (days)	Hosipital Time	Sampling Time	Nucleic Acid Test	Symptoms	Chest CT	SARS-COV-2 IgG（AU/ml）	SARS-COV-2 IgM（AU/ml）	Comorbidities	Note
1	COV144	C-1	female	27	AS	4	2020-03-28	2020-04-03	(+)	No	Normal	27.75(+)	1.09(-)	No
2	COV146	C-2	male	20	AS	4	2020-03-24	2020-04-03	(+)	No	Normal	65.87(+)	1.98(-)	No
3	COV147	C-3	male	72	AS	12	2020-03-24	2020-04-03	(+)	No	Normal	0.95(-)	1.01(-)	No
4	COV154	C-4	male	39	AS	3	2020-03-25	2020-04-03	(+)	No	Normal	2.21(-)	0.28(-)	Left limb paralysis
5	COV155	C-5	female	50	AS	3	2020-03-29	2020-04-03	(+)	No	Normal	10.49(+)	0.58(-)	Chronic bronchitis,Hypertension
6	COV048	C-6	female	65	MD	27	2020-02-11	2020-03-08	(+)	Yes	Abnormal	282.47(+)	18.55(+)	Hypertension
7	COV072	C-7	female	46	MD	48	2020-03-07	2020-03-12	(+)	Yes	Abnormal	270.82(+)	20.5(+)	No
8	COV074	C-8	male	48	MD	42	2020-02-08	2020-03-12	(+)	Yes	Abnormal	138.07(+)	9.88(-)	No
9	COV076	C-9	female	53	MD	22	2020-03-07	2020-03-12	(+)	Yes	Abnormal	337.57(+)	21.84(+)	Hypertension
10	COV086	C-10	female	39	MD	21	2020-03-07	2020-03-13	(+)	Yes	Abnormal	115.24(+)	4.49(-)	No
11	COV087	C-11	male	60	MD	13	2020-03-09	2020-03-13	(+)	Yes	Abnormal	143.58(+)	41.23(+)	Hypertension,T2DM,Hepatitis B
12	COV089	C-12	female	47	MD	52	2020-03-10	2020-03-13	(+)	Yes	Abnormal	143.28(+)	14.81(+)	No
13	COV091	C-13	male	64	MD	45	2020-03-09	2020-03-13	(+)	Yes	Abnormal	93.67(+)	4.49(-)	Hypertension
14	COV098	C-14	female	53	MD	24	2020-03-07	2020-03-14	(+)	Yes	Abnormal	151.71(+)	44.21(+)	No
15	COV101	C-15	female	61	MD	28	2020-03-07	2020-03-14	(+)	Yes	Abnormal	61.64(+)	3.73(-)	Hypertension
16	COV102	C-16	female	65	MD	46	2020-03-07	2020-03-14	(+)	Yes	Abnormal	125.57(+)	18.16(+)	Hypertension
17	COV156	C-17	female	46	MD	81	2020-02-06	2020-04-11	(+)	Yes	Abnormal	45.41(+)	5.29(-)	Post renal transplant
18	COV157	C-18	male	39	MD	49	2020-04-05	2020-04-11	(+)	Yes	Abnormal	372.5(+)	44.18(+)	No
19	COV011	C-19	male	72	SD	26	2020-02-14	2020-02-27	(+)	Yes	Abnormal	345.36(+)	12.55(+)	Gout,Hypertension,Alzheimer's disease
20	COV078	C-19	male	72	SD	26	2020-02-14	2020-03-13	(+)	Yes	Abnormal	313.32(+)	2.64(-)	Gout,Hypertension,Alzheimer's disease
21	COV012	C-20	male	63	SD	32	2020-02-10	2020-02-27	(+)	Yes	Abnormal	192.67(+)	6.84(-)	Hypertension	deceased
22	COV077	C-20	male	63	SD	32	2020-02-10	2020-03-13	(+)	Yes	Abnormal	93.84(+)	1.8(-)	Hypertension	deceased
23	COV007	C-21	male	52	SD	15	2020-02-12	2020-02-27	(+)	Yes	Abnormal	344.78(+)	242.64(+)	No
24	COV009	C-22	male	68	SD	27	2020-02-17	2020-02-27	(+)	Yes	Abnormal	274.82(+)	47.99(+)	Renal failure
25	COV013	C-23	male	69	SD	36	2020-02-07	2020-02-27	(+)	Yes	Abnormal	222.46(+)	19.81(+)	No
26	COV016	C-24	male	47	SD	35	2020-02-06	2020-02-28	(+)	Yes	Abnormal	221.94(+)	28.89(+)	No
27	COV021	C-25	female	81	SD	32	2020-02-07	2020-02-29	(+)	Yes	Abnormal	132(+)	10.16(+)	No
28	COV029	C-26	male	60	SD	41	2020-02-06	2020-03-01	(+)	Yes	Abnormal	304.57(+)	37.62(+)	Hypertension, Chronic gastritis
29	COV047	C-27	male	69	SD	33	2020-02-09	2020-03-08	(+)	Yes	Abnormal	203.7(+)	22.67(+)	Hypertension
30	COV057	C-28	male	69	SD	30	2020-02-09	2020-03-08	(+)	Yes	Abnormal	317.36(+)	3.29(+)	Diabetes,Hypertension
31	COV037	C-29	female	85	SDR	22	2020-02-10	2020-03-07	(+)	Yes	Abnormal	192.76(+)	12.1(+)	Hypertension
32	COV045	C-30	female	67	SDR	44	2020-02-10	2020-03-08	(+)	Yes	Abnormal	259.72(+)	4.68(-)	No
33	COV055	C-31	male	76	SDR	49	2020-01-30	2020-03-08	(+)	Yes	Abnormal	156.81(+)	17.82(+)	Chronic renal failure uremic stage
34	COV119	C-32	male	56	SDR	25	2020-02-10	2020-03-17	(+)	Yes	Abnormal	127.42(+)	4.85(-)	No
35	COV126	C-26	male	60	SDR	41	2020-02-06	2020-03-20	(+)	Yes	Abnormal	131.3(+)	28.74(+)	Hypertension, Chronic gastritis
36	COV158	C-33	female	52	SDR	66	2020-02-06	2020-04-11	(+)	Yes	Abnormal	914.65(+)	27.27(+)	Post recurrence of adenoid cystic carcinoma of sinus
37	COV159	C-34	female	53	SDR	87	2020-04-05	2020-04-11	(+)	Yes	Abnormal	229.3(+)	125.77(+)	Otitis Media Surgery
38	COV161	C-35	male	51	SDR	90	2020-02-06	2020-04-11	(+)	Yes	Abnormal	675.15(+)	15.12(+)	No
39	COV163	C-36	female	70	SDR	87	2020-02-06	2020-04-11	(+)	Yes	Abnormal	87.27(+)	9.19(-)	Hypertension
40	COV164	C-37	female	74	SDR	86	2020-01-30	2020-04-16	(+)	Yes	Abnormal	105.2(+)	1.23(-)	No
41	COV165	C-38	female	55	SDR	91	2020-01-30	2020-04-16	(+)	Yes	Abnormal	78.92(+)	1.46(-)	No
42	COV166	C-39	female	38	SDR	95	2020-04-01	2020-04-16	(+)	Yes	Abnormal	0.97(-)	0.32(-)	Hypertension, Post nasal polypectomy
43	HC01	H-1	female	44	HC	-	-	2020-03-03	(-)	No	Normal	(-)	(-)
44	HC05	H-2	female	34	HC	-	-	2020-03-03	(-)	No	Normal	(-)	(-)
45	HC07	H-3	female	39	HC	-	-	2020-03-03	(-)	No	Normal	(-)	(-)
46	HC20	H-4	male	34	HC	-	-	2020-03-04	(-)	No	Normal	(-)	(-)
47	HC21	H-5	male	35	HC	-	-	2020-03-04	(-)	No	Normal	(-)	(-)
48	HC23	H-6	male	40	HC	-	-	2020-03-07	(-)	No	Normal	(-)	(-)
49	HC31	H-7	male	51	HC	-	-	2020-03-13	(-)	No	Normal	(-)	(-)
50	HC36	H-8	female	50	HC	-	-	2020-03-13	(-)	No	Normal	(-)	(-)
51	HC39	H-9	female	52	HC	-	-	2020-03-13	(-)	No	Normal	(-)	(-)
52	HC58	H-10	male	39	HC	-	-	2020-03-13	(-)	No	Normal	(-)	(-)
53	HC60	H-11	female	56	HC	-	-	2020-03-13	(-)	No	Normal	(-)	(-)

## Sheet: Statistic of clinical features
Demographic and clinical features of the study cohort.
	Entire cohort	Healthy controls	Asymptomatic infection	Moderate	Severe	Severe Recovery
Anticipants, N	50	11	5	13	10	11
Age, years	53.90 ± 14.23	43.09 ± 7.57	41.60 ± 18.34	52.77 ± 9.08	65.00 ± 9.40	61.55± 13.21
Gender
Female	26/50( 52.00% )	6/11 ( 54.55% )	2/5 ( 40% )	9/13 ( 69.23% )	1/10 ( 10.00% )	8/11( 72.72% )
Male	24/50 ( 48.00% )	5/11 ( 45.45% )	3/5 ( 60% )	4/13 ( 30.77% )	9/10 ( 90.00% )	3/11( 27.27% )

## Sheet: Clinical test
Number	Sample ID	WBC（109/L）	Neu（109/L）	Lym （109/L）	PLT （109/L）	Hb（g/L）	CRP（mg/L）	IL-2（pg/mL）	IL-4（pg/mL）	IL-6（pg/mL）	IL-10（pg/mL）	TNF-α（pg/ml）	IFN-γ（pg/ml）	PT（sec）	APTT（sec）	FIB（g/L）	D-dimer（mg/L）	ALT（U/L）	AST（U/L）	ALP(U/L）	Alb(g/L)	TBIL（umol/L）	DBIL（umol/L）	Urea（mmol/L）	Cr（umol/L）	Na（mmol/L）	K（mmol/L）	CK(U/L)	LDH(U/L)	PCT(ng/mL)	CKMB(ng/mL)	MYO （ug/L）	CTnI（ng/mL）	CD3(/μL)	CD4（/μL）	CD8(/μL)	CD19(/μL)	CD16+56(/μL)	IgG(g/L)	IgM(g/L)	IgA(g/L)	IgE(g/L)	Complement C3( g/L)	Complement C4( g/L)
1	COV-144	6.74	4.54	1.71	162	136		4.24	2.88	33	21.15	3.65	4.88					4	16	65	47.4	11.6	3.9	3.8	52	140	3.79	44	151	0				1272	661	493	234	83
2	COV-146	7	3.78	2.46	320	159		3.85	3.15	4	4.5	9.66	3.2	11.4	34.9	1.53	0.27	10	13	67	44.1	8.2	3	5.7	76	140	4.26	43	136	0				1671	869	755	358	157
3	COV-147	3.67	2.06	1.07	120	121	26							12.4	31.7	2.81	0.68	16	21	48	32.9	15.6	6.3	15.7	147	141	4.25	189	197	0	5	70.2
4	COV-154	9.5	6.57	0.96	346	134								11	24.1	2	0.15	25	16	59	45.3	11.8	4.2	7.9	71	140	4.02	52	238	0	1	41.9		1345	820	450	505	262	9.96	0.546	2.21	44	1.29	0.367
5	COV-155	11.38	7.53	2.76	322	116		3.32	2.94	5	5.14	3.34	3.27	11.1	27.7	2.65	0.23	16	16	90	44.2	3.8	0.9	3.4	50	146	3.59	69	204	0	1	23.6		1829	1198	466	438	130	13.4	1.31	3.29	54	1.23	0.201
6	COV-048	6.82	4.25	1.92	362	113	17							11.8	25	4.68	0.81	29	25	71	39.4	9.9	2.7	4.2	55	142	4.07	42	266	0	1	31.3	0	1198	924	260	274	333	10.5	1.04	3.58		1.35	0.388
7	COV-072	6.98	3.73	1.83	306	133		3.24	3.15	6	4.08	2.82	2.77	11.2	27.9	2.3	0.16	93	46	57	42.1	9.5	3	4.2	57	137	3.4	71	185	0	1	39.2		919	680	268	513	135	9.76	0.931	3.3	22	1.01	0.267
8	COV-074	7.16	4.12	2.12	142	146	77	3.81	3.49	2	4.68	6.82	3.51	12.8	33	5.36	0.6	86	74	70	37	10.1	3.7	5.5	106	137	3.2	56	336	0	0	43		938	398	462	339	474	10.2	1.08	2.4	158	1.05	0.452
9	COV-076	5.9	3.06	1.87	271	118		3.07	2.73	7	5.71	3.16	3.41	10.5	25	3.13	0.61	39	39	71	40.6	9	2.1	6.3	51	142	3.58	119	216	0	1	26.7		1125	611	458	272	277	14.9	0.999	3	23	1.23	0.241
10	COV-086	8.57	4.91	2.29	271	115	9	3.04	2.63	9	4.67	3.16	2.77	11.1	26.5	2.9	0.26	85	48	38	39.3	15	4	3.6	52	138	3.88	47	200	0	0	14.4		1982	901	1004	234	151	12.8	0.757	3.16	841	1.13	0.153
11	COV-087	5.81	2.89	2.37	151	124		4.05	2.94	6	6.05	2.77	3.27	12.7	30.2	2.79	0.47	24	22	55	40.5	16.3	3.9	5.9	66	136	3.5	160	218	0	3	49.9		1648	920	489	312	86	11.6	1.05	2.41		0.86	0.231
12	COV-089	3.08	1.47	1.09	218	190		4.3	3.74	5	5.51	8.71	3.21	10.8	28.2	3.01	0.2	12	15	59	42.6	15	3.2	4.4	49	134	3.2	24	160	0	0	14.1		768	410	285	128	127	10.7	0.897	3.38	200	1.1	0.26
13	COV-091	5.86	2.93	1.58	261	136		3.58	2.78	7	9.75	2.61	3.41	11.7	28.9	3.33	0.2	23	77	36	11.2	3.1	4.3	4.3	75	135	3.9	47	178	0	1	36.8		907	623	244	119	410	16.9	0.705	1.85	974	0.88	0.15
14	COV-098	8.97	5.78	1.96	339	99		3.15	2.12	18	4.84	3.16	2.48	10.9	27.6	2.24	0.18	39	25	62	41.1	7.7	2.7	3.3	40	136	3.5	39	184		0	13.1		1436	885	504	16	62	10.1	0.89	2.84	73	0.94	0.1
15	COV-101	7.32	4.31	2.08	238	112	22	9.19	2.73	9	5.32	2.88	2.65	10.7	25.9	3.41	0.37	18	20	64	40.9	11.5	3.2	6.8	51	141	3.85	58	162	0	1	22.2		1616	1019	588	52	324	14.3	0.391	2.29	401	0.98	0.184
16	COV-102	8.23	5.33	1.96	243	134		2.92	2.73	8	6.11	2.82	2.62	11.2	28.6	3.73	0.27	25	24	80	42.2	7.5	2.1	7.4	66	143	4.49	120	258	0	2	65.4		1115	770	288	370	402	7.86	0.942	4.27		1.07	0.255
17	COV-156	4.6	3.16	0.97	369	120	39	3.67	2.99	6	6.05	3.3	3.69	10.5	27.7	5.7	0.41	21	63	114	37.6	4.9	1.9	10	139	135	5.64	25	218	0				464	219	242	97	432	10	1.35	2.88	44	1.6	0.544
18	COV-157	5.97	3.26		311									11.2	25.3	2.28				55	47.2	12.8	4.2	3.3	59	147	3.8	208		0
19	COV-011	10.63	8.79	1.02	317	137	91	3.62	3.04	23	5.77	3.1	3.7	12.6	24.8	9.12	3.48	37	18	199	32.4	14.1	6.6	20.2	363	137	5.5	213	344	9	3	115		547	366	157	254	154	15.3	0.498	3.74	574	1.25	0.411
20	COV-078	10.63	8.79	1.02	317	137	91	3.62	3.04	23	5.77	3.1	3.7	12.6	24.8	9.12	3.48	37	18	199	32.4	14.1	6.6	20.2	363	137	5.5	213	344	9	3	115		547	366	157	254	154	15.3	0.498	3.74	574	1.25	0.411
21	COV-012	17.06	16.13	0.6	139	134	122	3.9	4.03	251	26.22	4.8	7.25	13.6	27.6	4.82	46.58	45	60	101	28.6	24.3	13.9	10.3	57	134	3.2	51	730	1				290	183	114	189	54	18.1	1.3	4.44	557	1.14
22	COV-077	17.06	16.13	0.6	139	134	122	3.9	4.03	251	26.22	4.8	7.25	13.6	27.6	4.82	46.58	45	60	101	28.6	24.3	13.9	10.3	57	134	3.2	51	730	1				290	183	114	189	54	18.1	1.3	4.44	557	1.14
23	COV-007	3.59	2.66	0.68	135	99	71			57				11.2	30	6.2	1.11	17	37	40	41.1	23.9	8.8	3.6	67	128	3.3	267	479	0				406	166	229	50	124	10.4	1.29	1.6	54	1.19	0.326
24	COV-009	4.83	2.91	1.11	345		64	4.19	3.68	19	15.53	2.99	3.38	13.3	28.6	6.78	1.21	11	15	93	22.7	1.9	0.6	13.1	236	133	5	39	132	0	1	87.5		930	390	462	43	160	33.5	1.94	6.16	346	0.84	0.215
25	COV-013	11.21	10.15	0.65	216	136	17							13.4	30.7	7.58	22.77	38	44	128	33.2	15	7.2	6.5	76	141	4.8	53	601	0				332	162	149	81	111	15.8	1.2	3.77	137	1.29	0.254
26	COV-016	9.45	6.98	1.17	262	136								12.1	31	4.83	1.21	418	287	67	30.7	10.7	3.8	5	53	138	3.4	67	703	0				625	427	144	271	62	10.5	0.578	3.06	65	1.04	0.366
27	COV-021	3.62	3.29	0.24	269	113	9							11.3	39	5.7	0.31	21	37	39	32.6	10.2	4.2	5.1	41	136	3.6	98	358	0				116	70	51	51	60	11.9	0.739	1.65	99	1	0.387
28	COV-029	5.33	4.79	0.31	93	109	8							12	33.7	6.96	0.68	13	21	45	35.2	6.3	2.2	6.5	97	133	4	68	239	0				161	126	39	72	11	10.3	0.712	1.57	132	1.13	0.28
29	COV-047	3.46	2.61	0.61	113	131	68							10.6	27.6	3.98	9.34	13	30	35	36.6	12.9	5.2	5.7	72	141	3.32	227	347	0	1	135.5	0	401	237	128	62	42	10.4	0.978	2.29	1070	1.04	0.342
30	COV-057	5.46	4.2	0.68	257	132	82											25	23	82	27.3	10.8	4.3	5.1	63	140	3.28	49	289	0	2	53.5	0	402	301	109	171	66	11.5	0.444	2.18	74	1.02	0.382
31	COV-037	5.38	4.5	0.5	277	122	46							11	26.5	2.22	8.49	21	14	59	31	17.1	4.1	7	44	138	2.9	32	216	0				225	179	53	117	151	9.07	0.611	2.5	818	0.86	0.262
32	COV-045	5.65	4.61	0.64	400	122								11.3	28.3	3.61	0.4	9	15	55	38	7.8	2.7	2.3	49	140	3.52	97	237	0	2	44.1		309	200	92	250	65	14.6	0.903	2.34	85	0.94	0.252
33	COV-055	6.4	5.26	0.69	206	105	33							12	32	6.03	0.6	19	16	78	37.2	6.4	3.7	30	1385	141	4.28	130	395	2			440	201	233	24	120
34	COV-119	5.44	4.44	0.62	193	101	77							12.7	30	6.6	2.96	114	81	96	33.8	222.7	13.3	3.6	54	136	2.8	131	405	0				326	214	110	139	111	9.92	1.1	2.43	268	1.35	0.385
35	COV-126	5.33	4.79	0.31	93	109	8							12	33.7	6.96	0.68	13	21	45	35.2	6.3	2.2	6.5	97	133	4	68	239	0				161	126	39	72	11	10.3	0.712	1.57	132	1.13	0.28
36	COV-158	3.22	1.84	0.9	138	112	6	9.82	4.06	4	7.62	5.22	6.86	12.7	23.4	3.13	12.6	11	19	135	37.1	6.5	1.9	4.7	36	139	4.61	9	219	0	1	16.5
37	COV-159	4.77	2.08	2.18	267	170		3.71	2.58	6	3.7	9.2	3.21	11.3	25.3	4.21	2.61	86	34	65	35.9	11.3	3.4	5.3	49			46	236	0				1464	1148	372	594	67	11	1.42	2.09	148	0.97	0.247
38	COV-161	8.05	5.27	1.73	443	166				14				11.1	27.9	3.56	0.18	60	31	62	39.4	10	3.3	4.7	53	130	5.19	106	241	0	1	33.8		1068	675	380	241	140	11.7	0.562	3.62	89	1.3	0.192
39	COV-163	6.17	4.57	1.17	273	120	78							12.3	37.2	4.97	0.93	23	37	53	32.8	6.9	2.8	4	56	138	3.21	69	445	0	1	60.5	0	384	292	79	500	119	8.85	0.68	5.45	115	0.88	0.338
40	COV-164	3.16	2.13	0.75	129	106	110							11.1	31.8	4.56	3.69	19	39	95	33.8	6.5	2.5	6.5	67			50	346	0	0	52.4		396	297	91	138	79	21.1	1.19	3.18		0.84	0.105
41	COV-165	9.14	7.75	0.79	128	88	95			2				13.1	27.6	4.32	1.19	48	37	94	35.4	7	2.8	5.9	48	148	3.36	27	230	0	1	32.1		547	400	147	102	44	17.5	1.39	2.68		0.91	0.135
42	COV-166	4.41	3.83		136									10.9	23.4	5.12				57	35.4	8.2	2.1	4.2	43	142	4.14	15		0		10.9

## Sheet: Statistic of clinical test
	Asymptomatic infection			Moderate			Severe			Severe Recovery			P value
	N	IQR or n/N		N	IQR or n/N		N	IQR or n/N		N	IQR or n/N
White blood cell count, × 109/L	5	7		13	6.82		12	7.46		12	5.41		0.263
		( 5.21 - 10.44 )			( 5.84 - 7.78 )			( 3.93 - 11.07 )			( 4.50 - 6.34 )
Neutrophil count, × 109 /L	5	4.54		13	3.73		12	5.89		12	4.54		0.299
		( 2.92 - 7.05 )			( 3.00 - 4.61 )			( 3.01 - 9.81 )			( 2.56 - 5.14 )
Lymphocyte count, × 109/L	5	1.71		12	1.94		12	0.67		11	0.75		<0.001
		( 1.02 - 2.61 )			( 1.64 - 2.11 )			( 0.60 - 1.02 )			( 0.62 - 1.17 )
Platelet count, × 10⁹/L	5	320		13	271		12	236.5		12	199.5		0.352
		(141.00 – 334.00 )			( 228.00 – 325.00 )			( 136.00 – 305.00 )			( 130.75 – 276.00 )
Haemoglobin, g/L													0.21
<115	0	0.00% ( 0/13 )		3	23.10% ( 3/13 )		4	30.80%( 4/13)		6	46.20% ( 6/13 )
≥115	5	18.52% (5/27 )		9	33.33% ( 9/27 )		8	29.63% ( 8/27 )		5	18.52% (5/27 )
C-reactive protein, mg/L													0.11
≤10	4	20.0% (4/20 )		8	40.0% (8/20 )		3	15.0% (3/20 )		5	25.0% (5/20 )
>10	1	5.0% (1/20 )		4	20.0% (4/20 )		9	45.0% (9/20 )		6	30.0% (6/20 )
Interleukin-2, pg/mL	3	3.85		11	3.58		5	3.9		2	3.71, 9.82		0.405
		( 3.59 - 4.05 )			( 3.07 – 4.05 )			( 3.62 – 4.05 )
Interleukin -4, pg/mL	3	2.94		11	2.78		5	3.68		2	2.58, 4.06		0.161
		( 2.91 - 3.05 )			( 2.73 – 3.15 )			( 3.04 – 4.03 )
Interleukin -6, pg/mL													0.001
<10	3	18.80% (3/16 )		10	62.50% (10/26 )		0	0.00% (0/26 )		3	18.80% (3/16 )
≥10	1	11.10% (1/9 )		1	11.10% (1/9 )		6	66.70% (6/9 )		1	11.10% (1/9 )
Interleukin -10, pg/mL	3	5.14		11	5.51		5	15.53		2	3.70, 7.62		0.17
		( 4.82 - 13.15 )			( 4.68 – 6.05 )			( 5.77 – 26.22 )
Tumor Necrosis Factor a, pg/mL	3	3.65		11	3.16		5	3.1		2	5.22, 9.20		0.083
		( 3.50 - 6.66 )			( 2.82 – 3.30 )			( 3.05 – 4.80 )
Interferon gama, pg/mL	3	3.27		11	3.21		5	3.7		2	3.21, 6.86		0.049
		( 3.24 - 4.08 )			( 2.65 – 3.41 )			( 3.54 – 7.25 )
Prothrombin time, s	4	11.25		13	11.2		11	12.6		12	11.65		0.027
		( 11.03 – 12.15 )			( 10.75 – 11.75 )			( 11.30 – 13.40 )			( 11.10 – 12.60 )
Activated partial thromboplastin time, s	4	29.7		13	27.7		11	28.6		12	28.1		0.598
		(25.00 – 34.10 )			( 25.60– 28.75 )			( 27.60 – 31.00 )			( 25.60 – 31.95 )
Fibrinogen, g/dL	4	2.33		13	3.13		11	6.2		12	4.44		<0.001
		( 1.65 - 2.77 )			( 2.55 - 4.21 )			( 4.82 - 7.58 )			( 3.57 - 5.80 )
D-dimer, mg/L	4	0.25		12	0.32		11	3.48		11	1.19		<0.001
		( 0.17 - 0.58 )			( 0.20 - 0.57 )			( 1.11 - 22.77 )			( 0.60 - 3.69 )
Alanine aminotransferase, U/L	5	16		12	27		12	31		11	21		0.123
		( 7.00 - 20.50 )			( 21.50 - 73.50 )			(14.00 - 43.25 )			( 13.00 – 60.00 )
Aspartate aminotransferase, U/L	5	16		12	32		12	33.5		11	31		0.039
		( 14.50 - 18.50 )			( 22.50 - 59.25 )			(18.75 – 56.00 )			( 16.00 – 37.00 )
Alkaline phosphatase , U/L	5	65		13	62		12	87.5		12	63.5		0.625
		( 53.55 - 78.50 )			( 55.00 – 71.00 )			( 41.25 - 121.25 )			( 55.50 - 94.75 )
Albumin, g/L	5	44.2		13	40.6		12	32.4		12	35.4		<0.001
		( 38.49 - 46.35 )			( 38.45 - 42.15 )			( 28.60 - 34.70 )			( 33.80 - 37.18 )
Total Bbilirubin, mmol/L	5	11.6		13	9.9		12	13.5		12	7.4		0.266
		( 6.00 - 13.69 )			( 7.60 - 13.90 )			( 10.33 - 21.68 )			( 6.50 - 10.98 )
Direct Bbilirubin, mmol/L	5	3.9		13	3.2		12	5.9		12	2.8		0.027
		(1.95 – 5.25 )			( 2.40 – 3.95 )			( 3.90 – 8.40 )			( 2.28 – 3.63 )
Urea, mmol/L	5	5.7		13	4.4		12	6.51		12	4.98		0.198
		( 3.61 - 11.79 )			( 3.90 - 6.55 )			( 5.08 - 12.42 )			( 4.05 - 6.49 )
Creatine, umol/mL	5	71		13	57		12	69.5		12	51		0.112
		( 51.00 - 111.50 )			( 51.00 - 70.50 )			( 57.00 - 201.25 )			( 45.00 - 64.25 )
Sodium, mmol/L	5	140		13	137		12	136.5		10	138.5		0.11
		( 140.00 - 143.50 )			( 135.50 – 142.00 )			( 133.25 - 139.50 )			( 135.25 - 141.25 )
Potassium, mmol/L	5	4.02		13	3.8		12	3.5		10	3.76		0.815
		( 3.69 - 4.26 )			( 3.45 - 3.99 )			( 3.29 - 4.95 )			( 3.13 - 4.36 )
Creatine kinase, U/L	5	52		13	56		12	67.5		12	59		0.415
		( 43.50 – 129.00 )			( 40.50 - 119.50 )			( 51.00 – 213.00 )			( 28.25 - 103.75 )
Lactate dehydrogenase, U/L	5	197		12	208		12	352.5		11	239		<0.001
		( 143.50 – 221.00 )			(179.50 – 248.00 )			( 302.75 - 677.50 )			( 230.00 – 395.00 )
PCT													<0.001
<0.1	5	18.50% (5/27 )		11	40.70% (11/27 )		2	7.40% (2/27 )		9	33.30% (9/27 )
≥0.1	0	0.00% (0/15 )		2	13.30% (2/15 )		10	66.70% (10/15 )		3	20.00% (3/15 )
Myoglobin, ug/L	3	41.92		11	31.32		5	114.98		7	33.75		<0.001
		( 32.77 - 56.06 )			( 14.42 - 42.97 )			( 70.48 - 125.25 )			( 16.47 - 52.36 )
CD3, cells/uL	4	1508		12	1120		12	401.5		10	355		<0.001
		( 1290.25 - 1789.50 )			( 910.00 – 1571.00 )			( 290.00 – 547.00 )			( 219.00 - 677.25 )
CD4, cells/uL	4	844.5		12	725		12	210		10	262.5		<0.001
		( 700.75 - 1115.75 )			( 460.25 - 915.25 )			( 163.00 – 366.00 )			( 194.75 - 468.75 )
CD8, cells/uL	4	479.5		12	373		12	136		10	91.5		<0.001
		( 454.00 - 689.50 )			( 262.00 - 500.25 )			( 110.25 – 157.00 )			( 49.50 - 203.25 )
CD19, cells/uL	4	398		12	253		12	126		10	138.5		0.057
		( 265.00 - 488.25 )			( 102.50 - 332.25 )			( 53.75 - 237.75 )			( 113.25 - 312.50 )
CD19+56, cells/uL	4	143.5		12	300.5		12	64		9	79		0.004
		( 94.75 - 235.75 )			( 129.00 – 408.00 )			( 54.00 - 146.50 )			( 54.50 - 129.50 )
Immunoglobulin G, g/L	2	9.96, 13.40		12	10.6		12	13.6		9	11		0.257
					( 10.03 - 13.93 )			( 10.43 - 17.53 )			( 9.50 - 16.05)
Immunoglobulin M, g/L	2	0.55, 1.31		12	0.94		12	0.86		9	0.9		0.993
					( 0.79 - 1.05 )			( 0.52 - 1.30 )			( 0.65 - 1.29 )
Immunoglobulin A, g/L	2	2.21, 3.29		12	2.94		12	3.4		9	2.5		0.898
					( 2.40 - 3.36 )			( 1.78 - 4.27 )			( 2.22 - 3.40 )
Immunoglobulin E, g/L													0.33
<100	2	11.80% (2/17 )		7	41.20% (7/17 )		4	23.50% (4/17 )		4	23.50% (4/17 )
≥100	0	0.00% (0/18 )		5	27.80% (5/18 )		8	44.40% (8/18 )		5	27.80% (5/18 )
Complement C3, g/L	2	1.23, 1.29		12	1.06		12	1.14		9	0.94		0.255
					( 0.95 - 1.21 )			( 1.03 - 1.24 )			( 0.87 - 1.22 )
Complement C4, g/L	2	0.201, 0.367		12	0.25		10	0.35		9	0.25		0.178
					( 0.16 - 0.36 )			( 0.27 - 0.39 )			( 0.16 - 0.31 )
