# Supplementary material for: Identification of Distinct Immune Cell Subsets Associated With Asymptomatic Infection, Disease Severity, and Viral Persistence in COVID-19 Patients
Source: Front Immunol. 2022 Feb 22;13:812514. doi: 10.3389/fimmu.2022.812514 (PMC8905648; doi:10.3389/fimmu.2022.812514)
Supplement: Supplementary file 3 [file Table_2.xlsx]

## Sheet: 24
cluster	Identification
0	GZMK-CD8+	naive T
1	CD7hi	natural killer cell(NK)
2	GATA3+GPR183+CD4+	naive T
3	CD3+KLRD1+	NKT
4	CD4hiCD68+CD14+	classical monocyte
5	GZMK+CD8+	effector memory T
6	CD4loCSF1R-CD33-CD14+	classical monocyte
7	CD14+CD16+	intermediate monocyte
8	CD4-CD8-	double negative T(DNT)
9	CCR7+	naive B
10	Siglec10+CD16+	non-classical monocyte
11	CD7lo	NK
12	CD4loCSF1R-CD33+CD14+	classical monocyte
13	CD27+	memory B
14	CD4hiCD68-CD14+	classical monocyte
15	CD14-CD16-	immature monocyte
16	CD1C+	myeloid dendritic cell(mDC)
17	ITGA2B+	platelet
18	MKI67+	proliferation T
19	CD83hi	mDC
20	LILRA4+	plasmacytoid dendritic cell(pDC)
21	CD177+	neutrophil
22	CD38hi IGHG4+	plasma cell
23	CD34+	stem cell

## Sheet: T
cluster	Identification
0	AIF1+BCL2-	CD4+	naive T
1	GATA3+CCR6-S1PR1+	CD4+	naive T
2	TBX21+	CD8+	NKT
3	AIF1+BCL2+	CD8+	naive T
4	CCR6+	CD4+	T helper 17(Th17)
5	LAG3+CD160+	CD8+	NKT
6	GATA3-CCR6-S1PR1+	CD4+	naive T
7	GZMK+GZMB-	CD4+	effector memory T
8	GZMK+GZMB-AQP3-	CD8+	effector memory T
9	CX3CR1+	CD4+	activated/effector T
10	FOXP3+IL2RA+IL7R+	CD4+	regulatory T cell(Treg)
11	TRAV1-2+	CD8+	mucosal associated invariant T (MAIT) cells
12	TRGC1+	CD4-CD8-	γδT
13	TRGC1-	CD4-CD8-	DNT
14	IFNGR1+	CD4+	memory T
15	LAMP1+	CD4+CD8+	pro-NKT

## Sheet: monocyte
cluster	Identification
0	ISG15hiCCL3-	CD14+	classical	monocyte
1	SELLhiCCR1-	CD14+	classical	monocyte
2	CD68+IL1Blo	CD14+	classical	monocyte
3	CSF1R+CD86-	CD14+	classical	monocyte
4	CXCL8+CSF1R-IL1B-	CD14+	classical	monocyte
5	CD33-HLA-DMA-	CD14+	classical	monocyte
6	CD68-CSF1R+IL1Blo	CD14+	classical	monocyte
7	CD68-CSF1R-IL1Bhi	CD14+	classical	monocyte
8	CD14+CD16+	CD14+CD16+	interminate	monocyte
9	TNF+	CD16+	non-classical	monocyte
10	ISG20+	CD14+	classical	monocyte
11	CD14loCD16lo	CD14-CD16-	immature	monocyte

## Sheet: NK
cluster	Identification
0	SLAMF7+SELL-	NK
1	LAG3+	NK
2	NCAM1loCD69+CD244-	NK
3	NCAM1loCD69-CD244-	NK
4	SLAMF7+SELL+	NK
5	CD160-CD244+	NK
6	NCAM1hiCD160+	NK
7	NCAM1hiCD160-	NK

## Sheet: B
cluster	Identification
0	CD24loITGAE+CD180-	naive	B
1	IGHD-CD27+CD80-	memory	B
2	ITGAE-CD180+IL4R+	naive	B
3	CD24hiITGAE+CD180-	naive	B
4	IGHD+CD27+CD180-	memory	B
5	CD24loITGAE-CD180-	naive	B
6	CD27+CD86+	activated	B
7	CD24-ITGAE-CD180-	naive	B
8	CD24-ITGAE+CD180+	marginal zone	B
9	CD24+ITGAE+CD180+	marginal zone	B

## Sheet: DC
cluster	Identification
0	S100A12-CX3CR1lo	mDC
1	S100A12+CD14hi	mDC
2	S100A12+CD14lo	mDC
3	CD40+CLEC9A-	mDC
4	CLEC10A-S100A9mid	pDC
5	CX3CR1hiCD14lo	mDC
6	CLEC10A-S100A9lo	pDC
7	TNFRSF8+	mDC
8	CX3CR1hiCD14hi	mDC
9	S100A12+CD14-	mDC
10	CD40+CLEC9A+	mDC
11	CLEC10A+S100A9lo	pDC

## Sheet: platelet
cluster	Identification
0	PDGFAhi	activated	platelet
1	MMRN1-PDZK1IP1+	activated	platelet
2	CD63-YPEL5lo	incompletely activated	platelet
3	MMRN1-PDZK1IP1-	activated	platelet
4	CD63loYPEL5hi	activated	platelet
5	ITGB2+VWF+	activated	platelet

## Sheet: Neu
cluster	Identification
0	CD177+CD24-	neutrophil
1	CD24+C5AR1lo	neutrophil
2	CR1-C5AR1-	neutrophil
3	CD177-CD24-	neutrophil
4	CD24+C5AR1hi	neutrophil

## Sheet: plasma
cluster	Identification
0	PECAM1+SDC1+	plasma cell
1	CXCR4+MKI67+	plasma cell
2	PECAM1+SDC1-	plasma cell
3	IGHG4-	plasma cell

## Sheet: stem
cluster	Identification
0	PROM1+CD38+	Hematopoietic stem cell(HSC)
1	PROM1+CD38-	HSC
2	CSF2RB+CD7+	common myeloid progenitor(CMP) and common lymphoid progenitor(CLP) mixture
