# Supplementary material for: Identification of Distinct Immune Cell Subsets Associated With Asymptomatic Infection, Disease Severity, and Viral Persistence in COVID-19 Patients
Source: Front Immunol. 2022 Feb 22;13:812514. doi: 10.3389/fimmu.2022.812514 (PMC8905648; doi:10.3389/fimmu.2022.812514)
Supplement: Supplementary file 4 [file Table_3.xlsx]

## Sheet: 9 cell type
Sample	200142A_COV_144_5	200142A_COV_146_5	200142A_COV_147_5	200142A_COV_154_5	200142A_COV_155_5	200142A_COV_156_5	200142A_COV_157_5	200142A_COV_158_5	200142A_COV_159_5	200142A_COV_161_5	200142A_COV_163_5	200142A_HC_05_5	200142A_HC_1_5	200142A_HC_31_5	200142A_HC_36_5	200142B_COV_007_5	200142B_COV_009_5	200142B_COV_011_5	200142B_COV_012_5	200142B_COV_013_5	200142B_COV_016_5	200142B_COV_021_5	200142B_COV_029_5	200142B_COV_037_5	200142B_COV_045_5	200142B_COV_047_5	200142B_COV_055_5	200142B_COV_057_5	200142B_COV_072_5	200142B_COV_074_5	200142B_COV_077_5	200142B_COV_078_5	200142B_COV_086_5	200142B_COV_089_5	200142B_COV_098_5	200142B_COV_101_5	200142B_COV_102_5	200142B_COV_119_5	200142B_COV_126_5	200142B_COV_48_5	200142B_COV_76_5	200142B_COV_87_5	200142B_COV_91_5	200142B_HC_07_5	200142B_HC_20_5	200142B_HC_21_5	200142B_HC_23_5	200142B_HC_39_5	200142B_HC_58_5
B Cell	6.95	8.73	6.01	8	7.1	5.84	5.36	0.56	10.5	5.3	5.42	5.97	5.76	5.84	5.85	1.18	0.58	3.09	12	3.02	3.56	4.54	3.69	8.17	10.73	0.47	1.06	3.42	11.41	4.49	7.46	1.06	3.73	4.81	6.52	1.28	9.29	3.51	7.26	10.01	11.08	8.4	1.79	9.35	9.53	6.33	4.81	7.57	1.63
Dendritic Cell	2.77	3.9	2.71	2.02	2.31	2.12	2.05	1.91	2.2	1.91	2.1	2.62	2.13	3.05	6.46	3.3	15.87	6.02	0.56	1.14	6.21	7.42	8.56	2.13	1.86	4	14.36	3.58	0.84	1.26	0	0.89	1.19	2.33	1.86	2.22	2.04	1.77	0.73	1.42	0.78	1.96	1.24	1.28	2.97	3.01	1.78	2.22	1.75
Human Stem Cell	0.14	0.05	0.32	0.1	0.3	0	0.12	0.04	0.03	0.17	0.06	0	0.13	0.27	0.23	0.21	0.15	0.15	0	0	0.17	0.5	0.37	0.11	0.03	0.09	0.26	0.2	0	0.25	0.13	0.17	0.05	0.05	0.19	0.09	0.04	0	0.1	0.05	0.08	0.07	0	0.13	0.23	0.11	0.1	0	0.04
Megakaryocyte/Platelet	0	0.44	0.74	1.93	0.85	1.06	1.23	0.3	0.58	0.47	0.3	0.49	0.22	0.36	0.76	0.72	0.34	1.91	1.06	2.67	0.8	0.76	0.19	0.54	0.59	1.58	1.28	2.08	0.06	0.38	1.66	0.06	0.49	0.3	0.29	0.21	0.44	0.41	0.24	0.52	0.12	0.27	0.21	0.03	0.06	0.11	1.35	0.71	0.19
Monocyte	14.76	26.52	32.87	30.22	20.21	19.65	31.51	25.98	29.01	23.34	38.6	27.48	26.81	13.3	40.08	15.4	27.62	25.39	39.78	21.86	17.11	18.62	21.8	37.82	31	19.55	15.93	23.2	26.73	17.94	8.29	56.65	7.13	25.55	32.89	28.83	38.46	26.54	43.13	12.1	27.61	10.03	21.39	16.03	19.83	18.21	23.51	19.99	6.33
Neutrophil	0	0	0	0	0	0	0	0.04	0	0.03	0	0	0	0	0	0	0.15	0	0.06	0	0	0	0	0	0	0	0	0	0	0	37.86	0	0	0	0	0	0	0	0	0	0	0	0	0	0	0	0	0	0
NK Cell	4.31	7.47	14.51	10.02	6.25	11.36	5.44	6.47	3.95	1.94	7.22	9.49	4.33	10.96	4.17	5.72	2.57	1.91	0.72	11.67	5.37	8.88	6.81	4.2	7.44	13.13	2.88	9.97	5.51	4.04	0	1.56	3.78	11.31	3.9	7.08	7.17	16.39	0.49	9.68	14.79	9.08	19.19	4.99	5.64	14.14	4.9	5.4	47.75
plasma Cell	0.05	0.16	0.26	0.2	0	0.16	0.2	0	0.05	0.17	0.15	0.04	0.13	0.09	0.15	0.21	0.19	7.88	0.06	0.04	0.34	1.41	0.19	0.6	0.82	0.28	0.04	0.16	0.45	0.38	0.32	0.33	0.16	0.05	0.19	0.21	0.47	0.09	0.29	0.09	0.37	0	1.59	0.17	0.12	0.07	0.14	0.05	0.04
T Cell	71.03	52.72	42.57	47.51	62.99	59.8	54.09	64.68	53.67	66.68	46.15	53.91	60.5	66.13	42.3	73.27	52.52	53.66	45.78	59.6	66.46	57.87	58.4	46.43	47.54	60.89	64.2	57.39	55.01	71.26	44.3	39.29	83.48	55.61	54.16	60.09	42.1	51.29	47.76	66.13	45.16	70.19	54.59	68.01	61.63	58.03	63.41	64.06	42.27
[truncated: 4 more columns]

## Sheet: 24 cell cluster
Sample	200142A_COV_144_5	200142A_COV_146_5	200142A_COV_147_5	200142A_COV_154_5	200142A_COV_155_5	200142A_COV_156_5	200142A_COV_157_5	200142A_COV_158_5	200142A_COV_159_5	200142A_COV_161_5	200142A_COV_163_5	200142A_HC_05_5	200142A_HC_1_5	200142A_HC_31_5	200142A_HC_36_5	200142B_COV_007_5	200142B_COV_009_5	200142B_COV_011_5	200142B_COV_012_5	200142B_COV_013_5	200142B_COV_016_5	200142B_COV_021_5	200142B_COV_029_5	200142B_COV_037_5	200142B_COV_045_5	200142B_COV_047_5	200142B_COV_055_5	200142B_COV_057_5	200142B_COV_072_5	200142B_COV_074_5	200142B_COV_077_5	200142B_COV_078_5	200142B_COV_086_5	200142B_COV_089_5	200142B_COV_098_5	200142B_COV_101_5	200142B_COV_102_5	200142B_COV_119_5	200142B_COV_126_5	200142B_COV_48_5	200142B_COV_76_5	200142B_COV_87_5	200142B_COV_91_5	200142B_HC_07_5	200142B_HC_20_5	200142B_HC_21_5	200142B_HC_23_5	200142B_HC_39_5	200142B_HC_58_5
0	25.75	12.3	8.66	16	22.51	14.5	19.93	12.47	23.2	23.06	14.59	14.76	15.87	16.71	8.9	21.78	10.53	21.68	17.72	6.47	24.78	9.69	19.49	12.32	11.71	8.29	3.86	15.63	14.09	16.93	28.36	14.52	31.16	11.66	22.89	21.75	10.05	18.39	17.01	19.92	10.09	15.92	15.87	25.82	22.27	24.4	24.38	17.77	12.94
1	2.63	4.56	5.69	6.02	2.97	9.23	4.54	3.74	2.31	0.83	4.61	5.07	2.16	6.11	2.41	4.02	1.6	1.13	0.61	10.01	4.36	8.07	5.56	3.22	6.39	10.8	1.93	7.73	3.56	1.96	0	1.34	1.3	7.84	2.48	4.99	5.21	14.39	0.49	7.4	12.24	3.93	11.18	3.17	2.56	11.07	3.7	3.28	36.36
2	11.04	5.27	3.68	11.9	11.35	23.12	14.98	10.64	16.65	17.98	16.99	12.64	10.24	1.44	8.98	16.79	17.82	20.85	17.11	23.61	19.58	24.02	15.49	20.22	18.43	12.2	11.27	14.33	22.94	16.74	12.3	15.08	12.63	7.84	12.33	12.2	13.87	16.54	23.34	16.22	10.34	9.28	7.66	11.34	8.26	6.47	9.28	17.42	2.87
3	8.99	19.17	10.28	7.56	13.41	12.25	9.49	25.85	6.31	7.27	7.16	15.95	16.95	19.32	10.97	23.53	18.3	6.49	6.78	22.04	10.15	17.96	13.05	7.63	9.27	29.42	39.59	16.4	11.86	25.33	0.45	6.46	12.9	15.03	9.95	13.22	10.09	6.73	3.85	5.31	13.8	19.24	12.22	20.18	19.24	16.09	20.96	8.99	3.34
4	5.13	4.39	3.56	11.8	8.86	10.78	17.35	8.04	9.23	9.52	12.68	15.01	10.24	3.41	15.9	6.54	0	7.52	4.78	10.06	10.1	8.83	8.93	24.25	12.5	5.31	6.09	9.61	15.2	12.32	0.83	28.21	0.81	5.61	17.04	14.12	18.75	12.1	19.2	4.55	19.7	4.34	6.14	6.41	9.3	7.07	11.92	9.04	1.67
5	9.99	6.04	6.95	7.26	6.86	7.48	6.22	11.69	2.57	12.32	3.45	7.36	7.38	5.66	8.87	6.44	4.66	1.39	1.22	6.6	5.79	3.88	3.69	4.03	5.35	8.29	7.95	5.33	3.9	10.17	0.19	1.67	9.4	7.04	4.47	4.43	4.33	4.87	1.8	10.67	7.13	10.77	5.66	5.77	6.28	5.02	2.69	10.2	3.77
6	7.45	14.06	22.01	14.02	7.28	5.39	8.84	7.73	6.02	7.44	12.38	5.77	11.58	7.64	11.92	3.6	1.84	9.94	17.5	4.07	1.76	2.52	3.31	6.49	6.85	3.35	2.62	6.43	2.51	2.65	3.82	16.53	2.65	14.53	9.66	6.44	6.74	5.48	3.27	3.08	5.69	1.56	8.35	4.86	4.71	5.94	4.18	4.75	2.84
7	1.14	2.31	2.52	1.38	1.09	1.63	2.82	5.17	2.68	2.52	4.29	4.46	1.81	0.54	7.53	1.54	0	1.44	0.17	1.36	2.31	1.56	2.06	4.2	7.08	2.51	1.42	4.03	3.56	1.58	0.76	7.57	0.97	1.74	4.14	5.03	6.77	3.25	15.55	1.99	1.94	1.36	2	1.92	4.3	2.48	2.93	3.03	0.7
8	15.03	9.88	12.77	4.64	8.68	2.29	3.4	3.74	4.61	5.85	3.87	3.03	9.96	23	4.36	4.53	0.97	2.83	2.72	0.52	5.7	1.36	6.06	1.96	2.35	2.05	0.95	5.33	2.17	1.58	2.8	1.28	17.22	13.79	4.24	8.19	3.57	4.61	1.66	13.66	3.58	14.3	12.63	4.83	5.47	5.94	5.96	9.69	19.31
9	5.09	4.17	3.49	5.14	5.16	1.23	2.13	0.43	7.69	2.91	2.64	3.35	3.4	3.59	2.33	0.57	0.24	1.75	8.67	1.44	2.1	2.62	2.44	5.72	8.22	0.19	0.04	2.69	8.8	2.78	5.04	0.89	2.43	3.97	4.38	0.04	6.7	2.61	5.21	6.69	6.88	6.03	1.17	4.18	6.1	4.7	2.64	5.65	0.85
10	0.77	4.01	3.43	1.93	1.88	0.78	1.68	1.87	1.91	1.89	2.52	1.64	2.83	1.26	3.36	0.72	0.05	1.65	0.11	2.75	1.97	1.06	1.44	2.07	2.58	2.05	2.77	2.08	4.57	1.07	0.76	3.45	2.27	3.08	1.33	2.35	5.13	4.76	4.09	1.42	0	2.3	4.21	2.4	1.28	2.19	3.41	2.68	0.23
11	1.68	2.91	8.82	4	3.28	2.12	0.9	2.74	1.64	1.11	2.61	4.42	2.16	4.85	1.76	1.7	0.97	0.77	0.11	1.66	1.01	0.81	1.25	0.98	1.04	2.33	0.95	2.24	1.95	2.08	0	0.22	2.48	3.47	1.43	2.09	1.97	2	0	2.28	2.55	5.15	8.01	1.82	3.08	3.08	1.2	2.12	11.38
12	0	0	0.03	0	0.06	0	0	1.13	0.03	0	0.06	0	0.03	0	0.11	2.88	25.44	4.22	16.22	3.19	0.38	4.34	5.5	0.16	0.78	5.87	2.41	0.57	0	0	1.78	0.56	0	0.1	0.05	0.21	0.25	0.09	0.29	0.33	0	0	0.35	0	0.06	0.11	0.05	0.15	0.58
13	1.86	4.56	2.52	2.86	1.94	4.62	3.23	0.13	2.81	2.39	2.79	2.62	2.35	2.25	3.52	0.62	0.34	1.34	3.33	1.57	1.47	1.92	1.25	2.45	2.51	0.28	1.02	0.73	2.62	1.71	2.42	0.17	1.3	0.84	2.14	1.24	2.59	0.9	2.05	3.32	4.2	2.37	0.62	5.16	3.43	1.63	2.16	1.92	0.78
14	0.14	0.33	0.87	0.74	1.03	0.86	0.78	0.13	0.08	0.42	0.69	0.41	0.22	0.36	0.61	0.05	0.05	0.41	0.94	0.44	0.59	0.2	0.56	0.6	0.55	0.37	0.58	0.37	0.61	0.19	0.13	0.33	0.38	0.4	0.62	0.43	0.51	0.78	0.73	0.52	0.16	0.07	0.35	0.4	0.12	0.35	0.96	0.3	0.23
15	0.14	1.43	0.45	0.35	0	0.2	0.04	1.91	9.07	1.55	5.99	0.2	0.1	0.09	0.65	0.05	0.24	0.21	0.06	0	0	0.1	0	0.05	0.65	0.09	0.04	0.12	0.28	0.13	0.19	0	0.05	0.1	0.05	0.26	0.29	0.09	0	0.19	0.12	0.41	0	0.03	0.06	0.07	0.05	0.05	0.08
16	2.13	2.97	1.87	1.58	1.94	1.76	1.68	1.65	1.49	1.69	1.35	1.39	1.78	1.62	4.43	1.39	0.19	0.93	0.11	0.57	5.41	3.68	2.62	1.91	1.5	0.93	1.09	2.4	0.72	0.88	0	0.67	1.13	1.39	1.05	1.71	1.42	1.28	0.54	1.28	0.74	1.56	1.1	0.81	1.98	2.26	1.44	1.62	0.89
17	0	0.44	0.74	1.93	0.85	1.06	1.23	0.3	0.58	0.47	0.3	0.49	0.22	0.36	0.76	0.72	0.34	1.91	1.06	2.67	0.8	0.76	0.19	0.54	0.59	1.58	1.28	2.08	0.06	0.38	1.66	0.06	0.49	0.3	0.29	0.21	0.44	0.41	0.24	0.52	0.12	0.27	0.21	0.03	0.06	0.11	1.35	0.71	0.19
18	0.23	0.05	0.23	0.15	0.18	0.16	0.08	0.3	0.32	0.19	0.09	0.16	0.1	0	0.23	0.21	0.24	0.41	0.22	0.35	0.46	0.96	0.62	0.27	0.42	0.65	0.58	0.37	0.06	0.51	0.19	0.28	0.16	0.25	0.29	0.3	0.18	0.15	0.1	0.33	0.21	0.68	0.55	0.07	0.12	0.11	0.14	0	0.04
19	0	0.05	0	0	0	0	0	0.13	0	0	0.09	0	0	0	0	1.6	15.53	4.99	0.39	0.52	0.25	3.03	5.12	0	0.13	2.23	13.01	0.98	0	0	0	0	0	0	0	0	0	0.06	0.05	0	0	0.07	0	0	0.06	0	0.1	0	0.27
20	0.64	0.88	0.84	0.44	0.36	0.37	0.37	0.13	0.72	0.22	0.66	1.23	0.35	1.44	2.03	0.31	0.15	0.1	0.06	0.04	0.55	0.71	0.81	0.22	0.23	0.84	0.26	0.2	0.11	0.38	0	0.22	0.05	0.94	0.81	0.51	0.62	0.44	0.15	0.14	0.04	0.34	0.14	0.47	0.93	0.74	0.24	0.61	0.58
21	0	0	0	0	0	0	0	0.04	0	0.03	0	0	0	0	0	0	0.15	0	0.06	0	0	0	0	0	0	0	0	0	0	0	37.86	0	0	0	0	0	0	0	0	0	0	0	0	0	0	0	0	0	0
22	0.05	0.16	0.26	0.2	0	0.16	0.2	0	0.05	0.17	0.15	0.04	0.13	0.09	0.15	0.21	0.19	7.88	0.06	0.04	0.34	1.41	0.19	0.6	0.82	0.28	0.04	0.16	0.45	0.38	0.32	0.33	0.16	0.05	0.19	0.21	0.47	0.09	0.29	0.09	0.37	0	1.59	0.17	0.12	0.07	0.14	0.05	0.04
23	0.14	0.05	0.32	0.1	0.3	0	0.12	0.04	0.03	0.17	0.06	0	0.13	0.27	0.23	0.21	0.15	0.15	0	0	0.17	0.5	0.37	0.11	0.03	0.09	0.26	0.2	0	0.25	0.13	0.17	0.05	0.05	0.19	0.09	0.04	0	0.1	0.05	0.08	0.07	0	0.13	0.23	0.11	0.1	0	0.04
[truncated: 4 more columns]

## Sheet: T
Sample	200142A_COV_144_5	200142A_COV_146_5	200142A_COV_147_5	200142A_COV_154_5	200142A_COV_155_5	200142A_COV_156_5	200142A_COV_157_5	200142A_COV_158_5	200142A_COV_159_5	200142A_COV_161_5	200142A_COV_163_5	200142A_HC_05_5	200142A_HC_1_5	200142A_HC_31_5	200142A_HC_36_5	200142B_COV_007_5	200142B_COV_009_5	200142B_COV_011_5	200142B_COV_012_5	200142B_COV_013_5	200142B_COV_016_5	200142B_COV_021_5	200142B_COV_029_5	200142B_COV_037_5	200142B_COV_045_5	200142B_COV_047_5	200142B_COV_055_5	200142B_COV_057_5	200142B_COV_072_5	200142B_COV_074_5	200142B_COV_077_5	200142B_COV_078_5	200142B_COV_086_5	200142B_COV_089_5	200142B_COV_098_5	200142B_COV_101_5	200142B_COV_102_5	200142B_COV_119_5	200142B_COV_126_5	200142B_COV_48_5	200142B_COV_76_5	200142B_COV_87_5	200142B_COV_91_5	200142B_HC_07_5	200142B_HC_20_5	200142B_HC_21_5	200142B_HC_23_5	200142B_HC_39_5	200142B_HC_58_5
0	19.05	19.38	10.78	14.76	19.56	1.91	6.2	1.95	5.98	7.03	4.68	3.57	17.72	25.41	5.69	14.27	10.81	23.51	19.66	5.72	22.27	4.62	16.58	11.74	8.17	5.05	1.19	10	8.6	6.21	58.99	37.96	14.1	23.1	21.18	16.75	10.47	10.52	25.82	20.52	3.65	16.51	24.91	13.5	12.83	13.89	14.03	14.18	39.8
1	7.8	5	4.4	13.72	10.98	23.98	17.47	3.69	14.18	13.94	23.7	12.29	9.99	2.58	8.76	10.89	13.22	21.79	25.49	16.36	16.28	18.83	15.19	30.05	23.13	8.56	8.46	15.53	19.33	11.61	8.35	18.98	6.14	6.42	12.39	9.87	15.22	19.12	20.41	11.91	11.77	6.47	10.24	13.05	6.13	4.57	6.9	9.54	2.94
2	4.22	30.21	11.39	7.59	10.31	7.45	8.85	6.38	6.47	4.58	6.17	18.89	18.24	18.89	6.96	17.64	18.85	6.53	6.92	28.32	8.2	12.38	7.17	5.75	6.25	19.27	23.23	15.82	11.34	18.53	0.58	7.37	8.93	8.92	10.28	13.56	8.74	4.69	3.16	4.52	19.25	7.43	11.76	15.19	28.11	20.41	23.73	4.02	2.3
3	21.93	11.04	18.3	11.02	8.48	10.11	6.43	5.44	12.5	12.32	2.34	9.71	5.31	23.37	5.78	11.24	13.96	3.84	8.86	0.59	3.85	0.61	9.09	0.82	3.71	1.99	0.45	3.55	11.54	12.06	19.71	3.12	26.13	8.47	18.01	15.4	2.34	16.69	12.86	3.23	3.01	2.22	1.52	14.29	23.87	30.41	24.64	7.64	12.68
4	7.16	3.44	4.1	11.12	8.29	12.77	7.19	1.41	12.55	8.7	12.21	8.04	6.1	0.82	11.02	6.61	5.73	6.14	5.83	18.56	10.85	15.78	7.38	14.67	13.04	7.49	5.62	12.48	9.41	5.32	1.15	5.1	4.08	4.1	4.66	6.1	14.79	7.58	12.04	12.63	9.22	4.15	2.65	4.27	4.34	2.25	5.23	10.72	3.86
5	1.98	2.6	3.72	3.01	2.41	14	5.14	36.13	2.27	5.7	6.36	6.07	5.1	4.21	6.96	11.95	13.4	1.44	5.46	6.97	3.79	10.46	12.94	7.28	7.76	22.63	21.52	11.91	7.39	11.52	0.43	4.25	4.92	17.04	3.6	2.41	7.27	7.98	4.49	4.16	7.48	12.36	6.7	10.72	1.51	1.77	2.05	7.41	2.21
6	5.12	2.81	1.06	4.99	8.19	5.94	22.47	2.55	25.64	16.1	18.7	11.99	6.1	2.31	4.79	5.55	2.22	17.18	7.77	2.42	9.97	8.28	8.02	2.82	6.25	3.21	1.02	7.23	10.83	7.09	2.3	2.55	7.18	1.87	7.91	8.45	3.55	6.56	7.45	6.03	9.76	6.47	7.46	10.57	2.64	3.96	5.76	3.47	6.71
7	7.67	7.81	19.97	9.15	8.38	4.3	5.14	5.78	3.46	4.62	5.97	3.11	10.25	6.11	13.46	4.71	4.16	3.17	4.61	5.28	6.37	3.66	7.81	7.75	5.77	7.8	3.24	8.09	2.02	2.39	3.17	4.96	8.86	8.83	3.95	5.54	10.64	9.62	2.86	15.71	6.11	16.41	9.73	3.72	5.38	3.41	3.87	19.39	11.67
8	4.8	6.77	5.01	4.78	2.7	6.63	3.56	6.04	4.84	4.87	4.42	8.35	6.41	3.8	11.29	3.87	6.47	1.63	2.18	5.28	6.88	3.57	4.92	6.69	8.3	6.42	5.22	6.74	3.04	2.93	1.44	3.26	6.21	5.35	3.51	6.17	5.88	6.96	2.14	6.67	13.14	7.24	4.55	4.67	5.19	6.28	2.2	7.01	4.78
9	4.92	5.31	11.85	6.24	6.17	1.16	4.69	8.93	2.96	2.5	3.77	7.44	3.58	7.07	8.67	3.3	4.44	4.99	3.03	2.57	2.84	9.42	2.57	3.76	7.34	8.72	19.19	1.91	2.33	7.98	0.29	5.24	2.13	3.57	0.88	8.02	5.62	2.04	1.12	0.93	6.11	3.57	5.44	4.91	3.68	4.39	6.82	2.76	4.41
10	1.73	0.94	1.52	1.77	1.93	3.62	2.72	1.61	3.51	3.25	4.68	2.12	2.1	0.27	1.45	4.15	4.62	6.43	7.52	3.45	4.04	6.89	4.17	3.52	5.28	1.99	4.32	2.13	5.77	2.57	2.73	4.96	2.59	5.35	3.51	4.26	5.36	4.52	6.53	2.58	4.93	1.74	4.05	0.89	1.13	1.4	0.99	2.68	0.64
11	9.97	2.4	3.87	7.59	4.34	4.92	7.03	0.13	2.37	14.4	2.92	3.41	4.26	1.36	4.07	4.22	0.37	0.19	0.24	2.93	1.26	2.79	0.64	3.4	3.23	3.52	0.97	1.49	3.04	9.4	0.14	0.28	4.53	2.59	4.39	0.07	3.46	1.41	0.31	6.38	0.64	2.41	2.28	2.73	2.55	1.77	1.21	7.17	1.29
12	2.43	1.35	1.67	2.81	6.07	1.37	1.29	0.34	0.59	0.33	1.1	2.73	2.58	1.77	8.4	0.84	1.2	0.58	0.36	0.88	2.46	0.26	1.82	1.06	0.41	1.83	3.75	1.56	2.43	0.62	0	0.71	1.55	1.78	5.01	0.57	3.46	0.96	0.41	1.15	1.28	9.46	1.9	1.04	1.42	3.96	2.05	1.97	1.19
13	0.9	0.83	2.05	1.14	1.93	1.71	1.74	1.61	2.22	1.41	2.86	2.12	2.16	2.04	2.17	0.49	0.09	1.82	1.33	0.15	0.32	0.87	0.86	0.12	0.34	0.31	0.85	0.71	2.83	1.06	0.29	0.14	2.39	2.14	0.18	2.34	2.77	0.62	0.2	3.23	3.19	2.22	5.56	0.4	1.04	1.34	0.3	2.05	4.96
14	0	0	0	0	0	0	0	17.6	0	0	0	0	0	0	0	0	0	0.19	0.24	0	0	0	0	0	0.21	0.15	0.17	0.21	0	0	0.14	0.42	0.06	0.09	0	0.14	0	0.45	0	0	0	0.58	0.25	0	0	0.06	0	0	0.46
15	0.32	0.1	0.3	0.31	0.29	0.14	0.08	0.4	0.44	0.25	0.13	0.15	0.11	0	0.54	0.28	0.46	0.58	0.49	0.51	0.63	1.57	0.86	0.59	0.82	1.07	0.8	0.64	0.1	0.71	0.29	0.71	0.19	0.36	0.53	0.35	0.43	0.28	0.2	0.36	0.46	0.77	1.01	0.05	0.19	0.12	0.23	0	0.09
[truncated: 4 more columns]

## Sheet: Monocyte
Sample	200142A_COV_144_5	200142A_COV_146_5	200142A_COV_147_5	200142A_COV_154_5	200142A_COV_155_5	200142A_COV_156_5	200142A_COV_157_5	200142A_COV_158_5	200142A_COV_159_5	200142A_COV_161_5	200142A_COV_163_5	200142A_HC_05_5	200142A_HC_1_5	200142A_HC_31_5	200142A_HC_36_5	200142B_COV_007_5	200142B_COV_009_5	200142B_COV_011_5	200142B_COV_012_5	200142B_COV_013_5	200142B_COV_016_5	200142B_COV_021_5	200142B_COV_029_5	200142B_COV_037_5	200142B_COV_045_5	200142B_COV_047_5	200142B_COV_055_5	200142B_COV_057_5	200142B_COV_072_5	200142B_COV_074_5	200142B_COV_077_5	200142B_COV_078_5	200142B_COV_086_5	200142B_COV_089_5	200142B_COV_098_5	200142B_COV_101_5	200142B_COV_102_5	200142B_COV_119_5	200142B_COV_126_5	200142B_COV_48_5	200142B_COV_76_5	200142B_COV_87_5	200142B_COV_91_5	200142B_HC_07_5	200142B_HC_20_5	200142B_HC_21_5	200142B_HC_23_5	200142B_HC_39_5	200142B_HC_58_5
0	4.92	2.48	4.52	11.27	7.51	3.33	4.55	4.01	6.95	10.11	8.46	29.61	5.1	0.68	10.1	9.7	0	4.06	0.98	10.4	2.94	17.07	3.44	8.65	51.58	8.57	9.15	20.18	69.79	8.8	0	2.06	20.45	1.55	60.06	43.79	67.8	6.67	0.56	10.2	2.09	1.35	4.19	8.21	17.89	6.6	21.88	19.19	7.36
1	13.54	4.76	3.54	23.69	19.52	20.17	35.71	6.19	13.35	15.58	12.73	17.86	14.47	12.84	12.77	28.09	0	16.43	9.08	31.4	41.42	21.95	31.52	43.52	1.47	9.52	15.33	13.68	1.04	39.79	0	1.28	0.76	5.63	4.92	10.06	1.61	14.21	0.34	9.8	52.39	20.27	9.03	19.58	13.49	14.76	29.86	19.44	7.36
2	25.23	12.22	9.05	9.15	18.62	32.64	21.17	13.88	17	23.19	19.88	19.05	22.66	20.27	24.4	13.38	0.18	9.33	2.09	5.8	29.41	13.82	19.2	20.46	2.11	10.48	18.99	19.65	0.83	19.01	0	1.77	2.27	17.09	2.75	11.24	1.14	14.64	0.23	12.55	24.33	20.95	11.61	17.68	34.9	27.57	16.77	14.14	14.11
3	15.08	30.23	26.25	10.78	21.02	16.84	10.91	12.54	4.94	16.88	12.58	9.52	17.79	23.65	17.06	8.7	0	11.56	4.19	5.6	1.96	2.44	3.44	2.74	13.89	9.05	5.72	18.07	3.33	8.45	0	2.65	36.36	29.13	4.49	11.39	6.44	5.25	0.34	23.53	10.9	12.16	26.13	14.11	12.02	12.23	4.29	13.64	36.2
4	18.15	12.63	16.32	14.87	13.51	10.19	10.26	8.36	6.12	9.16	7.92	9.67	14.71	14.86	17.25	5.35	0	9.13	3.63	6.2	6.62	7.05	7.45	10.09	2.95	5.71	10.98	10.88	1.46	8.45	0.77	2.95	0.76	12.62	6.37	7.25	1.23	8.09	0.23	3.92	4.48	7.43	8.06	13.89	9.68	17.86	6.75	8.84	7.36
5	15.38	14.08	26.84	21.9	9.31	11.02	10.13	5.52	7.59	6.78	11.49	6.99	12.93	16.22	7.15	4.35	1.93	16.63	21.51	4.4	1.96	5.96	2.29	5.04	4.95	5.24	4.35	4.39	3.75	2.82	24.62	1.96	2.27	11.07	12.59	3.4	4.55	6.12	1.69	2.35	3.73	0.68	6.77	8.42	4.11	6.99	3.48	5.05	5.52
6	0	1.45	0	0	0	0	0	31.1	0	0	0	0	0.47	0.68	0	0	0.18	2.84	0.14	0.2	0	0	0	1.15	10.74	0	0	0.18	0	0	3.08	79.17	1.52	8.35	3.47	2.07	1.42	23.39	1.02	22.75	1.49	8.78	11.29	0	0	0	0	3.28	6.75
7	0.31	0	0.49	0.16	0	0	0	3.01	0.09	0	0.08	0	0.36	0	0.19	24.41	97.01	21.7	57.82	20.6	2.45	24.93	25.21	0.29	0.63	39.52	15.33	2.46	0	0.7	68.46	0.29	0	1.75	0.14	0.59	0.28	0.33	0	1.18	0.3	1.35	0.65	0	0	0.39	0.61	1.01	9.82
8	3.69	7.66	8.36	3.43	4.8	0.62	1.95	6.35	4.84	5.59	5.05	3.42	4.98	7.43	5.15	1.34	0.18	4.26	0.14	9.6	4.17	1.36	2.29	3.46	6.84	7.14	10.53	4.39	6.67	3.87	2.31	6.29	27.27	5.24	2.46	4.88	8.81	9.4	5.42	7.06	0	13.51	13.55	6.53	2.64	6.8	5.73	8.08	2.45
9	1.85	8.7	2.75	3.43	5.41	3.53	4.03	2.51	2.38	4.28	2.48	3.42	5.46	2.7	4.1	3.68	0	3.25	0	5.2	9.07	4.88	5.16	4.03	2.74	4.76	9.15	5.61	12.08	3.17	0	1.47	7.58	6.99	2.46	4.29	6.34	11.26	0.56	5.88	0	11.49	8.06	10.53	4.69	6.41	10.43	6.82	1.84
10	0	0.21	0.39	0.33	0	0	0.13	0.5	0.64	0.36	0.62	0.15	0	0	0.29	0.67	0	0.2	0.14	0.6	0	0.27	0	0.43	0.21	0	0	0	0.42	4.58	0	0.1	0	0.19	0.29	0.3	0.09	0.33	89.6	0	0	0	0	0.84	0.29	0.19	0.2	0	0
11	1.85	5.59	1.47	0.98	0.3	1.66	1.17	6.02	36.11	8.09	18.71	0.3	1.07	0.68	1.53	0.33	0.53	0.61	0.28	0	0	0.27	0	0.14	1.89	0	0.46	0.53	0.62	0.35	0.77	0	0.76	0.39	0	0.74	0.28	0.33	0	0.78	0.3	2.03	0.65	0.21	0.29	0.19	0	0.51	1.23
[truncated: 4 more columns]

## Sheet: NK
Sample	200142A_COV_144_5	200142A_COV_146_5	200142A_COV_147_5	200142A_COV_154_5	200142A_COV_155_5	200142A_COV_156_5	200142A_COV_157_5	200142A_COV_158_5	200142A_COV_159_5	200142A_COV_161_5	200142A_COV_163_5	200142A_HC_05_5	200142A_HC_1_5	200142A_HC_31_5	200142A_HC_36_5	200142B_COV_007_5	200142B_COV_009_5	200142B_COV_011_5	200142B_COV_012_5	200142B_COV_013_5	200142B_COV_016_5	200142B_COV_021_5	200142B_COV_029_5	200142B_COV_037_5	200142B_COV_045_5	200142B_COV_047_5	200142B_COV_055_5	200142B_COV_057_5	200142B_COV_072_5	200142B_COV_074_5	200142B_COV_078_5	200142B_COV_086_5	200142B_COV_089_5	200142B_COV_098_5	200142B_COV_101_5	200142B_COV_102_5	200142B_COV_119_5	200142B_COV_126_5	200142B_COV_48_5	200142B_COV_76_5	200142B_COV_87_5	200142B_COV_91_5	200142B_HC_07_5	200142B_HC_20_5	200142B_HC_21_5	200142B_HC_23_5	200142B_HC_39_5	200142B_HC_58_5	200142B_HC_60_5
0	16.84	32.35	4.9	33.5	13.59	26.26	53.38	18.12	10.74	25.71	17.01	26.72	20.59	33.61	43.12	31.53	33.96	29.73	23.08	35.21	44.53	68.75	31.19	63.64	27.19	37.59	27.85	15.92	51.52	10.94	32.14	22.86	16.67	37.8	20.48	51.27	10.97	60	34.8	6.69	21.64	21.22	31.76	15.46	37.75	49.02	36.45	7.4	31.25
1	20	11.03	27.39	2.96	11.65	33.45	2.26	27.52	6.71	17.14	18.26	2.16	8.82	3.28	2.75	5.41	5.66	8.11	15.38	3.75	6.25	0	7.34	3.9	10.09	8.51	6.33	29.8	1.01	23.44	25	4.29	22.81	4.88	8.43	4.57	60.35	20	4.9	60.72	2.24	11.15	4.73	12.37	4	3.92	9.35	3.34	8.2
2	14.74	15.44	19.6	22.66	27.18	11.87	9.77	14.77	18.79	15.71	7.88	23.28	15.44	27.87	13.76	14.41	18.87	21.62	0	5.99	19.53	5.11	9.17	15.58	12.28	8.51	10.13	11.43	29.29	6.25	7.14	25.71	10.96	13.41	20.48	21.83	4.78	0	16.18	2.51	15.67	24.1	12.16	23.71	15.5	18.63	15.89	3.25	24.22
3	22.11	14.71	27.62	12.32	27.18	4.32	5.26	18.79	16.11	32.86	22.41	17.67	27.21	18.03	14.68	16.22	13.21	16.22	7.69	8.61	3.91	5.68	3.67	5.19	3.95	4.26	17.72	7.35	7.07	35.94	3.57	25.71	10.53	12.2	13.86	7.11	3.54	0	5.39	4.18	40.3	13.67	22.3	24.74	7	11.76	16.82	12.45	7.03
4	11.58	12.5	5.79	13.79	11.65	8.63	18.05	9.4	21.48	1.43	9.96	16.81	22.06	9.02	9.17	11.71	9.43	5.41	23.08	8.24	12.5	13.07	33.03	6.49	29.82	11.35	31.65	3.27	6.06	3.12	3.57	2.86	16.23	21.95	13.25	6.09	9.56	20	25.98	5.85	8.96	4.32	21.62	14.43	28.25	9.8	14.02	0.57	7.81
5	0	0	0.45	0	0	0	0	2.68	0	0	0	0	0	0	0	0	0	0	0	5.99	0	0	0	0	0	5.67	0	0.82	0	0	10.71	0	1.32	0	1.2	0	1.24	0	0	1.39	1.49	0.36	0	0	0	0	0	68.76	4.69
6	8.42	7.35	4.23	4.43	2.91	7.91	9.02	4.7	20.13	0	17.43	3.02	0	0.82	1.83	11.71	9.43	10.81	23.08	28.84	7.81	2.84	5.5	1.3	10.53	11.35	1.27	25.71	0	10.94	17.86	1.43	11.84	2.44	15.66	1.52	5.49	0	4.9	16.43	2.24	14.03	3.38	3.09	2.5	1.96	2.8	1.95	3.91
7	6.32	6.62	10.02	10.34	5.83	7.55	2.26	4.03	6.04	7.14	7.05	10.34	5.88	7.38	14.68	9.01	9.43	8.11	7.69	3.37	5.47	4.55	10.09	3.9	6.14	12.77	5.06	5.71	5.05	9.38	0	17.14	9.65	7.32	6.63	7.61	4.07	0	7.84	2.23	7.46	11.15	4.05	6.19	5	4.9	4.67	2.28	12.89
[truncated: 3 more columns]

## Sheet: DC
Sample	200142A_COV_144_5	200142A_COV_146_5	200142A_COV_147_5	200142A_COV_154_5	200142A_COV_155_5	200142A_COV_156_5	200142A_COV_157_5	200142A_COV_158_5	200142A_COV_159_5	200142A_COV_161_5	200142A_COV_163_5	200142A_HC_05_5	200142A_HC_1_5	200142A_HC_31_5	200142A_HC_36_5	200142B_COV_007_5	200142B_COV_009_5	200142B_COV_011_5	200142B_COV_012_5	200142B_COV_013_5	200142B_COV_016_5	200142B_COV_021_5	200142B_COV_029_5	200142B_COV_037_5	200142B_COV_045_5	200142B_COV_047_5	200142B_COV_055_5	200142B_COV_057_5	200142B_COV_072_5	200142B_COV_074_5	200142B_COV_078_5	200142B_COV_086_5	200142B_COV_089_5	200142B_COV_098_5	200142B_COV_101_5	200142B_COV_102_5	200142B_COV_119_5	200142B_COV_126_5	200142B_COV_48_5	200142B_COV_76_5	200142B_COV_87_5	200142B_COV_91_5	200142B_HC_07_5	200142B_HC_20_5	200142B_HC_21_5	200142B_HC_23_5	200142B_HC_39_5	200142B_HC_58_5	200142B_HC_60_5
0	22.95	25.35	17.86	43.9	39.47	28.85	34	27.27	19.28	27.54	15.71	32.81	32.84	23.53	32.54	15.62	0	5.13	0	19.23	41.89	21.77	9.49	30.77	22.81	11.63	2.54	27.27	20	40	6.25	27.27	21.28	20.51	28.85	26.79	16.39	26.67	33.33	73.68	41.38	33.33	28.95	23.53	18.82	24.32	25	13.33	31.11
1	22.95	19.72	17.86	14.63	21.05	30.77	28	31.82	30.12	27.54	21.43	4.69	19.4	14.71	16.57	14.06	1.22	6.84	20	3.85	22.97	14.29	13.87	23.08	28.07	6.98	2.79	23.86	33.33	20	25	36.36	21.28	17.95	17.31	10.71	26.23	6.67	33.33	0	27.59	22.22	13.16	33.33	28.24	16.22	29.55	20	17.78
2	26.23	14.08	14.29	7.32	10.53	17.31	10	13.64	10.84	11.59	18.57	9.38	20.9	8.82	5.92	1.56	0	0	0	23.08	9.46	10.88	3.65	7.69	15.79	2.33	1.27	15.91	20	5	6.25	4.55	4.26	12.82	19.23	21.43	19.67	13.33	10	15.79	6.9	11.11	7.89	5.88	12.94	21.62	9.09	6.67	11.11
3	0	0	0	0	0	0	0	0	0	0	0	0	0	0	0	1.56	84.4	2.56	0	7.69	0	5.44	2.19	0	0	0	1.02	0	0	0	0	0	0	0	0	0	0	6.67	0	0	0	0	0	0	0	0	0	0	0
4	8.2	9.86	27.38	9.76	7.89	7.69	4	4.55	14.46	1.45	20	4.69	10.45	26.47	13.02	4.69	0.61	1.71	0	0	6.76	2.72	4.38	5.13	7.02	9.3	1.02	4.55	0	5	25	4.55	34.04	20.51	9.62	16.07	13.11	20	6.67	5.26	6.9	5.56	21.05	5.88	7.06	2.7	13.64	20	11.11
5	0	0	0	0	0	0	0	0	0	0	0	0	0	0	0	3.12	0.31	3.42	0	0	0.68	0	5.84	0	0	6.98	60.91	0	0	0	0	0	0	0	0	0	0	0	0	0	0	0	0	0	0	0	0	0	0
6	9.84	9.86	3.57	12.2	7.89	9.62	12	0	18.07	10.14	8.57	42.19	4.48	20.59	18.34	3.12	0.31	0	0	3.85	1.35	6.12	2.92	5.13	5.26	9.3	0.25	1.14	13.33	20	0	0	6.38	20.51	11.54	14.29	11.48	0	3.33	0	6.9	5.56	15.79	25.49	12.94	10.81	13.64	13.33	2.22
7	0	1.41	0	0	0	0	0	4.55	0	0	4.29	0	0	0	0	23.44	3.36	26.5	10	34.62	0.68	23.81	21.17	0	1.75	23.26	17.26	20.45	0	0	0	0	0	0	0	0	3.28	0	0	0	0	0	0	1.96	0	5.41	0	11.11	0
8	0	0	0	0	0	0	0	2.27	0	0	0	0	0	0	0	20.31	9.79	50.43	60	3.85	2.7	11.56	30.66	0	5.26	25.58	11.42	6.82	0	0	0	0	0	0	0	0	0	0	0	0	3.45	0	0	0	0	0	0	4.44	0
9	4.92	8.45	14.29	9.76	7.89	5.77	8	11.36	7.23	17.39	7.14	1.56	5.97	2.94	13.02	7.81	0	3.42	0	3.85	10.14	2.72	4.38	25.64	12.28	0	0.51	0	13.33	5	37.5	18.18	10.64	5.13	11.54	10.71	8.2	20	10	5.26	3.45	22.22	10.53	3.92	12.94	18.92	9.09	8.89	24.44
10	0	8.45	4.76	2.44	5.26	0	2	2.27	0	4.35	4.29	4.69	4.48	2.94	0.59	3.12	0	0	0	0	2.7	0	0	2.56	1.75	2.33	0.51	0	0	0	0	9.09	2.13	0	0	0	1.64	6.67	3.33	0	0	0	2.63	0	2.35	0	0	2.22	2.22
11	4.92	2.82	0	0	0	0	2	2.27	0	0	0	0	1.49	0	0	1.56	0	0	10	0	0.68	0.68	1.46	0	0	2.33	0.51	0	0	5	0	0	0	2.56	1.92	0	0	0	0	0	3.45	0	0	0	4.71	0	0	0	0
[truncated: 3 more columns]

## Sheet: B
Sample	200142A_COV_144_5	200142A_COV_146_5	200142A_COV_147_5	200142A_COV_154_5	200142A_COV_155_5	200142A_COV_156_5	200142A_COV_157_5	200142A_COV_158_5	200142A_COV_159_5	200142A_COV_161_5	200142A_COV_163_5	200142A_HC_05_5	200142A_HC_1_5	200142A_HC_31_5	200142A_HC_36_5	200142B_COV_007_5	200142B_COV_009_5	200142B_COV_011_5	200142B_COV_012_5	200142B_COV_013_5	200142B_COV_016_5	200142B_COV_021_5	200142B_COV_029_5	200142B_COV_037_5	200142B_COV_045_5	200142B_COV_047_5	200142B_COV_055_5	200142B_COV_057_5	200142B_COV_072_5	200142B_COV_074_5	200142B_COV_077_5	200142B_COV_078_5	200142B_COV_086_5	200142B_COV_089_5	200142B_COV_098_5	200142B_COV_101_5	200142B_COV_102_5	200142B_COV_119_5	200142B_COV_126_5	200142B_COV_48_5	200142B_COV_76_5	200142B_COV_87_5	200142B_COV_91_5	200142B_HC_07_5	200142B_HC_20_5	200142B_HC_21_5	200142B_HC_23_5	200142B_HC_39_5	200142B_HC_58_5
0	28.1	15.72	17.2	9.88	17.09	2.8	9.16	23.08	19.7	11.52	5.52	11.64	19.89	16.92	6.54	17.39	0	16.67	20.83	10.14	12.94	14.44	10.17	24	19.76	20	0	21.43	19.51	15.49	21.37	15.79	17.39	16.49	18.98	3.33	26.27	20.66	19.46	18.96	14.87	2.42	26.92	10.47	13.41	22.91	11	18.67	7.14
1	14.38	22.01	16.13	16.05	11.11	23.08	23.66	0	9.09	23.56	18.78	14.38	22.65	12.31	37.91	17.39	16.67	6.67	8.8	20.29	16.47	14.44	16.95	8	8.81	40	34.48	10.71	7.32	19.72	7.69	10.53	14.49	13.4	7.3	36.67	9.8	6.61	6.71	15.64	15.61	9.68	0	23.47	14.63	6.7	21	12	16.67
2	16.99	10.06	5.91	19.75	23.08	2.8	12.98	0	30.3	15.71	17.13	8.9	11.05	6.15	4.58	8.7	0	3.33	4.17	4.35	17.65	18.89	11.86	15.33	18.54	20	0	15.48	20.49	15.49	5.13	5.26	7.25	14.43	21.9	0	12.94	22.31	7.38	10.43	15.61	4.03	3.85	9.39	14.63	6.7	19	13.33	7.14
3	10.46	5.03	3.76	8.02	11.97	1.4	4.58	7.69	4.8	6.81	4.97	11.64	6.63	7.69	5.23	4.35	8.33	15	26.85	11.59	9.41	7.78	3.39	6.67	7.6	0	0	8.33	28.78	14.08	10.26	26.32	7.25	8.25	11.68	0	12.55	6.61	20.13	4.27	5.2	1.61	3.85	10.83	15.24	15.64	2	15.33	9.52
4	10.46	15.72	15.05	12.35	8.55	6.99	22.14	0	2.53	15.18	11.05	8.9	12.71	12.31	10.46	26.09	8.33	6.67	8.8	14.49	7.06	4.44	11.86	6.67	2.74	0	13.79	2.38	5.85	7.04	9.4	0	10.14	8.25	8.03	6.67	4.71	7.44	10.74	9.95	6.69	12.1	7.69	13.36	18.29	11.17	13	8	11.9
5	7.19	6.29	7.53	9.26	14.53	0.7	5.34	23.08	11.36	5.76	8.29	8.22	4.42	13.85	5.23	4.35	8.33	1.67	10.65	11.59	10.59	14.44	22.03	12	17.33	0	3.45	19.05	9.27	7.04	11.11	21.05	7.25	6.19	8.03	0	8.63	9.92	11.41	15.17	11.52	4.84	7.69	3.25	6.1	12.29	14	10	14.29
6	3.92	10.69	4.3	3.09	5.98	30.07	12.98	7.69	9.09	7.85	11.05	14.38	7.18	10.77	12.42	0	8.33	21.67	2.78	11.59	15.29	16.67	1.69	9.33	10.03	0	44.83	5.95	2.93	11.27	0	5.26	7.25	1.03	8.03	23.33	8.63	9.09	7.38	6.16	16.36	3.23	19.23	11.91	3.05	5.03	11	4.67	16.67
7	5.23	3.14	11.29	8.64	4.27	0	2.29	38.46	9.09	7.33	13.81	4.79	12.71	6.15	4.58	8.7	8.33	11.67	12.5	5.8	1.18	2.22	16.95	8.67	8.51	20	0	11.9	2.44	0	30.77	5.26	15.94	26.8	5.84	0	9.8	9.09	10.07	9.48	4.46	3.23	11.54	3.97	10.98	7.26	5	13.33	9.52
8	3.27	8.81	14.52	12.35	1.71	31.47	5.34	0	3.79	4.71	8.84	12.33	2.76	13.85	11.76	13.04	41.67	11.67	1.85	10.14	7.06	4.44	1.69	6	5.17	0	3.45	2.38	2.44	1.41	4.27	5.26	10.14	5.15	8.03	30	5.1	4.13	3.36	6.16	5.95	57.26	15.38	11.19	0	3.35	3	3.33	4.76
9	0	2.52	4.3	0.62	1.71	0.7	1.53	0	0.25	1.57	0.55	4.79	0	0	1.31	0	0	5	2.78	0	2.35	2.22	3.39	3.33	1.52	0	0	2.38	0.98	8.45	0	5.26	2.9	0	2.19	0	1.57	4.13	3.36	3.79	3.72	1.61	3.85	2.17	3.66	8.94	1	1.33	2.38
[truncated: 3 more columns]

## Sheet: Platelet
Sample	200142A_COV_146_5	200142A_COV_147_5	200142A_COV_154_5	200142A_COV_155_5	200142A_COV_156_5	200142A_COV_157_5	200142A_COV_158_5	200142A_COV_159_5	200142A_COV_161_5	200142A_COV_163_5	200142A_HC_05_5	200142A_HC_1_5	200142A_HC_31_5	200142A_HC_36_5	200142B_COV_007_5	200142B_COV_009_5	200142B_COV_011_5	200142B_COV_012_5	200142B_COV_013_5	200142B_COV_016_5	200142B_COV_021_5	200142B_COV_029_5	200142B_COV_037_5	200142B_COV_045_5	200142B_COV_047_5	200142B_COV_055_5	200142B_COV_057_5	200142B_COV_072_5	200142B_COV_074_5	200142B_COV_077_5	200142B_COV_078_5	200142B_COV_086_5	200142B_COV_089_5	200142B_COV_098_5	200142B_COV_101_5	200142B_COV_102_5	200142B_COV_119_5	200142B_COV_126_5	200142B_COV_48_5	200142B_COV_76_5	200142B_COV_87_5	200142B_COV_91_5	200142B_HC_07_5	200142B_HC_20_5	200142B_HC_21_5	200142B_HC_23_5	200142B_HC_39_5	200142B_HC_58_5	200142B_HC_60_5
0	37.5	26.09	23.08	14.29	34.62	46.67	28.57	68.18	35.29	40	25	28.57	75	35	21.43	28.57	18.92	10.53	29.51	36.84	40	33.33	30	11.11	11.76	20	50.98	0	50	15.38	0	11.11	33.33	16.67	40	75	14.29	80	45.45	33.33	0	66.67	0	0	0	14.29	21.43	20	50
1	12.5	26.09	2.56	14.29	26.92	16.67	14.29	9.09	5.88	20	33.33	42.86	25	40	7.14	14.29	8.11	15.79	26.23	21.05	40	0	10	27.78	17.65	20	35.29	0	16.67	15.38	0	11.11	0	0	40	25	28.57	0	36.36	0	0	33.33	100	0	0	3.57	21.43	40	16.67
2	25	21.74	25.64	35.71	23.08	13.33	28.57	4.55	0	0	25	0	0	15	7.14	28.57	16.22	36.84	16.39	10.53	6.67	0	30	33.33	23.53	20	1.96	0	16.67	19.23	100	33.33	66.67	33.33	20	0	21.43	20	0	33.33	25	0	0	100	0	21.43	35.71	0	33.33
3	12.5	8.7	23.08	7.14	0	13.33	0	4.55	35.29	0	8.33	28.57	0	10	57.14	0	43.24	10.53	16.39	15.79	0	66.67	10	16.67	35.29	22.86	9.8	0	16.67	0	0	22.22	0	50	0	0	28.57	0	9.09	33.33	75	0	0	0	33.33	28.57	7.14	0	0
4	0	13.04	23.08	28.57	15.38	10	28.57	9.09	23.53	30	8.33	0	0	0	7.14	14.29	13.51	21.05	8.2	15.79	6.67	0	20	5.56	11.76	14.29	0	100	0	3.85	0	22.22	0	0	0	0	7.14	0	9.09	0	0	0	0	0	33.33	28.57	0	20	0
5	12.5	4.35	2.56	0	0	0	0	4.55	0	10	0	0	0	0	0	14.29	0	5.26	3.28	0	6.67	0	0	5.56	0	2.86	1.96	0	0	46.15	0	0	0	0	0	0	0	0	0	0	0	0	0	0	33.33	3.57	14.29	20	0
[truncated: 3 more columns]

## Sheet: Plasma cell
Sample	200142A_COV_144_5	200142A_COV_146_5	200142A_COV_147_5	200142A_COV_154_5	200142A_COV_156_5	200142A_COV_157_5	200142A_COV_159_5	200142A_COV_161_5	200142A_COV_163_5	200142A_HC_05_5	200142A_HC_1_5	200142A_HC_31_5	200142A_HC_36_5	200142B_COV_007_5	200142B_COV_009_5	200142B_COV_011_5	200142B_COV_012_5	200142B_COV_013_5	200142B_COV_016_5	200142B_COV_021_5	200142B_COV_029_5	200142B_COV_037_5	200142B_COV_045_5	200142B_COV_047_5	200142B_COV_055_5	200142B_COV_057_5	200142B_COV_072_5	200142B_COV_074_5	200142B_COV_077_5	200142B_COV_078_5	200142B_COV_086_5	200142B_COV_089_5	200142B_COV_098_5	200142B_COV_101_5	200142B_COV_102_5	200142B_COV_119_5	200142B_COV_126_5	200142B_COV_48_5	200142B_COV_76_5	200142B_COV_91_5	200142B_HC_07_5	200142B_HC_20_5	200142B_HC_21_5	200142B_HC_23_5	200142B_HC_39_5	200142B_HC_58_5	200142B_HC_60_5	200142C_COV_164_5	200142C_COV_165_5
0	0	0	0	0	0	40	0	50	0	0	25	100	0	75	25	27.45	100	0	12.5	42.86	66.67	9.09	48	66.67	100	25	37.5	33.33	20	16.67	33.33	0	25	20	7.69	0	16.67	0	33.33	30.43	20	50	50	0	0	0	40	0	0
1	0	0	25	0	0	20	0	0	20	0	50	0	0	25	25	37.25	0	100	0	28.57	0	36.36	12	33.33	0	25	25	16.67	40	16.67	0	0	0	0	38.46	33.33	50	0	11.11	39.13	20	0	0	33.33	0	0	20	0	0
2	100	66.67	37.5	0	25	40	0	33.33	20	100	0	0	25	0	25	27.45	0	0	37.5	17.86	33.33	45.45	24	0	0	25	12.5	16.67	0	16.67	0	0	25	40	38.46	66.67	0	50	22.22	30.43	20	0	50	0	100	100	20	66.67	50
3	0	33.33	37.5	100	75	0	100	16.67	60	0	25	0	75	0	25	7.84	0	0	50	10.71	0	9.09	16	0	0	25	25	33.33	40	50	66.67	100	50	40	15.38	0	33.33	50	33.33	0	40	50	0	66.67	0	0	20	33.33	50

## Sheet: Stem cell
Sample	200142A_COV_144_5	200142A_COV_146_5	200142A_COV_147_5	200142A_COV_154_5	200142A_COV_155_5	200142A_COV_157_5	200142A_COV_158_5	200142A_COV_159_5	200142A_COV_161_5	200142A_COV_163_5	200142A_HC_1_5	200142A_HC_31_5	200142A_HC_36_5	200142B_COV_007_5	200142B_COV_009_5	200142B_COV_011_5	200142B_COV_016_5	200142B_COV_021_5	200142B_COV_029_5	200142B_COV_037_5	200142B_COV_045_5	200142B_COV_047_5	200142B_COV_055_5	200142B_COV_057_5	200142B_COV_074_5	200142B_COV_077_5	200142B_COV_078_5	200142B_COV_086_5	200142B_COV_089_5	200142B_COV_098_5	200142B_COV_101_5	200142B_COV_102_5	200142B_COV_126_5	200142B_COV_48_5	200142B_COV_76_5	200142B_COV_87_5	200142B_HC_07_5	200142B_HC_20_5	200142B_HC_21_5	200142B_HC_23_5	200142B_HC_58_5	200142C_COV_164_5	200142C_COV_165_5	200142C_COV_166_5
0	0	0	50	50	60	0	0	100	33.33	50	25	66.67	50	50	33.33	33.33	25	50	16.67	0	100	100	71.43	40	50	100	33.33	100	100	50	0	0	100	0	0	100	25	0	33.33	50	0	0	0	0
1	66.67	0	10	50	0	33.33	0	0	66.67	50	25	0	0	25	66.67	66.67	75	10	50	50	0	0	14.29	20	50	0	0	0	0	25	50	0	0	0	50	0	75	25	66.67	50	0	100	50	100
2	33.33	100	40	0	40	66.67	100	0	0	0	50	33.33	50	25	0	0	0	40	33.33	50	0	0	14.29	40	0	0	66.67	0	0	25	50	100	0	100	50	0	0	75	0	0	100	0	50	0

[truncated: 1 more sheets: neutrophil]
