# Supplementary material for: Identification of Distinct Immune Cell Subsets Associated With Asymptomatic Infection, Disease Severity, and Viral Persistence in COVID-19 Patients
Source: Front Immunol. 2022 Feb 22;13:812514. doi: 10.3389/fimmu.2022.812514 (PMC8905648; doi:10.3389/fimmu.2022.812514)
Supplement: Supplementary file 5 [file Table_4.xlsx]

## Sheet: 9 cell type
Sample	200142A_COV_144_5	200142A_COV_146_5	200142A_COV_147_5	200142A_COV_154_5	200142A_COV_155_5	200142A_COV_156_5	200142A_COV_157_5	200142A_COV_158_5	200142A_COV_159_5	200142A_COV_161_5	200142A_COV_163_5	200142A_HC_05_5	200142A_HC_1_5	200142A_HC_31_5	200142A_HC_36_5	200142B_COV_007_5	200142B_COV_009_5	200142B_COV_011_5	200142B_COV_012_5	200142B_COV_013_5	200142B_COV_016_5	200142B_COV_021_5	200142B_COV_029_5	200142B_COV_037_5	200142B_COV_045_5	200142B_COV_047_5	200142B_COV_055_5	200142B_COV_057_5	200142B_COV_072_5	200142B_COV_074_5	200142B_COV_077_5	200142B_COV_078_5	200142B_COV_086_5	200142B_COV_089_5	200142B_COV_098_5	200142B_COV_101_5	200142B_COV_102_5	200142B_COV_119_5	200142B_COV_126_5	200142B_COV_48_5	200142B_COV_76_5	200142B_COV_87_5	200142B_COV_91_5	200142B_HC_07_5	200142B_HC_20_5	200142B_HC_21_5	200142B_HC_23_5	200142B_HC_39_5	200142B_HC_58_5
B Cell	153	159	186	162	117	143	131	13	396	191	181	146	181	65	153	23	12	60	216	69	85	90	59	150	329	5	29	84	205	71	117	19	69	97	137	30	255	121	149	211	269	124	26	277	164	179	100	150	42
Dendritic Cell	61	71	84	41	38	52	50	44	83	69	70	64	67	34	169	64	327	117	10	26	148	147	137	39	57	43	394	88	15	20	0	16	22	47	39	52	56	61	15	30	19	29	18	38	51	85	37	44	45
Human Stem Cell	3	1	10	2	5	0	3	1	1	6	2	0	4	3	6	4	3	3	0	0	4	10	6	2	1	1	7	5	0	4	2	3	1	1	4	2	1	0	2	1	2	1	0	4	4	3	2	0	1
Megakaryocyte/Platelet	0	8	23	39	14	26	30	7	22	17	10	12	7	4	20	14	7	37	19	61	19	15	3	10	18	17	35	51	1	6	26	1	9	6	6	5	12	14	5	11	3	4	3	1	1	3	28	14	5
Monocyte	325	483	1017	612	333	481	770	598	1094	841	1288	672	843	148	1049	299	569	493	716	500	408	369	349	694	950	210	437	570	480	284	130	1018	132	515	691	676	1056	915	885	255	670	148	310	475	341	515	489	396	163
Neutrophil	0	0	0	0	0	0	0	1	0	1	0	0	0	0	0	0	3	0	1	0	0	0	0	0	0	0	0	0	0	0	594	0	0	0	0	0	0	0	0	0	0	0	0	0	0	0	0	0	0
NK Cell	95	136	449	203	103	278	133	149	149	70	241	232	136	122	109	111	53	37	13	267	128	176	109	77	228	141	79	245	99	64	0	28	70	228	82	166	197	565	10	204	359	134	278	148	97	400	102	107	1229
plasma Cell	1	3	8	4	0	4	5	0	2	6	5	1	4	1	4	4	4	153	1	1	8	28	3	11	25	3	1	4	8	6	5	6	3	1	4	5	13	3	6	2	9	0	23	5	2	2	3	1	1
T Cell	1564	960	1317	962	1038	1464	1322	1489	2024	2403	1540	1318	1902	736	1107	1423	1082	1042	824	1363	1585	1147	935	852	1457	654	1761	1410	988	1128	695	706	1546	1121	1138	1409	1156	1768	980	1394	1096	1036	791	2015	1060	1641	1319	1269	1088
[truncated: 4 more columns]

## Sheet: 24 cell cluster
Sample	200142A_COV_144_5	200142A_COV_146_5	200142A_COV_147_5	200142A_COV_154_5	200142A_COV_155_5	200142A_COV_156_5	200142A_COV_157_5	200142A_COV_158_5	200142A_COV_159_5	200142A_COV_161_5	200142A_COV_163_5	200142A_HC_05_5	200142A_HC_1_5	200142A_HC_31_5	200142A_HC_36_5	200142B_COV_007_5	200142B_COV_009_5	200142B_COV_011_5	200142B_COV_012_5	200142B_COV_013_5	200142B_COV_016_5	200142B_COV_021_5	200142B_COV_029_5	200142B_COV_037_5	200142B_COV_045_5	200142B_COV_047_5	200142B_COV_055_5	200142B_COV_057_5	200142B_COV_072_5	200142B_COV_074_5	200142B_COV_077_5	200142B_COV_078_5	200142B_COV_086_5	200142B_COV_089_5	200142B_COV_098_5	200142B_COV_101_5	200142B_COV_102_5	200142B_COV_119_5	200142B_COV_126_5	200142B_COV_48_5	200142B_COV_76_5	200142B_COV_87_5	200142B_COV_91_5	200142B_HC_07_5	200142B_HC_20_5	200142B_HC_21_5	200142B_HC_23_5	200142B_HC_39_5	200142B_HC_58_5
0	567	224	268	324	371	355	487	287	875	831	487	361	499	186	233	423	217	421	319	148	591	192	312	226	359	89	106	384	253	268	445	261	577	235	481	510	276	634	349	420	245	235	230	765	383	690	507	352	333
1	58	83	176	122	49	226	111	86	87	30	154	124	68	68	63	78	33	22	11	229	104	160	89	59	196	116	53	190	64	31	0	24	24	158	52	117	143	496	10	156	297	58	162	94	44	313	77	65	936
2	243	96	114	241	187	566	366	245	628	648	567	309	322	16	235	326	367	405	308	540	467	476	248	371	565	131	309	352	412	265	193	271	234	158	259	286	381	570	479	342	251	137	111	336	142	183	193	345	74
3	198	349	318	153	221	300	232	595	238	262	239	390	533	215	287	457	377	126	122	504	242	356	209	140	284	316	1086	403	213	401	7	116	239	303	209	310	277	232	79	112	335	284	177	598	331	455	436	178	86
4	113	80	110	239	146	264	424	185	348	343	423	367	322	38	416	127	0	146	86	230	241	175	143	445	383	57	167	236	273	195	13	507	15	113	358	331	515	417	394	96	478	64	89	190	160	200	248	179	43
5	220	110	215	147	113	183	152	269	97	444	115	180	232	63	232	125	96	27	22	151	138	77	59	74	164	89	218	131	70	161	3	30	174	142	94	104	119	168	37	225	173	159	82	171	108	142	56	202	97
6	164	256	681	284	120	132	216	178	227	268	413	141	364	85	312	70	38	193	315	93	42	50	53	119	210	36	72	158	45	42	60	297	49	293	203	151	185	189	67	65	138	23	121	144	81	168	87	94	73
7	25	42	78	28	18	40	69	119	101	91	143	109	57	6	197	30	0	28	3	31	55	31	33	77	217	27	39	99	64	25	12	136	18	35	87	118	186	112	319	42	47	20	29	57	74	70	61	60	18
8	331	180	395	94	143	56	83	86	174	211	129	74	313	256	114	88	20	55	49	12	136	27	97	36	72	22	26	131	39	25	44	23	319	278	89	192	98	159	34	288	87	211	183	143	94	168	124	192	497
9	112	76	108	104	85	30	52	10	290	105	88	82	107	40	61	11	5	34	156	33	50	52	39	105	252	2	1	66	158	44	79	16	45	80	92	1	184	90	107	141	167	89	17	124	105	133	55	112	22
10	17	73	106	39	31	19	41	43	72	68	84	40	89	14	88	14	1	32	2	63	47	21	23	38	79	22	76	51	82	17	12	62	42	62	28	55	141	164	84	30	0	34	61	71	22	62	71	53	6
11	37	53	273	81	54	52	22	63	62	40	87	108	68	54	46	33	20	15	2	38	24	16	20	18	32	25	26	55	35	33	0	4	46	70	30	49	54	69	0	48	62	76	116	54	53	87	25	42	293
12	0	0	1	0	1	0	0	26	1	0	2	0	1	0	3	56	524	82	292	73	9	86	88	3	24	63	66	14	0	0	28	10	0	2	1	5	7	3	6	7	0	0	5	0	1	3	1	3	15
13	41	83	78	58	32	113	79	3	106	86	93	64	74	25	92	12	7	26	60	36	35	38	20	45	77	3	28	18	47	27	38	3	24	17	45	29	71	31	42	70	102	35	9	153	59	46	45	38	20
14	3	6	27	15	17	21	19	3	3	15	23	10	7	4	16	1	1	8	17	10	14	4	9	11	17	4	16	9	11	3	2	6	7	8	13	10	14	27	15	11	4	1	5	12	2	10	20	6	6
15	3	26	14	7	0	5	1	44	342	56	200	5	3	1	17	1	5	4	1	0	0	2	0	1	20	1	1	3	5	2	3	0	1	2	1	6	8	3	0	4	3	6	0	1	1	2	1	1	2
16	47	54	58	32	32	43	41	38	56	61	45	34	56	18	116	27	4	18	2	13	129	73	42	35	46	10	30	59	13	14	0	12	21	28	22	40	39	44	11	27	18	23	16	24	34	64	30	32	23
17	0	8	23	39	14	26	30	7	22	17	10	12	7	4	20	14	7	37	19	61	19	15	3	10	18	17	35	51	1	6	26	1	9	6	6	5	12	14	5	11	3	4	3	1	1	3	28	14	5
18	5	1	7	3	3	4	2	7	12	7	3	4	3	0	6	4	5	8	4	8	11	19	10	5	13	7	16	9	1	8	3	5	3	5	6	7	5	5	2	7	5	10	8	2	2	3	3	0	1
19	0	1	0	0	0	0	0	3	0	0	3	0	0	0	0	31	320	97	7	12	6	60	82	0	4	24	357	24	0	0	0	0	0	0	0	0	0	2	1	0	0	1	0	0	1	0	2	0	7
20	14	16	26	9	6	9	9	3	27	8	22	30	11	16	53	6	3	2	1	1	13	14	13	4	7	9	7	5	2	6	0	4	1	19	17	12	17	15	3	3	1	5	2	14	16	21	5	12	15
21	0	0	0	0	0	0	0	1	0	1	0	0	0	0	0	0	3	0	1	0	0	0	0	0	0	0	0	0	0	0	594	0	0	0	0	0	0	0	0	0	0	0	0	0	0	0	0	0	0
22	1	3	8	4	0	4	5	0	2	6	5	1	4	1	4	4	4	153	1	1	8	28	3	11	25	3	1	4	8	6	5	6	3	1	4	5	13	3	6	2	9	0	23	5	2	2	3	1	1
23	3	1	10	2	5	0	3	1	1	6	2	0	4	3	6	4	3	3	0	0	4	10	6	2	1	1	7	5	0	4	2	3	1	1	4	2	1	0	2	1	2	1	0	4	4	3	2	0	1
[truncated: 4 more columns]

## Sheet: T
Sample	200142A_COV_144_5	200142A_COV_146_5	200142A_COV_147_5	200142A_COV_154_5	200142A_COV_155_5	200142A_COV_156_5	200142A_COV_157_5	200142A_COV_158_5	200142A_COV_159_5	200142A_COV_161_5	200142A_COV_163_5	200142A_HC_05_5	200142A_HC_1_5	200142A_HC_31_5	200142A_HC_36_5	200142B_COV_007_5	200142B_COV_009_5	200142B_COV_011_5	200142B_COV_012_5	200142B_COV_013_5	200142B_COV_016_5	200142B_COV_021_5	200142B_COV_029_5	200142B_COV_037_5	200142B_COV_045_5	200142B_COV_047_5	200142B_COV_055_5	200142B_COV_057_5	200142B_COV_072_5	200142B_COV_074_5	200142B_COV_077_5	200142B_COV_078_5	200142B_COV_086_5	200142B_COV_089_5	200142B_COV_098_5	200142B_COV_101_5	200142B_COV_102_5	200142B_COV_119_5	200142B_COV_126_5	200142B_COV_48_5	200142B_COV_76_5	200142B_COV_87_5	200142B_COV_91_5	200142B_HC_07_5	200142B_HC_20_5	200142B_HC_21_5	200142B_HC_23_5	200142B_HC_39_5	200142B_HC_58_5
0	298	186	142	142	203	28	82	29	121	169	72	47	337	187	63	203	117	245	162	78	353	53	155	100	119	33	21	141	85	70	410	268	218	259	241	236	121	186	253	286	40	171	197	272	136	228	185	180	433
1	122	48	58	132	114	351	231	55	287	335	365	162	190	19	97	155	143	227	210	223	258	216	142	256	337	56	149	219	191	131	58	134	95	72	141	139	176	338	200	166	129	67	81	263	65	75	91	121	32
2	66	290	150	73	107	109	117	95	131	110	95	249	347	139	77	251	204	68	57	386	130	142	67	49	91	126	409	223	112	209	4	52	138	100	117	191	101	83	31	63	211	77	93	306	298	335	313	51	25
3	343	106	241	106	88	148	85	81	253	296	36	128	101	172	64	160	151	40	73	8	61	7	85	7	54	13	8	50	114	136	137	22	404	95	205	217	27	295	126	45	33	23	12	288	253	499	325	97	138
4	112	33	54	107	86	187	95	21	254	209	188	106	116	6	122	94	62	64	48	253	172	181	69	125	190	49	99	176	93	60	8	36	63	46	53	86	171	134	118	176	101	43	21	86	46	37	69	136	42
5	31	25	49	29	25	205	68	538	46	137	98	80	97	31	77	170	145	15	45	95	60	120	121	62	113	148	379	168	73	130	3	30	76	191	41	34	84	141	44	58	82	128	53	216	16	29	27	94	24
6	80	27	14	48	85	87	297	38	519	387	288	158	116	17	53	79	24	179	64	33	158	95	75	24	91	21	18	102	107	80	16	18	111	21	90	119	41	116	73	84	107	67	59	213	28	65	76	44	73
7	120	75	263	88	87	63	68	86	70	111	92	41	195	45	149	67	45	33	38	72	101	42	73	66	84	51	57	114	20	27	22	35	137	99	45	78	123	170	28	219	67	170	77	75	57	56	51	246	127
8	75	65	66	46	28	97	47	90	98	117	68	110	122	28	125	55	70	17	18	72	109	41	46	57	121	42	92	95	30	33	10	23	96	60	40	87	68	123	21	93	144	75	36	94	55	103	29	89	52
9	77	51	156	60	64	17	62	133	60	60	58	98	68	52	96	47	48	52	25	35	45	108	24	32	107	57	338	27	23	90	2	37	33	40	10	113	65	36	11	13	67	37	43	99	39	72	90	35	48
10	27	9	20	17	20	53	36	24	71	78	72	28	40	2	16	59	50	67	62	47	64	79	39	30	77	13	76	30	57	29	19	35	40	60	40	60	62	80	64	36	54	18	32	18	12	23	13	34	7
11	156	23	51	73	45	72	93	2	48	346	45	45	81	10	45	60	4	2	2	40	20	32	6	29	47	23	17	21	30	106	1	2	70	29	50	1	40	25	3	89	7	25	18	55	27	29	16	91	14
12	38	13	22	27	63	20	17	5	12	8	17	36	49	13	93	12	13	6	3	12	39	3	17	9	6	12	66	22	24	7	0	5	24	20	57	8	40	17	4	16	14	98	15	21	15	65	27	25	13
13	14	8	27	11	20	25	23	24	45	34	44	28	41	15	24	7	1	19	11	2	5	10	8	1	5	2	15	10	28	12	2	1	37	24	2	33	32	11	2	45	35	23	44	8	11	22	4	26	54
14	0	0	0	0	0	0	0	262	0	0	0	0	0	0	0	0	0	2	2	0	0	0	0	0	3	1	3	3	0	0	1	3	1	1	0	2	0	8	0	0	0	6	2	0	0	1	0	0	5
15	5	1	4	3	3	2	1	6	9	6	2	2	2	0	6	4	5	6	4	7	10	18	8	5	12	7	14	9	1	8	2	5	3	4	6	5	5	5	2	5	5	8	8	1	2	2	3	0	1
[truncated: 4 more columns]

## Sheet: Monocyte
Sample	200142A_COV_144_5	200142A_COV_146_5	200142A_COV_147_5	200142A_COV_154_5	200142A_COV_155_5	200142A_COV_156_5	200142A_COV_157_5	200142A_COV_158_5	200142A_COV_159_5	200142A_COV_161_5	200142A_COV_163_5	200142A_HC_05_5	200142A_HC_1_5	200142A_HC_31_5	200142A_HC_36_5	200142B_COV_007_5	200142B_COV_009_5	200142B_COV_011_5	200142B_COV_012_5	200142B_COV_013_5	200142B_COV_016_5	200142B_COV_021_5	200142B_COV_029_5	200142B_COV_037_5	200142B_COV_045_5	200142B_COV_047_5	200142B_COV_055_5	200142B_COV_057_5	200142B_COV_072_5	200142B_COV_074_5	200142B_COV_077_5	200142B_COV_078_5	200142B_COV_086_5	200142B_COV_089_5	200142B_COV_098_5	200142B_COV_101_5	200142B_COV_102_5	200142B_COV_119_5	200142B_COV_126_5	200142B_COV_48_5	200142B_COV_76_5	200142B_COV_87_5	200142B_COV_91_5	200142B_HC_07_5	200142B_HC_20_5	200142B_HC_21_5	200142B_HC_23_5	200142B_HC_39_5	200142B_HC_58_5
0	16	12	46	69	25	16	35	24	76	85	109	199	43	1	106	29	0	20	7	52	12	63	12	60	490	18	40	115	335	25	0	21	27	8	415	296	716	61	5	26	14	2	13	39	61	34	107	76	12
1	44	23	36	145	65	97	275	37	146	131	164	120	122	19	134	84	0	81	65	157	169	81	110	302	14	20	67	78	5	113	0	13	1	29	34	68	17	130	3	25	351	30	28	93	46	76	146	77	12
2	82	59	92	56	62	157	163	83	186	195	256	128	191	30	256	40	1	46	15	29	120	51	67	142	20	22	83	112	4	54	0	18	3	88	19	76	12	134	2	32	163	31	36	84	119	142	82	56	23
3	49	146	267	66	70	81	84	75	54	142	162	64	150	35	179	26	0	57	30	28	8	9	12	19	132	19	25	103	16	24	0	27	48	150	31	77	68	48	3	60	73	18	81	67	41	63	21	54	59
4	59	61	166	91	45	49	79	50	67	77	102	65	124	22	181	16	0	45	26	31	27	26	26	70	28	12	48	62	7	24	1	30	1	65	44	49	13	74	2	10	30	11	25	66	33	92	33	35	12
5	50	68	273	134	31	53	78	33	83	57	148	47	109	24	75	13	11	82	154	22	8	22	8	35	47	11	19	25	18	8	32	20	3	57	87	23	48	56	15	6	25	1	21	40	14	36	17	20	9
6	0	7	0	0	0	0	0	186	0	0	0	0	4	1	0	0	1	14	1	1	0	0	0	8	102	0	0	1	0	0	4	806	2	43	24	14	15	214	9	58	10	13	35	0	0	0	0	13	11
7	1	0	5	1	0	0	0	18	1	0	1	0	3	0	2	73	552	107	414	103	10	92	88	2	6	83	67	14	0	2	89	3	0	9	1	4	3	3	0	3	2	2	2	0	0	2	3	4	16
8	12	37	85	21	16	3	15	38	53	47	65	23	42	11	54	4	1	21	1	48	17	5	8	24	65	15	46	25	32	11	3	64	36	27	17	33	93	86	48	18	0	20	42	31	9	35	28	32	4
9	6	42	28	21	18	17	31	15	26	36	32	23	46	4	43	11	0	16	0	26	37	18	18	28	26	10	40	32	58	9	0	15	10	36	17	29	67	103	5	15	0	17	25	50	16	33	51	27	3
10	0	1	4	2	0	0	1	3	7	3	8	1	0	0	3	2	0	1	1	3	0	1	0	3	2	0	0	0	2	13	0	1	0	1	2	2	1	3	793	0	0	0	0	4	1	1	1	0	0
11	6	27	15	6	1	8	9	36	395	68	241	2	9	1	16	1	3	3	2	0	0	1	0	1	18	0	2	3	3	1	1	0	1	2	0	5	3	3	0	2	2	3	2	1	1	1	0	2	2
[truncated: 4 more columns]

## Sheet: NK 
Sample	200142A_COV_144_5	200142A_COV_146_5	200142A_COV_147_5	200142A_COV_154_5	200142A_COV_155_5	200142A_COV_156_5	200142A_COV_157_5	200142A_COV_158_5	200142A_COV_159_5	200142A_COV_161_5	200142A_COV_163_5	200142A_HC_05_5	200142A_HC_1_5	200142A_HC_31_5	200142A_HC_36_5	200142B_COV_007_5	200142B_COV_009_5	200142B_COV_011_5	200142B_COV_012_5	200142B_COV_013_5	200142B_COV_016_5	200142B_COV_021_5	200142B_COV_029_5	200142B_COV_037_5	200142B_COV_045_5	200142B_COV_047_5	200142B_COV_055_5	200142B_COV_057_5	200142B_COV_072_5	200142B_COV_074_5	200142B_COV_078_5	200142B_COV_086_5	200142B_COV_089_5	200142B_COV_098_5	200142B_COV_101_5	200142B_COV_102_5	200142B_COV_119_5	200142B_COV_126_5	200142B_COV_48_5	200142B_COV_76_5	200142B_COV_87_5	200142B_COV_91_5	200142B_HC_07_5	200142B_HC_20_5	200142B_HC_21_5	200142B_HC_23_5	200142B_HC_39_5	200142B_HC_58_5	200142B_HC_60_5
0	16	44	22	68	14	73	71	27	16	18	41	62	28	41	47	35	18	11	3	94	57	121	34	49	62	53	22	39	51	7	9	16	38	31	34	101	62	6	71	24	29	59	47	15	151	50	39	91	80
1	19	15	123	6	12	93	3	41	10	12	44	5	12	4	3	6	3	3	2	10	8	0	8	3	23	12	5	73	1	15	7	3	52	4	14	9	341	2	10	218	3	31	7	12	16	4	10	41	21
2	14	21	88	46	28	33	13	22	28	11	19	54	21	34	15	16	10	8	0	16	25	9	10	12	28	12	8	28	29	4	2	18	25	11	34	43	27	0	33	9	21	67	18	23	62	19	17	40	62
3	21	20	124	25	28	12	7	28	24	23	54	41	37	22	16	18	7	6	1	23	5	10	4	4	9	6	14	18	7	23	1	18	24	10	23	14	20	0	11	15	54	38	33	24	28	12	18	153	18
4	11	17	26	28	12	24	24	14	32	1	24	39	30	11	10	13	5	2	3	22	16	23	36	5	68	16	25	8	6	2	1	2	37	18	22	12	54	2	53	21	12	12	32	14	113	10	15	7	20
5	0	0	2	0	0	0	0	4	0	0	0	0	0	0	0	0	0	0	0	16	0	0	0	0	0	8	0	2	0	0	3	0	3	0	2	0	7	0	0	5	2	1	0	0	0	0	0	845	12
6	8	10	19	9	3	22	12	7	30	0	42	7	0	1	2	13	5	4	3	77	10	5	6	1	24	16	1	63	0	7	5	1	27	2	26	3	31	0	10	59	3	39	5	3	10	2	3	24	10
7	6	9	45	21	6	21	3	6	9	5	17	24	8	9	16	10	5	3	1	9	7	8	11	3	14	18	4	14	5	6	0	12	22	6	11	15	23	0	16	8	10	31	6	6	20	5	5	28	33
[truncated: 3 more columns]

## Sheet: DC
Sample	200142A_COV_144_5	200142A_COV_146_5	200142A_COV_147_5	200142A_COV_154_5	200142A_COV_155_5	200142A_COV_156_5	200142A_COV_157_5	200142A_COV_158_5	200142A_COV_159_5	200142A_COV_161_5	200142A_COV_163_5	200142A_HC_05_5	200142A_HC_1_5	200142A_HC_31_5	200142A_HC_36_5	200142B_COV_007_5	200142B_COV_009_5	200142B_COV_011_5	200142B_COV_012_5	200142B_COV_013_5	200142B_COV_016_5	200142B_COV_021_5	200142B_COV_029_5	200142B_COV_037_5	200142B_COV_045_5	200142B_COV_047_5	200142B_COV_055_5	200142B_COV_057_5	200142B_COV_072_5	200142B_COV_074_5	200142B_COV_078_5	200142B_COV_086_5	200142B_COV_089_5	200142B_COV_098_5	200142B_COV_101_5	200142B_COV_102_5	200142B_COV_119_5	200142B_COV_126_5	200142B_COV_48_5	200142B_COV_76_5	200142B_COV_87_5	200142B_COV_91_5	200142B_HC_07_5	200142B_HC_20_5	200142B_HC_21_5	200142B_HC_23_5	200142B_HC_39_5	200142B_HC_58_5	200142B_HC_60_5
0	14	18	15	18	15	15	17	12	16	19	11	21	22	8	55	10	0	6	0	5	62	32	13	12	13	5	10	24	3	8	1	6	10	8	15	15	10	4	10	14	12	6	11	12	16	9	11	6	14
1	14	14	15	6	8	16	14	14	25	19	15	3	13	5	28	9	4	8	2	1	34	21	19	9	16	3	11	21	5	4	4	8	10	7	9	6	16	1	10	0	8	4	5	17	24	6	13	9	8
2	16	10	12	3	4	9	5	6	9	8	13	6	14	3	10	1	0	0	0	6	14	16	5	3	9	1	5	14	3	1	1	1	2	5	10	12	12	2	3	3	2	2	3	3	11	8	4	3	5
3	0	0	0	0	0	0	0	0	0	0	0	0	0	0	0	1	276	3	0	2	0	8	3	0	0	0	4	0	0	0	0	0	0	0	0	0	0	1	0	0	0	0	0	0	0	0	0	0	0
4	5	7	23	4	3	4	2	2	12	1	14	3	7	9	22	3	2	2	0	0	10	4	6	2	4	4	4	4	0	1	4	1	16	8	5	9	8	3	2	1	2	1	8	3	6	1	6	9	5
5	0	0	0	0	0	0	0	0	0	0	0	0	0	0	0	2	1	4	0	0	1	0	8	0	0	3	240	0	0	0	0	0	0	0	0	0	0	0	0	0	0	0	0	0	0	0	0	0	0
6	6	7	3	5	3	5	6	0	15	7	6	27	3	7	31	2	1	0	0	1	2	9	4	2	3	4	1	1	2	4	0	0	3	8	6	8	7	0	1	0	2	1	6	13	11	4	6	6	1
7	0	1	0	0	0	0	0	2	0	0	3	0	0	0	0	15	11	31	1	9	1	35	29	0	1	10	68	18	0	0	0	0	0	0	0	0	2	0	0	0	0	0	0	1	0	2	0	5	0
8	0	0	0	0	0	0	0	1	0	0	0	0	0	0	0	13	32	59	6	1	4	17	42	0	3	11	45	6	0	0	0	0	0	0	0	0	0	0	0	0	1	0	0	0	0	0	0	2	0
9	3	6	12	4	3	3	4	5	6	12	5	1	4	1	22	5	0	4	0	1	15	4	6	10	7	0	2	0	2	1	6	4	5	2	6	6	5	3	3	1	1	4	4	2	11	7	4	4	11
10	0	6	4	1	2	0	1	1	0	3	3	3	3	1	1	2	0	0	0	0	4	0	0	1	1	1	2	0	0	0	0	2	1	0	0	0	1	1	1	0	0	0	1	0	2	0	0	1	1
11	3	2	0	0	0	0	1	1	0	0	0	0	1	0	0	1	0	0	1	0	1	1	2	0	0	1	2	0	0	1	0	0	0	1	1	0	0	0	0	0	1	0	0	0	4	0	0	0	0
[truncated: 3 more columns]

## Sheet: B
Sample	200142A_COV_144_5	200142A_COV_146_5	200142A_COV_147_5	200142A_COV_154_5	200142A_COV_155_5	200142A_COV_156_5	200142A_COV_157_5	200142A_COV_158_5	200142A_COV_159_5	200142A_COV_161_5	200142A_COV_163_5	200142A_HC_05_5	200142A_HC_1_5	200142A_HC_31_5	200142A_HC_36_5	200142B_COV_007_5	200142B_COV_009_5	200142B_COV_011_5	200142B_COV_012_5	200142B_COV_013_5	200142B_COV_016_5	200142B_COV_021_5	200142B_COV_029_5	200142B_COV_037_5	200142B_COV_045_5	200142B_COV_047_5	200142B_COV_055_5	200142B_COV_057_5	200142B_COV_072_5	200142B_COV_074_5	200142B_COV_077_5	200142B_COV_078_5	200142B_COV_086_5	200142B_COV_089_5	200142B_COV_098_5	200142B_COV_101_5	200142B_COV_102_5	200142B_COV_119_5	200142B_COV_126_5	200142B_COV_48_5	200142B_COV_76_5	200142B_COV_87_5	200142B_COV_91_5	200142B_HC_07_5	200142B_HC_20_5	200142B_HC_21_5	200142B_HC_23_5	200142B_HC_39_5	200142B_HC_58_5
0	43	25	32	16	20	4	12	3	78	22	10	17	36	11	10	4	0	10	45	7	11	13	6	36	65	1	0	18	40	11	25	3	12	16	26	1	67	25	29	40	40	3	7	29	22	41	11	28	3
1	22	35	30	26	13	33	31	0	36	45	34	21	41	8	58	4	2	4	19	14	14	13	10	12	29	2	10	9	15	14	9	2	10	13	10	11	25	8	10	33	42	12	0	65	24	12	21	18	7
2	26	16	11	32	27	4	17	0	120	30	31	13	20	4	7	2	0	2	9	3	15	17	7	23	61	1	0	13	42	11	6	1	5	14	30	0	33	27	11	22	42	5	1	26	24	12	19	20	3
3	16	8	7	13	14	2	6	1	19	13	9	17	12	5	8	1	1	9	58	8	8	7	2	10	25	0	0	7	59	10	12	5	5	8	16	0	32	8	30	9	14	2	1	30	25	28	2	23	4
4	16	25	28	20	10	10	29	0	10	29	20	13	23	8	16	6	1	4	19	10	6	4	7	10	9	0	4	2	12	5	11	0	7	8	11	2	12	9	16	21	18	15	2	37	30	20	13	12	5
5	11	10	14	15	17	1	7	3	45	11	15	12	8	9	8	1	1	1	23	8	9	13	13	18	57	0	1	16	19	5	13	4	5	6	11	0	22	12	17	32	31	6	2	9	10	22	14	15	6
6	6	17	8	5	7	43	17	1	36	15	20	21	13	7	19	0	1	13	6	8	13	15	1	14	33	0	13	5	6	8	0	1	5	1	11	7	22	11	11	13	44	4	5	33	5	9	11	7	7
7	8	5	21	14	5	0	3	5	36	14	25	7	23	4	7	2	1	7	27	4	1	2	10	13	28	1	0	10	5	0	36	1	11	26	8	0	25	11	15	20	12	4	3	11	18	13	5	20	4
8	5	14	27	20	2	45	7	0	15	9	16	18	5	9	18	3	5	7	4	7	6	4	1	9	17	0	1	2	5	1	5	1	7	5	11	9	13	5	5	13	16	71	4	31	0	6	3	5	2
9	0	4	8	1	2	1	2	0	1	3	1	7	0	0	2	0	0	3	6	0	2	2	2	5	5	0	0	2	2	6	0	1	2	0	3	0	4	5	5	8	10	2	1	6	6	16	1	2	1
[truncated: 3 more columns]

## Sheet: Platelet
Sample	200142A_COV_146_5	200142A_COV_147_5	200142A_COV_154_5	200142A_COV_155_5	200142A_COV_156_5	200142A_COV_157_5	200142A_COV_158_5	200142A_COV_159_5	200142A_COV_161_5	200142A_COV_163_5	200142A_HC_05_5	200142A_HC_1_5	200142A_HC_31_5	200142A_HC_36_5	200142B_COV_007_5	200142B_COV_009_5	200142B_COV_011_5	200142B_COV_012_5	200142B_COV_013_5	200142B_COV_016_5	200142B_COV_021_5	200142B_COV_029_5	200142B_COV_037_5	200142B_COV_045_5	200142B_COV_047_5	200142B_COV_055_5	200142B_COV_057_5	200142B_COV_072_5	200142B_COV_074_5	200142B_COV_077_5	200142B_COV_078_5	200142B_COV_086_5	200142B_COV_089_5	200142B_COV_098_5	200142B_COV_101_5	200142B_COV_102_5	200142B_COV_119_5	200142B_COV_126_5	200142B_COV_48_5	200142B_COV_76_5	200142B_COV_87_5	200142B_COV_91_5	200142B_HC_07_5	200142B_HC_20_5	200142B_HC_21_5	200142B_HC_23_5	200142B_HC_39_5	200142B_HC_58_5	200142B_HC_60_5
0	3	6	9	2	9	14	2	15	6	4	3	2	3	7	3	2	7	2	18	7	6	1	3	2	2	7	26	0	3	4	0	1	2	1	2	9	2	4	5	1	0	2	0	0	0	4	3	1	3
1	1	6	1	2	7	5	1	2	1	2	4	3	1	8	1	1	3	3	16	4	6	0	1	5	3	7	18	0	1	4	0	1	0	0	2	3	4	0	4	0	0	1	1	0	0	1	3	2	1
2	2	5	10	5	6	4	2	1	0	0	3	0	0	3	1	2	6	7	10	2	1	0	3	6	4	7	1	0	1	5	1	3	4	2	1	0	3	1	0	1	1	0	0	1	0	6	5	0	2
3	1	2	9	1	0	4	0	1	6	0	1	2	0	2	8	0	16	2	10	3	0	2	1	3	6	8	5	0	1	0	0	2	0	3	0	0	4	0	1	1	3	0	0	0	1	8	1	0	0
4	0	3	9	4	4	3	2	2	4	3	1	0	0	0	1	1	5	4	5	3	1	0	2	1	2	5	0	1	0	1	0	2	0	0	0	0	1	0	1	0	0	0	0	0	1	8	0	1	0
5	1	1	1	0	0	0	0	1	0	1	0	0	0	0	0	1	0	1	2	0	1	0	0	1	0	1	1	0	0	12	0	0	0	0	0	0	0	0	0	0	0	0	0	0	1	1	2	1	0
[truncated: 3 more columns]

## Sheet: Plasma
Sample	200142A_COV_144_5	200142A_COV_146_5	200142A_COV_147_5	200142A_COV_154_5	200142A_COV_156_5	200142A_COV_157_5	200142A_COV_159_5	200142A_COV_161_5	200142A_COV_163_5	200142A_HC_05_5	200142A_HC_1_5	200142A_HC_31_5	200142A_HC_36_5	200142B_COV_007_5	200142B_COV_009_5	200142B_COV_011_5	200142B_COV_012_5	200142B_COV_013_5	200142B_COV_016_5	200142B_COV_021_5	200142B_COV_029_5	200142B_COV_037_5	200142B_COV_045_5	200142B_COV_047_5	200142B_COV_055_5	200142B_COV_057_5	200142B_COV_072_5	200142B_COV_074_5	200142B_COV_077_5	200142B_COV_078_5	200142B_COV_086_5	200142B_COV_089_5	200142B_COV_098_5	200142B_COV_101_5	200142B_COV_102_5	200142B_COV_119_5	200142B_COV_126_5	200142B_COV_48_5	200142B_COV_76_5	200142B_COV_91_5	200142B_HC_07_5	200142B_HC_20_5	200142B_HC_21_5	200142B_HC_23_5	200142B_HC_39_5	200142B_HC_58_5	200142B_HC_60_5	200142C_COV_164_5	200142C_COV_165_5
0	0	0	0	0	0	2	0	3	0	0	1	1	0	3	1	42	1	0	1	12	2	1	12	2	1	1	3	2	1	1	1	0	1	1	1	0	1	0	3	7	1	1	1	0	0	0	2	0	0
1	0	0	2	0	0	1	0	0	1	0	2	0	0	1	1	57	0	1	0	8	0	4	3	1	0	1	2	1	2	1	0	0	0	0	5	1	3	0	1	9	1	0	0	1	0	0	1	0	0
2	1	2	3	0	1	2	0	2	1	1	0	0	1	0	1	42	0	0	3	5	1	5	6	0	0	1	1	1	0	1	0	0	1	2	5	2	0	1	2	7	1	0	1	0	1	1	1	4	1
3	0	1	3	4	3	0	2	1	3	0	1	0	3	0	1	12	0	0	4	3	0	1	4	0	0	1	2	2	2	3	2	1	2	2	2	0	2	1	3	0	2	1	0	2	0	0	1	2	1

## Sheet: Stem cell
Sample	200142A_COV_144_5	200142A_COV_146_5	200142A_COV_147_5	200142A_COV_154_5	200142A_COV_155_5	200142A_COV_157_5	200142A_COV_158_5	200142A_COV_159_5	200142A_COV_161_5	200142A_COV_163_5	200142A_HC_1_5	200142A_HC_31_5	200142A_HC_36_5	200142B_COV_007_5	200142B_COV_009_5	200142B_COV_011_5	200142B_COV_016_5	200142B_COV_021_5	200142B_COV_029_5	200142B_COV_037_5	200142B_COV_045_5	200142B_COV_047_5	200142B_COV_055_5	200142B_COV_057_5	200142B_COV_074_5	200142B_COV_077_5	200142B_COV_078_5	200142B_COV_086_5	200142B_COV_089_5	200142B_COV_098_5	200142B_COV_101_5	200142B_COV_102_5	200142B_COV_126_5	200142B_COV_48_5	200142B_COV_76_5	200142B_COV_87_5	200142B_HC_07_5	200142B_HC_20_5	200142B_HC_21_5	200142B_HC_23_5	200142B_HC_58_5	200142C_COV_164_5	200142C_COV_165_5	200142C_COV_166_5
0	0	0	5	1	3	0	0	1	2	1	1	2	3	2	1	1	1	5	1	0	1	1	5	2	2	2	1	1	1	2	0	0	2	0	0	1	1	0	1	1	0	0	0	0
1	2	0	1	1	0	1	0	0	4	1	1	0	0	1	2	2	3	1	3	1	0	0	1	1	2	0	0	0	0	1	1	0	0	0	1	0	3	1	2	1	0	3	1	1
2	1	1	4	0	2	2	1	0	0	0	2	1	3	1	0	0	0	4	2	1	0	0	1	2	0	0	2	0	0	1	1	1	0	1	1	0	0	3	0	0	1	0	1	0

[truncated: 1 more sheets: Neutrophil]
