# Supplementary material for: Identification of Distinct Immune Cell Subsets Associated With Asymptomatic Infection, Disease Severity, and Viral Persistence in COVID-19 Patients
Source: Front Immunol. 2022 Feb 22;13:812514. doi: 10.3389/fimmu.2022.812514 (PMC8905648; doi:10.3389/fimmu.2022.812514)
Supplement: Supplementary file 7 [file Table_6.xlsx]

## Sheet: HC AS SM-T5-AS
pathway_id	pathway_name	Genes	S gene number	TS gene number	B gene number	TB gene number	pvalue
ko03010	Ribosome	RPL37A;RPL38;RPS10;RPS2;RPL23A;RPS20;RPL22;RPL26;RPS21;RPL36A;RPL21;RPS29;RPS27	13	21	130	5586	5.56921e-17
ko04723	Retrograde endocannabinoid signaling	NDUFA3;MT-ND3;MT-ND6	3	21	104	5586	0.0065341
ko05322	Systemic lupus erythematosus	FCGR3A;HLA-DQA1;HIST1H4C	3	21	107	5586	0.00707048
ko05332	Graft-versus-host disease	KLRD1;HLA-DQA1	2	21	36	5586	0.00785267
ko00190	Oxidative phosphorylation	NDUFA3;MT-ND3;MT-ND6	3	21	120	5586	0.00969511
ko05012	Parkinson disease	NDUFA3;MT-ND3;MT-ND6	3	21	124	5586	0.0106032
ko05150	Staphylococcus aureus infection	FCGR3A;HLA-DQA1	2	21	44	5586	0.0115804
ko05140	Leishmaniasis	FCGR3A;HLA-DQA1	2	21	66	5586	0.0249886
ko04612	Antigen processing and presentation	KLRD1;HLA-DQA1	2	21	69	5586	0.0271465
ko04714	Thermogenesis	NDUFA3;MT-ND3;MT-ND6	3	21	205	5586	0.0398023
ko04650	Natural killer cell mediated cytotoxicity	FCGR3A;KLRD1	2	21	103	5586	0.0563265
ko04145	Phagosome	FCGR3A;HLA-DQA1	2	21	124	5586	0.0780317
ko05310	Asthma	HLA-DQA1	1	21	24	5586	0.0866011
ko05152	Tuberculosis	FCGR3A;HLA-DQA1	2	21	142	5586	0.0984212
ko05320	Autoimmune thyroid disease	HLA-DQA1	1	21	34	5586	0.120534
ko05330	Allograft rejection	HLA-DQA1	1	21	34	5586	0.120534
ko04940	Type I diabetes mellitus	HLA-DQA1	1	21	35	5586	0.123861
ko04672	Intestinal immune network for IgA production	HLA-DQA1	1	21	41	5586	0.14357
ko05416	Viral myocarditis	HLA-DQA1	1	21	51	5586	0.175483
ko05321	Inflammatory bowel disease (IBD)	HLA-DQA1	1	21	58	5586	0.197144
ko05323	Rheumatoid arthritis	HLA-DQA1	1	21	67	5586	0.2242
ko04640	Hematopoietic cell lineage	HLA-DQA1	1	21	73	5586	0.241752
ko04666	Fc gamma R-mediated phagocytosis	FCGR3A	1	21	80	5586	0.261751
ko04658	Th1 and Th2 cell differentiation	HLA-DQA1	1	21	86	5586	0.278492
ko04514	Cell adhesion molecules (CAMs)	HLA-DQA1	1	21	98	5586	0.310897
ko04659	Th17 cell differentiation	HLA-DQA1	1	21	99	5586	0.313534
ko05145	Toxoplasmosis	HLA-DQA1	1	21	100	5586	0.316161
ko04380	Osteoclast differentiation	FCGR3A	1	21	115	5586	0.354439
ko04932	Non-alcoholic fatty liver disease (NAFLD)	NDUFA3	1	21	134	5586	0.4
ko05164	Influenza A	HLA-DQA1	1	21	138	5586	0.409194
ko05034	Alcoholism	HIST1H4C	1	21	141	5586	0.416001
ko03013	RNA transport	EIF2S2	1	21	150	5586	0.435976
ko05010	Alzheimer disease	NDUFA3	1	21	153	5586	0.442489
ko05016	Huntington disease	NDUFA3	1	21	167	5586	0.471946
ko05169	Epstein-Barr virus infection	HLA-DQA1	1	21	177	5586	0.492073
ko05203	Viral carcinogenesis	HIST1H4C	1	21	187	5586	0.511468
ko05166	Human T-cell leukemia virus 1 infection	HLA-DQA1	1	21	201	5586	0.537439
ko05168	Herpes simplex virus 1 infection	HLA-DQA1	1	21	439	5586	0.821301

## Sheet: HC AS SM-T5-HC
pathway_id	pathway_name	Genes	S gene number	TS gene number	B gene number	TB gene number	pvalue
ko04650	Natural killer cell mediated cytotoxicity	FCGR3A;TYROBP	2	5	103	5586	0.00324735
ko04380	Osteoclast differentiation	FCGR3A;TYROBP	2	5	115	5586	0.00403469
ko05144	Malaria	KLRB1	1	5	37	5586	0.0326942
ko05150	Staphylococcus aureus infection	FCGR3A	1	5	44	5586	0.0387823
ko05140	Leishmaniasis	FCGR3A	1	5	66	5586	0.0577168
ko04666	Fc gamma R-mediated phagocytosis	FCGR3A	1	5	80	5586	0.0696099
ko04723	Retrograde endocannabinoid signaling	MT-ND5	1	5	104	5586	0.0897184
ko05322	Systemic lupus erythematosus	FCGR3A	1	5	107	5586	0.0922074
ko00190	Oxidative phosphorylation	MT-ND5	1	5	120	5586	0.10293
ko04145	Phagosome	FCGR3A	1	5	124	5586	0.106209
ko05012	Parkinson disease	MT-ND5	1	5	124	5586	0.106209
ko05152	Tuberculosis	FCGR3A	1	5	142	5586	0.120845
ko04062	Chemokine signaling pathway	XCL2	1	5	146	5586	0.124071
ko04060	Cytokine-cytokine receptor interaction	XCL2	1	5	174	5586	0.14639
ko04714	Thermogenesis	MT-ND5	1	5	205	5586	0.170568

## Sheet: HC AS SM-T5-SM
pathway_id	pathway_name	Genes	S gene number	TS gene number	B gene number	TB gene number	pvalue
ko04659	Th17 cell differentiation	FOS;IFNG;HSP90AA1;HLA-DQA2;JUN;HLA-DRA;HLA-DRB5	7	30	99	5586	6.46916e-07
ko05140	Leishmaniasis	FOS;IFNG;HLA-DQA2;JUN;HLA-DRA;HLA-DRB5	6	30	66	5586	1.02664e-06
ko05323	Rheumatoid arthritis	FOS;IFNG;HLA-DQA2;JUN;HLA-DRA;HLA-DRB5	6	30	67	5586	1.12344e-06
ko04657	IL-17 signaling pathway	JUND;FOS;TNFAIP3;IFNG;HSP90AA1;JUN	6	30	67	5586	1.12344e-06
ko04658	Th1 and Th2 cell differentiation	FOS;IFNG;HLA-DQA2;JUN;HLA-DRA;HLA-DRB5	6	30	86	5586	4.93217e-06
ko05321	Inflammatory bowel disease (IBD)	IFNG;HLA-DQA2;JUN;HLA-DRA;HLA-DRB5	5	30	58	5586	1.18351e-05
ko05418	Fluid shear stress and atherosclerosis	FOS;IFNG;DUSP1;KLF2;HSP90AA1;JUN	6	30	111	5586	2.16439e-05
ko04612	Antigen processing and presentation	IFNG;HSP90AA1;HLA-DQA2;HLA-DRA;HLA-DRB5	5	30	69	5586	2.7855e-05
ko05330	Allograft rejection	IFNG;HLA-DQA2;HLA-DRA;HLA-DRB5	4	30	34	5586	2.80391e-05
ko04940	Type I diabetes mellitus	IFNG;HLA-DQA2;HLA-DRA;HLA-DRB5	4	30	35	5586	3.15391e-05
ko05332	Graft-versus-host disease	IFNG;HLA-DQA2;HLA-DRA;HLA-DRB5	4	30	36	5586	3.53493e-05
ko04672	Intestinal immune network for IgA production	CXCR4;HLA-DQA2;HLA-DRA;HLA-DRB5	4	30	41	5586	5.96493e-05
ko05322	Systemic lupus erythematosus	H3F3B;IFNG;HLA-DQA2;HLA-DRA;HLA-DRB5	5	30	107	5586	0.000228471
ko05310	Asthma	HLA-DQA2;HLA-DRA;HLA-DRB5	3	30	24	5586	0.000262248
ko04380	Osteoclast differentiation	JUND;FOS;IFNG;JUN;JUNB	5	30	115	5586	0.000320078
ko05166	Human T-cell leukemia virus 1 infection	FOS;HLA-DQA2;JUN;ZFP36;HLA-DRA;HLA-DRB5	6	30	201	5586	0.000580211
ko05164	Influenza A	IFNG;HLA-DQA2;JUN;HLA-DRA;HLA-DRB5	5	30	138	5586	0.000741443
ko05320	Autoimmune thyroid disease	HLA-DQA2;HLA-DRA;HLA-DRB5	3	30	34	5586	0.000747746
ko05150	Staphylococcus aureus infection	HLA-DQA2;HLA-DRA;HLA-DRB5	3	30	44	5586	0.0015961
ko04668	TNF signaling pathway	FOS;TNFAIP3;JUN;JUNB	4	30	98	5586	0.00172018
ko04514	Cell adhesion molecules (CAMs)	CD6;HLA-DQA2;HLA-DRA;HLA-DRB5	4	30	98	5586	0.00172018
ko05145	Toxoplasmosis	IFNG;HLA-DQA2;HLA-DRA;HLA-DRB5	4	30	100	5586	0.00185343
ko05169	Epstein-Barr virus infection	TNFAIP3;HLA-DQA2;JUN;HLA-DRA;HLA-DRB5	5	30	177	5586	0.00225903
ko05416	Viral myocarditis	HLA-DQA2;HLA-DRA;HLA-DRB5	3	30	51	5586	0.00244698
ko04210	Apoptosis	FOS;MCL1;PMAIP1;JUN	4	30	128	5586	0.00454287
ko05132	Salmonella infection	FOS;IFNG;JUN	3	30	72	5586	0.00649612
ko05152	Tuberculosis	IFNG;HLA-DQA2;HLA-DRA;HLA-DRB5	4	30	142	5586	0.00656219
ko04640	Hematopoietic cell lineage	HLA-DQA2;HLA-DRA;HLA-DRB5	3	30	73	5586	0.00675015
ko04010	MAPK signaling pathway	JUND;FOS;DUSP2;DUSP1;JUN	5	30	231	5586	0.00707381
ko04928	Parathyroid hormone synthesis, secretion and action	JUND;FOS;NR4A2	3	30	79	5586	0.00839885
ko05210	Colorectal cancer	FOS;PMAIP1;JUN	3	30	83	5586	0.00961894
ko05142	Chagas disease (American trypanosomiasis)	FOS;IFNG;JUN	3	30	88	5586	0.0112832
ko04915	Estrogen signaling pathway	FOS;HSP90AA1;JUN	3	30	89	5586	0.0116349
ko04660	T cell receptor signaling pathway	FOS;IFNG;JUN	3	30	98	5586	0.0150863
ko05200	Pathways in cancer	FOS;IFNG;CXCR4;HSP90AA1;PMAIP1;JUN	6	30	400	5586	0.0176861
ko05031	Amphetamine addiction	FOS;JUN	2	30	45	5586	0.0239267
ko05162	Measles	FOS;TNFAIP3;JUN	3	30	118	5586	0.0246414
ko04145	Phagosome	HLA-DQA2;HLA-DRA;HLA-DRB5	3	30	124	5586	0.0280215
ko04217	Necroptosis	TNFAIP3;IFNG;HSP90AA1	3	30	135	5586	0.0348338
ko05133	Pertussis	FOS;JUN	2	30	60	5586	0.040713
ko04621	NOD-like receptor signaling pathway	TNFAIP3;HSP90AA1;JUN	3	30	144	5586	0.0409951
ko04662	B cell receptor signaling pathway	FOS;JUN	2	30	67	5586	0.0496999
ko05167	Kaposi sarcoma-associated herpesvirus infection	FOS;JUN;ZFP36	3	30	156	5586	0.0500185
ko03018	RNA degradation	BTG1;BTG3	2	30	73	5586	0.0579222
ko04620	Toll-like receptor signaling pathway	FOS;JUN	2	30	80	5586	0.0680701
ko05231	Choline metabolism in cancer	FOS;JUN	2	30	83	5586	0.0725895
ko05170	Human immunodeficiency virus 1 infection	FOS;CXCR4;JUN	3	30	184	5586	0.0745165
ko01522	Endocrine resistance	FOS;JUN	2	30	85	5586	0.0756562
ko04926	Relaxin signaling pathway	FOS;JUN	2	30	93	5586	0.0883268
ko05224	Breast cancer	FOS;JUN	2	30	106	5586	0.110149
ko04921	Oxytocin signaling pathway	FOS;JUN	2	30	112	5586	0.120668
ko04630	Jak-STAT signaling pathway	IFNG;MCL1	2	30	112	5586	0.120668
ko05143	African trypanosomiasis	IFNG	1	30	27	5586	0.135615
ko04140	Autophagy - animal	ATG2A;DDIT4	2	30	121	5586	0.136899
ko04151	PI3K-Akt signaling pathway	MCL1;HSP90AA1;DDIT4	3	30	242	5586	0.13869
ko04136	Autophagy - other	ATG2A	1	30	31	5586	0.154128
ko05206	MicroRNAs in cancer	MCL1;DDIT4	2	30	131	5586	0.15548
ko04215	Apoptosis - multiple species	PMAIP1	1	30	32	5586	0.158696
ko05030	Cocaine addiction	JUN	1	30	32	5586	0.158696
ko04024	cAMP signaling pathway	FOS;JUN	2	30	133	5586	0.159256
ko04216	Ferroptosis	SAT1	1	30	36	5586	0.176732
ko05144	Malaria	IFNG	1	30	37	5586	0.181182
ko05161	Hepatitis B	FOS;JUN	2	30	145	5586	0.182269
ko00330	Arginine and proline metabolism	SAT1	1	30	38	5586	0.185609
ko05202	Transcriptional misregulation in cancer	H3F3B;NFKBIZ	2	30	147	5586	0.186157
ko04141	Protein processing in endoplasmic reticulum	HSP90AA1;HERPUD1	2	30	157	5586	0.205776
ko05168	Herpes simplex virus 1 infection	IFNG;HLA-DQA2;HLA-DRA;HLA-DRB5	4	30	439	5586	0.206384
ko03050	Proteasome	IFNG	1	30	44	5586	0.211688
ko04060	Cytokine-cytokine receptor interaction	IFNG;CXCR4	2	30	174	5586	0.239641
ko04917	Prolactin signaling pathway	FOS	1	30	55	5586	0.257418
ko05203	Viral carcinogenesis	PMAIP1;JUN	2	30	187	5586	0.265783
ko05120	Epithelial cell signaling in Helicobacter pylori infection	JUN	1	30	58	5586	0.269438
ko04713	Circadian entrainment	FOS	1	30	63	5586	0.289055
ko05146	Amoebiasis	IFNG	1	30	63	5586	0.289055
ko04137	Mitophagy - animal	JUN	1	30	63	5586	0.289055
ko05211	Renal cell carcinoma	JUN	1	30	65	5586	0.296758
ko01524	Platinum drug resistance	PMAIP1	1	30	66	5586	0.300579
ko04925	Aldosterone synthesis and secretion	NR4A2	1	30	67	5586	0.30438
ko04115	p53 signaling pathway	PMAIP1	1	30	67	5586	0.30438
ko04350	TGF-beta signaling pathway	IFNG	1	30	67	5586	0.30438
ko04726	Serotonergic synapse	DUSP1	1	30	69	5586	0.311923
ko04912	GnRH signaling pathway	JUN	1	30	73	5586	0.326772
ko04012	ErbB signaling pathway	JUN	1	30	74	5586	0.330435
ko04725	Cholinergic synapse	FOS	1	30	80	5586	0.352015
ko04670	Leukocyte transendothelial migration	CXCR4	1	30	81	5586	0.355545
ko04914	Progesterone-mediated oocyte maturation	HSP90AA1	1	30	81	5586	0.355545
ko04933	AGE-RAGE signaling pathway in diabetic complications	JUN	1	30	81	5586	0.355545
ko04064	NF-kappa B signaling pathway	TNFAIP3	1	30	83	5586	0.362551
ko05215	Prostate cancer	HSP90AA1	1	30	85	5586	0.369483
ko04066	HIF-1 signaling pathway	IFNG	1	30	87	5586	0.376342
ko04625	C-type lectin receptor signaling pathway	JUN	1	30	93	5586	0.396489
ko04728	Dopaminergic synapse	FOS	1	30	97	5586	0.409569
ko04650	Natural killer cell mediated cytotoxicity	IFNG	1	30	103	5586	0.428677
ko04722	Neurotrophin signaling pathway	JUN	1	30	103	5586	0.428677
ko04371	Apelin signaling pathway	KLF2	1	30	105	5586	0.434912
ko04310	Wnt signaling pathway	JUN	1	30	115	5586	0.465115
ko05160	Hepatitis C	IFNG	1	30	118	5586	0.473868
ko04020	Calcium signaling pathway	CXCR4	1	30	118	5586	0.473868
ko04068	FoxO signaling pathway	KLF2	1	30	119	5586	0.476755
ko00190	Oxidative phosphorylation	MT-ATP8	1	30	120	5586	0.479626
ko04530	Tight junction	JUN	1	30	123	5586	0.488149
ko05012	Parkinson disease	MT-ATP8	1	30	124	5586	0.490959
ko04150	mTOR signaling pathway	DDIT4	1	30	129	5586	0.504791
ko03010	Ribosome	RPS4Y1	1	30	130	5586	0.507514
ko04360	Axon guidance	CXCR4	1	30	132	5586	0.512915
ko04932	Non-alcoholic fatty liver disease (NAFLD)	JUN	1	30	134	5586	0.518259
ko05034	Alcoholism	H3F3B	1	30	141	5586	0.536521
ko04510	Focal adhesion	JUN	1	30	145	5586	0.546654
ko04062	Chemokine signaling pathway	CXCR4	1	30	146	5586	0.549154
ko04218	Cellular senescence	ZFP36L2	1	30	147	5586	0.55164
ko05010	Alzheimer disease	MT-ATP8	1	30	153	5586	0.566282
ko05016	Huntington disease	MT-ATP8	1	30	167	5586	0.598671
ko04810	Regulation of actin cytoskeleton	CXCR4	1	30	168	5586	0.600893
ko05163	Human cytomegalovirus infection	CXCR4	1	30	183	5586	0.632826
ko04714	Thermogenesis	MT-ATP8	1	30	205	5586	0.675235
ko04144	Endocytosis	CXCR4	1	30	224	5586	0.708016

## Sheet: HC AS MD SD SDR-M7-AS
pathway_id	pathway_name	Genes	S gene number	TS gene number	B gene number	TB gene number	pvalue
ko00190	Oxidative phosphorylation	COX7A2L;ATP5MG;NDUFA11;NDUFV1;MT-ND4L;ATP5PD;MT-CO1;ATP6V0A1;ATP5PO;ATP5F1C;COX6A1	11	136	119	5269	0.000220682
ko05012	Parkinson disease	COX7A2L;NDUFA11;NDUFV1;VDAC2;MT-ND4L;LRRK2;ATP5PD;MT-CO1;ATP5PO;ATP5F1C;COX6A1	11	136	125	5269	0.000340155
ko05016	Huntington disease	COX7A2L;POLR2F;NDUFA11;NDUFV1;VDAC2;ATP5PD;CREBBP;MT-CO1;ATP5PO;ATP5F1C;GNAQ;COX6A1	12	136	167	5269	0.00115576
ko04714	Thermogenesis	COX7A2L;PRKAG2;ATP5MG;NDUFA11;NDUFV1;MT-ND4L;ATP5PD;COX19;MT-CO1;ATP5PO;ATP5F1C;COX6A1	12	136	198	5269	0.00481015
ko04979	Cholesterol metabolism	VDAC2;CD36;CYP27A1;LRPAP1	4	136	31	5269	0.00777939
ko04932	Non-alcoholic fatty liver disease (NAFLD)	COX7A2L;PRKAG2;NDUFA11;NDUFV1;MT-CO1;ATF4;COX6A1;JUN;IL6R	9	136	136	5269	0.00816765
ko04130	SNARE interactions in vesicular transport	VTI1B;STX4;VAMP2;SNAP29	4	136	33	5269	0.00972354
ko05010	Alzheimer disease	COX7A2L;NDUFA11;NDUFV1;ATP5PD;MT-CO1;ATP5PO;ATP5F1C;GNAQ;COX6A1	9	136	149	5269	0.0143688
ko04110	Cell cycle	SMC3;ANAPC11;CCNH;YWHAE;YWHAQ;CREBBP;MDM2	7	136	113	5269	0.0261571
ko03420	Nucleotide excision repair	CCNH;ERCC6;POLD2;GTF2H5	4	136	45	5269	0.0279454
ko05130	Pathogenic Escherichia coli infection	ARPC5;ITGB1;YWHAQ;NCL	4	136	45	5269	0.0279454
ko00120	Primary bile acid biosynthesis	SCP2;CYP27A1	2	136	11	5269	0.0312282
ko04120	Ubiquitin mediated proteolysis	PRPF19;ANAPC11;ELOC;PIAS1;MDM2;XIAP;UBE2E2	7	136	127	5269	0.0451141
ko04810	Regulation of actin cytoskeleton	VAV1;ARPC5;ITGB1;IQGAP2;RAC2;MSN;CRK;PPP1R12A	8	136	155	5269	0.0462486
ko04151	PI3K-Akt signaling pathway	OSM;ITGB1;FOXO3;YWHAE;YWHAQ;JAK1;MDM2;ATF4;STK11;IL6R	10	136	219	5269	0.0556327
ko04510	Focal adhesion	VAV1;ITGB1;RAC2;CRK;PPP1R12A;XIAP;JUN	7	136	139	5269	0.0670604
ko04666	Fc gamma R-mediated phagocytosis	VAV1;HCK;ARPC5;RAC2;CRK	5	136	85	5269	0.0677199
ko05131	Shigellosis	ARPC5;ITGB1;CRK;NOD2	4	136	61	5269	0.071689
ko04068	FoxO signaling pathway	PRKAG2;FOXO3;STK4;CREBBP;MDM2;STK11	6	136	114	5269	0.0734412
ko04621	NOD-like receptor signaling pathway	NLRP12;VDAC2;JAK1;NOD2;CASP1;XIAP;JUN	7	136	145	5269	0.0800949
ko05211	Renal cell carcinoma	ELOC;CRK;CREBBP;JUN	4	136	64	5269	0.0823785
ko05100	Bacterial invasion of epithelial cells	ARPC5;ITGB1;SEPT2;CRK	4	136	64	5269	0.0823785
ko05140	Leishmaniasis	ITGB1;HLA-DQB1;JAK1;JUN	4	136	66	5269	0.089918
ko05203	Viral carcinogenesis	YWHAE;YWHAQ;CREBBP;JAK1;MDM2;ATF4;SND1;JUN	8	136	179	5269	0.0904567
ko00514	Other types of O-glycan biosynthesis	MFNG;COLGALT1	2	136	20	5269	0.0928728
ko04662	B cell receptor signaling pathway	VAV1;RAC2;DAPP1;JUN	4	136	67	5269	0.0938086
ko04912	GnRH signaling pathway	MAP3K4;ATF4;GNAQ;JUN	4	136	68	5269	0.0977782
ko03050	Proteasome	PSME4;PSMA4;SEM1	3	136	43	5269	0.0984321
ko04024	cAMP signaling pathway	VAV1;ATP2B4;RAC2;CREBBP;PPP1R12A;JUN	6	136	125	5269	0.103255
ko05150	Staphylococcus aureus infection	HLA-DQB1;KRT10;FCAR	3	136	44	5269	0.103734
ko04722	Neurotrophin signaling pathway	FOXO3;YWHAE;CRK;ATF4;JUN	5	136	99	5269	0.111787
ko04217	Necroptosis	VDAC2;SPATA2;HMGB1;JAK1;CASP1;XIAP	6	136	130	5269	0.118631
ko03010	Ribosome	MRPL11;RPL32;RPL9;MRPL17;RPL26;RPL36A	6	136	130	5269	0.118631
ko03320	PPAR signaling pathway	CD36;SCP2;CYP27A1	3	136	47	5269	0.120294
ko04720	Long-term potentiation	CREBBP;ATF4;GNAQ	3	136	47	5269	0.120294
ko04922	Glucagon signaling pathway	PRKAG2;CREBBP;ATF4;GNAQ	4	136	74	5269	0.123184
ko04970	Salivary secretion	ATP2B4;GNAQ;VAMP2	3	136	48	5269	0.12602
ko04630	Jak-STAT signaling pathway	OSM;CREBBP;PIAS1;JAK1;IL6R	5	136	104	5269	0.130233
ko04911	Insulin secretion	ATF4;GNAQ;VAMP2	3	136	49	5269	0.131842
ko05321	Inflammatory bowel disease (IBD)	HLA-DQB1;NOD2;JUN	3	136	49	5269	0.131842
ko04211	Longevity regulating pathway	PRKAG2;FOXO3;ATF4;STK11	4	136	76	5269	0.132225
ko05166	Human T-cell leukemia virus 1 infection	ANAPC11;HLA-DQB1;VDAC2;CREBBP;JAK1;ATF4;XIAP;JUN	8	136	196	5269	0.132875
ko00630	Glyoxylate and dicarboxylate metabolism	ACO1;CS	2	136	25	5269	0.135108
ko04918	Thyroid hormone synthesis	ASGR1;ATF4;GNAQ	3	136	51	5269	0.143762
ko04710	Circadian rhythm	PRKAG2;ARNTL	2	136	26	5269	0.144004
ko05200	Pathways in cancer	ITGB1;RAC2;RASSF1;ELOC;STK4;CRK;CREBBP;JAK1;MDM2;XIAP;GNAQ;JUN;IL6R	13	136	364	5269	0.144234
ko00440	Phosphonate and phosphinate metabolism	CHPT1	1	136	6	5269	0.145277
ko04260	Cardiac muscle contraction	COX7A2L;MT-CO1;COX6A1	3	136	52	5269	0.149852
ko05164	Influenza A	PABPN1;HLA-DQB1;CREBBP;JAK1;CASP1;JUN	6	136	140	5269	0.152573
ko00020	Citrate cycle (TCA cycle)	ACO1;CS	2	136	28	5269	0.162144
ko04062	Chemokine signaling pathway	VAV1;HCK;FOXO3;GRK2;RAC2;CRK	6	136	143	5269	0.163529
ko04670	Leukocyte transendothelial migration	VAV1;ITGB1;RAC2;MSN	4	136	83	5269	0.165885
ko04022	cGMP-PKG signaling pathway	ATP2B4;VDAC2;PPP1R12A;ATF4;GNAQ	5	136	115	5269	0.17521
ko04066	HIF-1 signaling pathway	MKNK2;ELOC;CREBBP;IL6R	4	136	85	5269	0.176025
ko04530	Tight junction	PRKAG2;ITGB1;MSN;JUN;STK11	5	136	117	5269	0.183969
ko04920	Adipocytokine signaling pathway	PRKAG2;CD36;STK11	3	136	58	5269	0.187993
ko04122	Sulfur relay system	URM1	1	136	8	5269	0.188883
ko05030	Cocaine addiction	ATF4;JUN	2	136	31	5269	0.190048
ko05163	Human cytomegalovirus infection	RAC2;CRK;JAK1;MDM2;ATF4;GNAQ;IL6R	7	136	183	5269	0.193086
ko04144	Endocytosis	ARPC5;RAB4A;PSD4;GRK2;RUFY1;MDM2;ZFYVE16;CAPZA2	8	136	216	5269	0.193641
ko04915	Estrogen signaling pathway	KRT10;ATF4;GNAQ;JUN	4	136	89	5269	0.196914
ko04145	Phagosome	ITGB1;HLA-DQB1;CD36;FCAR;ATP6V0A1	5	136	121	5269	0.201957
ko04659	Th17 cell differentiation	HLA-DQB1;JAK1;JUN;IL6R	4	136	90	5269	0.202253
ko03410	Base excision repair	POLD2;HMGB1	2	136	33	5269	0.208991
ko04114	Oocyte meiosis	SMC3;ANAPC11;YWHAE;YWHAQ	4	136	92	5269	0.21306
ko05223	Non-small cell lung cancer	FOXO3;RASSF1;STK4	3	136	62	5269	0.21468
ko05133	Pertussis	ITGB1;CASP1;JUN	3	136	62	5269	0.21468
ko05206	MicroRNAs in cancer	RASSF1;CRK;CREBBP;ABCC1;MDM2	5	136	124	5269	0.215829
ko04137	Mitophagy - animal	FOXO3;ATF4;JUN	3	136	63	5269	0.221478
ko04925	Aldosterone synthesis and secretion	ATP2B4;ATF4;GNAQ	3	136	65	5269	0.2352
ko01524	Platinum drug resistance	SLC31A1;MDM2;XIAP	3	136	65	5269	0.2352
ko05219	Bladder cancer	RASSF1;MDM2	2	136	36	5269	0.237732
ko04962	Vasopressin-regulated water reabsorption	STX4;VAMP2	2	136	36	5269	0.237732
ko03040	Spliceosome	SNRPA;PRPF19;SNRPC;PUF60;MAGOH	5	136	130	5269	0.244426
ko05145	Toxoplasmosis	ITGB1;HLA-DQB1;JAK1;XIAP	4	136	98	5269	0.246382
ko04310	Wnt signaling pathway	TBL1X;RAC2;CREBBP;JUN	4	136	98	5269	0.246382
ko03440	Homologous recombination	POLD2;SEM1	2	136	37	5269	0.247366
ko04614	Renin-angiotensin system	ATP6AP2	1	136	11	5269	0.250186
ko01521	EGFR tyrosine kinase inhibitor resistance	FOXO3;JAK1;IL6R	3	136	68	5269	0.256053
ko04927	Cortisol synthesis and secretion	ATF4;GNAQ	2	136	38	5269	0.257013
ko04152	AMPK signaling pathway	PRKAG2;FOXO3;CD36;STK11	4	136	100	5269	0.257745
ko04723	Retrograde endocannabinoid signaling	NDUFA11;NDUFV1;MT-ND4L;GNAQ	4	136	100	5269	0.257745
ko04640	Hematopoietic cell lineage	HLA-DQB1;CD36;IL6R	3	136	69	5269	0.263063
ko03022	Basal transcription factors	CCNH;GTF2H5	2	136	39	5269	0.266668
ko04512	ECM-receptor interaction	ITGB1;CD36	2	136	39	5269	0.266668
ko05323	Rheumatoid arthritis	HLA-DQB1;ATP6V0A1;JUN	3	136	70	5269	0.270098
ko05132	Salmonella infection	ARPC5;CASP1;JUN	3	136	72	5269	0.28423
ko04977	Vitamin digestion and absorption	ABCC1	1	136	13	5269	0.288477
ko04921	Oxytocin signaling pathway	PRKAG2;PPP1R12A;GNAQ;JUN	4	136	106	5269	0.292407
ko04330	Notch signaling pathway	MFNG;CREBBP	2	136	42	5269	0.295608
ko05031	Amphetamine addiction	ATF4;JUN	2	136	43	5269	0.305226
ko05161	Hepatitis B	YWHAQ;CREBBP;JAK1;ATF4;JUN	5	136	143	5269	0.309334
ko04658	Th1 and Th2 cell differentiation	HLA-DQB1;JAK1;JUN	3	136	76	5269	0.312663
ko05152	Tuberculosis	HLA-DQB1;CREBBP;JAK1;ATP6V0A1;NOD2	5	136	145	5269	0.319567
ko04010	MAPK signaling pathway	MAP3K4;RAC2;MKNK2;STK4;CRK;ATF4;JUN	7	136	216	5269	0.323384
ko03015	mRNA surveillance pathway	PABPN1;PYM1;MAGOH	3	136	78	5269	0.326921
ko04910	Insulin signaling pathway	PRKAG2;MKNK2;FLOT2;CRK	4	136	112	5269	0.327662
ko03013	RNA transport	NUP88;PYM1;EIF2S2;EIF2S3;MAGOH	5	136	147	5269	0.329843
ko00770	Pantothenate and CoA biosynthesis	VNN3	1	136	16	5269	0.342302
ko04975	Fat digestion and absorption	CD36	1	136	16	5269	0.342302
ko04623	Cytosolic DNA-sensing pathway	POLR2F;CASP1	2	136	47	5269	0.343414
ko05416	Viral myocarditis	HLA-DQB1;RAC2	2	136	47	5269	0.343414
ko04360	Axon guidance	ITGB1;PLXNB2;SEMA4D;RAC2	4	136	117	5269	0.357255
ko04721	Synaptic vesicle cycle	ATP6V0A1;VAMP2	2	136	49	5269	0.362271
ko04972	Pancreatic secretion	ATP2B4;GNAQ	2	136	49	5269	0.362271
ko04213	Longevity regulating pathway - multiple species	PRKAG2;FOXO3	2	136	50	5269	0.371626
ko04392	Hippo signaling pathway - multiple species	RASSF1	1	136	18	5269	0.37592
ko04966	Collecting duct acid secretion	ATP6V0A1	1	136	18	5269	0.37592
ko05215	Prostate cancer	CREBBP;MDM2;ATF4	3	136	85	5269	0.376707
ko05231	Choline metabolism in cancer	CHPT1;RAC2;JUN	3	136	85	5269	0.376707
ko00310	Lysine degradation	PLOD1;COLGALT1	2	136	51	5269	0.380927
ko05160	Hepatitis C	YWHAE;YWHAQ;PIAS1;JAK1	4	136	121	5269	0.38094
ko05410	Hypertrophic cardiomyopathy (HCM)	PRKAG2;ITGB1	2	136	52	5269	0.39017
ko04210	Apoptosis	CTSC;ATF4;XIAP;JUN	4	136	123	5269	0.392757
ko05134	Legionellosis	VCP;CASP1	2	136	53	5269	0.399352
ko05310	Asthma	HLA-DQB1	1	136	20	5269	0.407831
ko04625	C-type lectin receptor signaling pathway	MDM2;CASP1;JUN	3	136	92	5269	0.425748
ko04728	Dopaminergic synapse	ARNTL;ATF4;GNAQ	3	136	92	5269	0.425748
ko04664	Fc epsilon RI signaling pathway	VAV1;RAC2	2	136	57	5269	0.435415
ko05120	Epithelial cell signaling in Helicobacter pylori infection	ATP6V0A1;JUN	2	136	57	5269	0.435415
ko04650	Natural killer cell mediated cytotoxicity	VAV1;RAC2;CD48	3	136	95	5269	0.44638
ko03060	Protein export	SRPRA	1	136	23	5269	0.452686
ko01040	Biosynthesis of unsaturated fatty acids	SCP2	1	136	23	5269	0.452686
ko03430	Mismatch repair	POLD2	1	136	23	5269	0.452686
ko04611	Platelet activation	ITGB1;PPP1R12A;GNAQ	3	136	96	5269	0.453195
ko04261	Adrenergic signaling in cardiomyocytes	ATP2B4;ATF4;GNAQ	3	136	96	5269	0.453195
ko04919	Thyroid hormone signaling pathway	CREBBP;MED4;MDM2	3	136	97	5269	0.459975
ko04520	Adherens junction	RAC2;CREBBP	2	136	60	5269	0.461694
ko04015	Rap1 signaling pathway	ITGB1;RAC2;CRK;GNAQ	4	136	135	5269	0.462696
ko00563	Glycosylphosphatidylinositol (GPI)-anchor biosynthesis	PIGF	1	136	24	5269	0.466875
ko05143	African trypanosomiasis	GNAQ	1	136	24	5269	0.466875
ko04668	TNF signaling pathway	ATF4;NOD2;JUN	3	136	99	5269	0.473428
ko00030	Pentose phosphate pathway	PRPS1	1	136	25	5269	0.480699
ko05170	Human immunodeficiency virus 1 infection	RAC2;ELOC;CRK;GNAQ;JUN	5	136	177	5269	0.484034
ko05169	Epstein-Barr virus infection	HLA-DQB1;JAK1;MDM2;SEM1;JUN	5	136	177	5269	0.484034
ko04390	Hippo signaling pathway	RASSF1;YWHAE;YWHAQ	3	136	101	5269	0.486731
ko00562	Inositol phosphate metabolism	ITPK1;PIK3C2A	2	136	63	5269	0.487254
ko04916	Melanogenesis	CREBBP;GNAQ	2	136	64	5269	0.495606
ko04350	TGF-beta signaling pathway	CREBBP;ZFYVE16	2	136	64	5269	0.495606
ko05205	Proteoglycans in cancer	ITGB1;MSN;MDM2;PPP1R12A	4	136	141	5269	0.496672
ko04115	p53 signaling pathway	RRM2B;MDM2	2	136	65	5269	0.503873
ko05320	Autoimmune thyroid disease	HLA-DQB1	1	136	27	5269	0.507287
ko04218	Cellular senescence	HIPK3;FOXO3;VDAC2;MDM2	4	136	143	5269	0.507801
ko04071	Sphingolipid signaling pathway	RAC2;ABCC1;GNAQ	3	136	106	5269	0.519266
ko05330	Allograft rejection	HLA-DQB1	1	136	28	5269	0.520071
ko04215	Apoptosis - multiple species	XIAP	1	136	28	5269	0.520071
ko01523	Antifolate resistance	ABCC1	1	136	28	5269	0.520071
ko04724	Glutamatergic synapse	GRK2;GNAQ	2	136	67	5269	0.520145
ko02010	ABC transporters	ABCC1	1	136	29	5269	0.532524
ko05332	Graft-versus-host disease	HLA-DQB1	1	136	30	5269	0.544657
ko04020	Calcium signaling pathway	ATP2B4;VDAC2;GNAQ	3	136	111	5269	0.550675
ko04142	Lysosome	CTSC;ARSA;ATP6V0A1	3	136	111	5269	0.550675
ko00565	Ether lipid metabolism	CHPT1	1	136	31	5269	0.556478
ko03020	RNA polymerase	POLR2F	1	136	31	5269	0.556478
ko05167	Kaposi sarcoma-associated herpesvirus infection	HCK;CREBBP;JAK1;JUN	4	136	153	5269	0.561718
ko05165	Human papillomavirus infection	ITGB1;MFNG;CREBBP;JAK1;MDM2;ATP6V0A1	6	136	233	5269	0.56234
ko04012	ErbB signaling pathway	CRK;JUN	2	136	73	5269	0.566801
ko05222	Small cell lung cancer	ITGB1;XIAP	2	136	73	5269	0.566801
ko05220	Chronic myeloid leukemia	CRK;MDM2	2	136	73	5269	0.566801
ko05212	Pancreatic cancer	RAC2;JAK1	2	136	73	5269	0.566801
ko04340	Hedgehog signaling pathway	GRK2	1	136	32	5269	0.567993
ko04725	Cholinergic synapse	ATF4;GNAQ	2	136	74	5269	0.574256
ko00564	Glycerophospholipid metabolism	GPD2;CHPT1	2	136	74	5269	0.574256
ko05162	Measles	MSN;JAK1;JUN	3	136	115	5269	0.574927
ko00071	Fatty acid degradation	ACADVL	1	136	33	5269	0.579212
ko00330	Arginine and proline metabolism	OAT	1	136	34	5269	0.590142
ko04672	Intestinal immune network for IgA production	HLA-DQB1	1	136	34	5269	0.590142
ko04940	Type I diabetes mellitus	HLA-DQB1	1	136	34	5269	0.590142
ko01522	Endocrine resistance	MDM2;JUN	2	136	77	5269	0.596063
ko04928	Parathyroid hormone synthesis, secretion and action	ATF4;GNAQ	2	136	77	5269	0.596063
ko05144	Malaria	CD36	1	136	35	5269	0.600789
ko04978	Mineral absorption	SLC31A1	1	136	35	5269	0.600789
ko04140	Autophagy - animal	HMGB1;STK11;SNAP29	3	136	120	5269	0.604086
ko00600	Sphingolipid metabolism	ARSA	1	136	36	5269	0.611162
ko04216	Ferroptosis	VDAC2	1	136	36	5269	0.611162
ko03030	DNA replication	POLD2	1	136	36	5269	0.611162
ko04270	Vascular smooth muscle contraction	PPP1R12A;GNAQ	2	136	80	5269	0.617032
ko04070	Phosphatidylinositol signaling system	ITPK1;PIK3C2A	2	136	82	5269	0.630545
ko05210	Colorectal cancer	RAC2;JUN	2	136	82	5269	0.630545
ko04924	Renin secretion	GNAQ	1	136	38	5269	0.631113
ko04620	Toll-like receptor signaling pathway	IRF5;JUN	2	136	83	5269	0.637163
ko04961	Endocrine and other factor-regulated calcium reabsorption	GNAQ	1	136	39	5269	0.640703
ko05014	Amyotrophic lateral sclerosis (ALS)	CASP1	1	136	39	5269	0.640703
ko04740	Olfactory transduction	GRK2	1	136	39	5269	0.640703
ko04660	T cell receptor signaling pathway	VAV1;JUN	2	136	86	5269	0.656463
ko05110	Vibrio cholerae infection	ATP6V0A1	1	136	41	5269	0.659148
ko05142	Chagas disease (American trypanosomiasis)	GNAQ;JUN	2	136	88	5269	0.668873
ko00480	Glutathione metabolism	RRM2B	1	136	43	5269	0.676653
ko04730	Long-term depression	GNAQ	1	136	43	5269	0.676653
ko04514	Cell adhesion molecules (CAMs)	ITGB1;HLA-DQB1	2	136	90	5269	0.680922
ko00970	Aminoacyl-tRNA biosynthesis	IARS2	1	136	44	5269	0.685068
ko05412	Arrhythmogenic right ventricular cardiomyopathy (ARVC)	ITGB1	1	136	44	5269	0.685068
ko04931	Insulin resistance	PRKAG2;CD36	2	136	91	5269	0.686812
ko04926	Relaxin signaling pathway	ATF4;JUN	2	136	91	5269	0.686812
ko00230	Purine metabolism	RRM2B;PRPS1	2	136	92	5269	0.692613
ko00983	Drug metabolism - other enzymes	RRM2B	1	136	47	5269	0.709029
ko04971	Gastric acid secretion	GNAQ	1	136	47	5269	0.709029
ko00240	Pyrimidine metabolism	RRM2B	1	136	48	5269	0.716607
ko05032	Morphine addiction	GRK2	1	136	49	5269	0.723989
ko04934	Cushing syndrome	ATF4;GNAQ	2	136	99	5269	0.730795
ko04371	Apelin signaling pathway	PRKAG2;GNAQ	2	136	100	5269	0.735912
ko05218	Melanoma	MDM2	1	136	51	5269	0.738185
ko05213	Endometrial cancer	FOXO3	1	136	52	5269	0.745009
ko04370	VEGF signaling pathway	RAC2	1	136	52	5269	0.745009
ko04014	Ras signaling pathway	RAC2;RASSF1;STK4	3	136	149	5269	0.746393
ko05414	Dilated cardiomyopathy (DCM)	ITGB1	1	136	53	5269	0.751657
ko04917	Prolactin signaling pathway	FOXO3	1	136	54	5269	0.758132
ko04713	Circadian entrainment	GNAQ	1	136	55	5269	0.764439
ko04540	Gap junction	GNAQ	1	136	58	5269	0.782399
ko05418	Fluid shear stress and atherosclerosis	RAC2;JUN	2	136	112	5269	0.791126
ko04612	Antigen processing and presentation	HLA-DQB1	1	136	60	5269	0.79361
ko05146	Amoebiasis	GNAQ	1	136	62	5269	0.804247
ko04726	Serotonergic synapse	GNAQ	1	136	62	5269	0.804247
ko04380	Osteoclast differentiation	JAK1;JUN	2	136	116	5269	0.807151
ko04150	mTOR signaling pathway	FNIP1;STK11	2	136	119	5269	0.818449
ko04750	Inflammatory mediator regulation of TRP channels	GNAQ	1	136	65	5269	0.819191
ko05214	Glioma	MDM2	1	136	65	5269	0.819191
ko04657	IL-17 signaling pathway	JUN	1	136	70	5269	0.841623
ko04146	Peroxisome	SCP2	1	136	71	5269	0.845766
ko03018	RNA degradation	PAN3	1	136	72	5269	0.849801
ko03008	Ribosome biogenesis in eukaryotes	TCOF1	1	136	73	5269	0.853732
ko04914	Progesterone-mediated oocyte maturation	ANAPC11	1	136	74	5269	0.85756
ko04933	AGE-RAGE signaling pathway in diabetic complications	JUN	1	136	78	5269	0.871904
ko04550	Signaling pathways regulating pluripotency of stem cells	JAK1	1	136	81	5269	0.881713
ko04064	NF-kappa B signaling pathway	XIAP	1	136	83	5269	0.887833
ko05202	Transcriptional misregulation in cancer	EWSR1;MDM2	2	136	143	5269	0.889524
ko05224	Breast cancer	JUN	1	136	88	5269	0.901795
ko04141	Protein processing in endoplasmic reticulum	VCP;ATF4	2	136	153	5269	0.910751
ko04060	Cytokine-cytokine receptor interaction	OSM;IL6R	2	136	154	5269	0.912651
ko05322	Systemic lupus erythematosus	HLA-DQB1	1	136	96	5269	0.920631
ko05034	Alcoholism	ATF4	1	136	133	5269	0.970486
ko05168	Herpes simplex virus 1 infection	HLA-DQB1;JAK1;ZNF530	3	136	425	5269	0.999189

## Sheet: HC AS MD SD SDR-M7-HC
pathway_id	pathway_name	Genes	S gene number	TS gene number	B gene number	TB gene number	pvalue
ko03010	Ribosome	RPL17;RPL23A;RPL5;RPL3;RPL26;RPL36A;RPL4;RPL15;RPS4X;RPL29;RPS29;RPS27;RPL10	13	123	130	5269	8.39855e-06
ko04659	Th17 cell differentiation	CD4;FOS;HIF1A;IL6ST;PPP3CC;TYK2;HLA-DQA2;JUN;IL6R	9	123	90	5269	0.000220703
ko04658	Th1 and Th2 cell differentiation	CD4;RUNX3;FOS;PPP3CC;TYK2;HLA-DQA2;NOTCH1;JUN	8	123	76	5269	0.000350531
ko03040	Spliceosome	TRA2B;CDC40;HNRNPU;HNRNPA1;SRSF7;SNRPF;ACIN1;SRSF4;LSM4;CCDC12	10	123	130	5269	0.000833403
ko05167	Kaposi sarcoma-associated herpesvirus infection	FOS;HIF1A;BAK1;IL6ST;PPP3CC;UBB;CREBBP;TYK2;JUN	9	123	153	5269	0.00909805
ko04137	Mitophagy - animal	HIF1A;CALCOCO2;USP15;UBB;JUN	5	123	63	5269	0.0152664
ko05031	Amphetamine addiction	FOS;FOSB;PPP3CC;JUN	4	123	43	5269	0.0172976
ko04380	Osteoclast differentiation	FOS;FOSB;LILRB2;PPP3CC;TYK2;JUN;JUNB	7	123	116	5269	0.0181925
ko05010	Alzheimer disease	NDUFA6;PPP3CC;NDUFA11;ATP2A2;LRP1;APP;NDUFA4;NDUFB4	8	123	149	5269	0.0225498
ko04630	Jak-STAT signaling pathway	PRLR;IL6ST;CSF3R;CREBBP;TYK2;IL6R	6	123	104	5269	0.033953
ko05210	Colorectal cancer	FOS;BAK1;GADD45B;MSH3;JUN	5	123	82	5269	0.0418926
ko05217	Basal cell carcinoma	BAK1;PTCH2;GADD45B	3	123	34	5269	0.0439279
ko05224	Breast cancer	FOS;BAK1;GADD45B;NOTCH1;JUN	5	123	88	5269	0.0539529
ko00760	Nicotinate and nicotinamide metabolism	PNP;NT5C	2	123	18	5269	0.0648372
ko05012	Parkinson disease	NDUFA6;NDUFA11;NDUFA4;MT-ND4L;UBB;NDUFB4	6	123	125	5269	0.0711568
ko04640	Hematopoietic cell lineage	CD4;CSF3R;HLA-DQA2;IL6R	4	123	69	5269	0.0767233
ko05200	Pathways in cancer	FOS;HIF1A;BAK1;IL6ST;PTCH2;CSF3R;ARHGEF1;GADD45B;CREBBP;MSH3;NOTCH1;JUN;IL6R	13	123	364	5269	0.0807387
ko04723	Retrograde endocannabinoid signaling	NDUFA6;NDUFA11;NDUFA4;MT-ND4L;NDUFB4	5	123	100	5269	0.0835327
ko05016	Huntington disease	NDUFA6;POLR2L;NDUFA11;NDUFA4;CREBBP;NDUFB4;POLR2A	7	123	167	5269	0.0945382
ko04720	Long-term potentiation	PPP3CC;CREBBP;RPS6KA3	3	123	47	5269	0.0960179
ko04932	Non-alcoholic fatty liver disease (NAFLD)	NDUFA6;NDUFA11;NDUFA4;NDUFB4;JUN;IL6R	6	123	136	5269	0.0974182
ko00240	Pyrimidine metabolism	PNP;NUDT2;NT5C	3	123	48	5269	0.100755
ko04928	Parathyroid hormone synthesis, secretion and action	FOS;MEF2D;MEF2C;ARHGEF1	4	123	77	5269	0.104565
ko04972	Pancreatic secretion	RAB8A;ATP2A2;RAB11A	3	123	49	5269	0.105585
ko05170	Human immunodeficiency virus 1 infection	CD4;FOS;BAK1;PPP3CC;CGAS;CUL5;JUN	7	123	177	5269	0.118812
ko05169	Epstein-Barr virus infection	RUNX3;BAK1;GADD45B;PSMD2;TYK2;HLA-DQA2;JUN	7	123	177	5269	0.118812
ko04660	T cell receptor signaling pathway	CD4;FOS;PPP3CC;JUN	4	123	86	5269	0.140582
ko00190	Oxidative phosphorylation	NDUFA6;NDUFA11;NDUFA4;MT-ND4L;NDUFB4	5	123	119	5269	0.14445
ko04060	Cytokine-cytokine receptor interaction	CD4;PRLR;IL6ST;CSF3R;RELT;IL6R	6	123	154	5269	0.149958
ko05030	Cocaine addiction	FOSB;JUN	2	123	31	5269	0.162583
ko03020	RNA polymerase	POLR2L;POLR2A	2	123	31	5269	0.162583
ko00230	Purine metabolism	PNP;NUDT2;NT5C;APRT	4	123	92	5269	0.16699
ko04974	Protein digestion and absorption	COL6A3;SLC7A7	2	123	33	5269	0.179311
ko05211	Renal cell carcinoma	HIF1A;CREBBP;JUN	3	123	64	5269	0.187312
ko00270	Cysteine and methionine metabolism	SRM;AMD1	2	123	34	5269	0.187773
ko05216	Thyroid cancer	BAK1;GADD45B	2	123	34	5269	0.187773
ko00330	Arginine and proline metabolism	SRM;AMD1	2	123	34	5269	0.187773
ko04919	Thyroid hormone signaling pathway	HIF1A;ATP2A2;CREBBP;NOTCH1	4	123	97	5269	0.190245
ko01524	Platinum drug resistance	BAK1;ERCC1;MSH3	3	123	65	5269	0.193258
ko04310	Wnt signaling pathway	PPP3CC;CREBBP;CHD8;JUN	4	123	98	5269	0.195017
ko05140	Leishmaniasis	FOS;HLA-DQA2;JUN	3	123	66	5269	0.199252
ko04962	Vasopressin-regulated water reabsorption	RAB11A;VAMP2	2	123	36	5269	0.204854
ko04662	B cell receptor signaling pathway	FOS;PPP3CC;JUN	3	123	67	5269	0.20529
ko00130	Ubiquinone and other terpenoid-quinone biosynthesis	COQ7	1	123	10	5269	0.210546
ko05323	Rheumatoid arthritis	FOS;HLA-DQA2;JUN	3	123	70	5269	0.223649
ko04657	IL-17 signaling pathway	FOS;FOSB;JUN	3	123	70	5269	0.223649
ko03022	Basal transcription factors	TAF15;TAF1	2	123	39	5269	0.230766
ko04921	Oxytocin signaling pathway	FOS;PPP3CC;MEF2C;JUN	4	123	106	5269	0.234433
ko03018	RNA degradation	XRN1;LSM4;TOB1	3	123	72	5269	0.236066
ko05203	Viral carcinogenesis	BAK1;IL6ST;HDAC6;CREBBP;ACTN4;JUN	6	123	179	5269	0.239344
ko05202	Transcriptional misregulation in cancer	BAK1;MEF2C;JMJD1C;TAF15;GADD45B	5	123	143	5269	0.241177
ko04218	Cellular senescence	HIPK3;MCU;PPP3CC;ZFP36L2;GADD45B	5	123	143	5269	0.241177
ko04922	Glucagon signaling pathway	PPP4R3A;PPP3CC;CREBBP	3	123	74	5269	0.248603
ko04621	NOD-like receptor signaling pathway	MCU;TXNIP;CASP4;TYK2;JUN	5	123	145	5269	0.249962
ko04330	Notch signaling pathway	CREBBP;NOTCH1	2	123	42	5269	0.256881
ko00220	Arginine biosynthesis	ASL	1	123	13	5269	0.264663
ko03050	Proteasome	PSMD2;PSMA3	2	123	43	5269	0.265605
ko01522	Endocrine resistance	FOS;NOTCH1;JUN	3	123	77	5269	0.267594
ko03015	mRNA surveillance pathway	RNMT;ACIN1;SMG6	3	123	78	5269	0.273964
ko04022	cGMP-PKG signaling pathway	MEF2D;PPP3CC;ATP2A2;MEF2C	4	123	115	5269	0.280828
ko05162	Measles	FOS;BAK1;TYK2;JUN	4	123	115	5269	0.280828
ko04530	Tight junction	RAB8A;ACTN4;YBX3;JUN	4	123	117	5269	0.291346
ko04550	Signaling pathways regulating pluripotency of stem cells	IL6ST;ZFHX3;KLF4	3	123	81	5269	0.293166
ko04623	Cytosolic DNA-sensing pathway	POLR2L;CGAS	2	123	47	5269	0.300463
ko05166	Human T-cell leukemia virus 1 infection	CD4;FOS;PPP3CC;CREBBP;HLA-DQA2;JUN	6	123	196	5269	0.307619
ko04714	Thermogenesis	NDUFA6;NDUFA11;NDUFA4;MT-ND4L;RPS6KA3;NDUFB4	6	123	198	5269	0.3159
ko05321	Inflammatory bowel disease (IBD)	HLA-DQA2;JUN	2	123	49	5269	0.317808
ko05231	Choline metabolism in cancer	FOS;HIF1A;JUN	3	123	85	5269	0.318903
ko04066	HIF-1 signaling pathway	HIF1A;CREBBP;IL6R	3	123	85	5269	0.318903
ko04210	Apoptosis	FOS;BAK1;GADD45B;JUN	4	123	123	5269	0.323195
ko05206	MicroRNAs in cancer	BAK1;BMF;CREBBP;NOTCH1	4	123	124	5269	0.328534
ko00511	Other glycan degradation	MAN2B1	1	123	17	5269	0.331135
ko04024	cAMP signaling pathway	FOS;ATP2A2;CREBBP;JUN	4	123	125	5269	0.333879
ko05218	Melanoma	BAK1;GADD45B	2	123	51	5269	0.335056
ko00310	Lysine degradation	KMT2E;EHMT1	2	123	51	5269	0.335056
ko05213	Endometrial cancer	BAK1;GADD45B	2	123	52	5269	0.343634
ko04917	Prolactin signaling pathway	PRLR;FOS	2	123	54	5269	0.360683
ko04713	Circadian entrainment	FOS;AC129492.3	2	123	55	5269	0.369148
ko05310	Asthma	HLA-DQA2	1	123	20	5269	0.377045
ko04010	MAPK signaling pathway	FOS;PPP3CC;MEF2C;GADD45B;RPS6KA3;JUN	6	123	216	5269	0.391592
ko00250	Alanine, aspartate and glutamate metabolism	ASL	1	123	22	5269	0.405901
ko04668	TNF signaling pathway	FOS;JUN;JUNB	3	123	99	5269	0.408589
ko04722	Neurotrophin signaling pathway	IRAK3;RPS6KA3;JUN	3	123	99	5269	0.408589
ko04612	Antigen processing and presentation	CD4;HLA-DQA2	2	123	60	5269	0.410775
ko04520	Adherens junction	CREBBP;ACTN4	2	123	60	5269	0.410775
ko05164	Influenza A	CREBBP;TYK2;HLA-DQA2;JUN	4	123	140	5269	0.414049
ko03430	Mismatch repair	MSH3	1	123	23	5269	0.419828
ko05163	Human cytomegalovirus infection	BAK1;PPP3CC;ARHGEF1;CGAS;IL6R	5	123	183	5269	0.425606
ko05223	Non-small cell lung cancer	BAK1;GADD45B	2	123	62	5269	0.427056
ko05133	Pertussis	FOS;JUN	2	123	62	5269	0.427056
ko05161	Hepatitis B	FOS;CREBBP;TYK2;JUN	4	123	143	5269	0.429921
ko00410	beta-Alanine metabolism	SRM	1	123	25	5269	0.446718
ko03013	RNA transport	ACIN1;EEF1A1;RANGAP1;EIF4A1	4	123	147	5269	0.450911
ko05214	Glioma	BAK1;GADD45B	2	123	65	5269	0.451035
ko04710	Circadian rhythm	AC129492.3	1	123	26	5269	0.459695
ko05020	Prion diseases	NOTCH1	1	123	26	5269	0.459695
ko05320	Autoimmune thyroid disease	HLA-DQA2	1	123	27	5269	0.472371
ko04020	Calcium signaling pathway	MCU;PPP3CC;ATP2A2	3	123	111	5269	0.482653
ko05340	Primary immunodeficiency	CD4	1	123	28	5269	0.484751
ko05330	Allograft rejection	HLA-DQA2	1	123	28	5269	0.484751
ko04215	Apoptosis - multiple species	BAK1	1	123	28	5269	0.484751
ko05418	Fluid shear stress and atherosclerosis	FOS;MEF2C;JUN	3	123	112	5269	0.488639
ko05132	Salmonella infection	FOS;JUN	2	123	72	5269	0.504712
ko05332	Graft-versus-host disease	HLA-DQA2	1	123	30	5269	0.508654
ko05222	Small cell lung cancer	BAK1;GADD45B	2	123	73	5269	0.512103
ko05220	Chronic myeloid leukemia	BAK1;GADD45B	2	123	73	5269	0.512103
ko05212	Pancreatic cancer	BAK1;GADD45B	2	123	73	5269	0.512103
ko04979	Cholesterol metabolism	LRP1	1	123	31	5269	0.52019
ko04340	Hedgehog signaling pathway	PTCH2	1	123	32	5269	0.531457
ko03410	Base excision repair	HMGB1	1	123	33	5269	0.542461
ko00071	Fatty acid degradation	ACADVL	1	123	33	5269	0.542461
ko04130	SNARE interactions in vesicular transport	VAMP2	1	123	33	5269	0.542461
ko04672	Intestinal immune network for IgA production	HLA-DQA2	1	123	34	5269	0.55321
ko04940	Type I diabetes mellitus	HLA-DQA2	1	123	34	5269	0.55321
ko05144	Malaria	LRP1	1	123	35	5269	0.563707
ko04144	Endocytosis	RAB8A;ACAP2;RAB11A;RAB11FIP1;UBB	5	123	216	5269	0.572808
ko04923	Regulation of lipolysis in adipocytes	ABHD5	1	123	36	5269	0.57396
ko00600	Sphingolipid metabolism	ASAH1	1	123	36	5269	0.57396
ko04120	Ubiquitin mediated proteolysis	HERC2;MGRN1;CUL5	3	123	127	5269	0.574075
ko04620	Toll-like receptor signaling pathway	FOS;JUN	2	123	83	5269	0.581971
ko03440	Homologous recombination	TOPBP1	1	123	37	5269	0.583974
ko04151	PI3K-Akt signaling pathway	COL6A3;PRLR;CSF3R;CDC37;IL6R	5	123	219	5269	0.585267
ko04924	Renin secretion	PPP3CC	1	123	38	5269	0.593755
ko04961	Endocrine and other factor-regulated calcium reabsorption	RAB11A	1	123	39	5269	0.603307
ko05014	Amyotrophic lateral sclerosis (ALS)	PPP3CC	1	123	39	5269	0.603307
ko04512	ECM-receptor interaction	COL6A3	1	123	39	5269	0.603307
ko05142	Chagas disease (American trypanosomiasis)	FOS;JUN	2	123	88	5269	0.614078
ko04915	Estrogen signaling pathway	FOS;JUN	2	123	89	5269	0.620271
ko04514	Cell adhesion molecules (CAMs)	CD4;HLA-DQA2	2	123	90	5269	0.626388
ko04931	Insulin resistance	PPARGC1B;RPS6KA3	2	123	91	5269	0.632429
ko05226	Gastric cancer	BAK1;GADD45B	2	123	91	5269	0.632429
ko04926	Relaxin signaling pathway	FOS;JUN	2	123	91	5269	0.632429
ko04510	Focal adhesion	COL6A3;ACTN4;JUN	3	123	139	5269	0.635779
ko04625	C-type lectin receptor signaling pathway	PPP3CC;JUN	2	123	92	5269	0.638395
ko04114	Oocyte meiosis	PPP3CC;RPS6KA3	2	123	92	5269	0.638395
ko04728	Dopaminergic synapse	FOS;PPP3CC	2	123	92	5269	0.638395
ko00480	Glutathione metabolism	SRM	1	123	43	5269	0.639339
ko05165	Human papillomavirus infection	COL6A3;BAK1;CREBBP;TYK2;NOTCH1	5	123	233	5269	0.640757
ko05412	Arrhythmogenic right ventricular cardiomyopathy (ARVC)	ATP2A2	1	123	44	5269	0.647827
ko05150	Staphylococcus aureus infection	HLA-DQA2	1	123	44	5269	0.647827
ko03420	Nucleotide excision repair	ERCC1	1	123	45	5269	0.656118
ko05130	Pathogenic Escherichia coli infection	TUBB4B	1	123	45	5269	0.656118
ko05322	Systemic lupus erythematosus	ACTN4;HLA-DQA2	2	123	96	5269	0.661506
ko05152	Tuberculosis	PPP3CC;CREBBP;HLA-DQA2	3	123	145	5269	0.664236
ko05416	Viral myocarditis	HLA-DQA2	1	123	47	5269	0.672122
ko05145	Toxoplasmosis	TYK2;HLA-DQA2	2	123	98	5269	0.672614
ko04970	Salivary secretion	VAMP2	1	123	48	5269	0.679845
ko04152	AMPK signaling pathway	RAB8A;RAB14	2	123	100	5269	0.683429
ko04371	Apelin signaling pathway	MEF2D;MEF2C	2	123	100	5269	0.683429
ko04721	Synaptic vesicle cycle	VAMP2	1	123	49	5269	0.687388
ko04911	Insulin secretion	VAMP2	1	123	49	5269	0.687388
ko03460	Fanconi anemia pathway	ERCC1	1	123	51	5269	0.701948
ko04260	Cardiac muscle contraction	ATP2A2	1	123	52	5269	0.708973
ko04370	VEGF signaling pathway	PPP3CC	1	123	52	5269	0.708973
ko05410	Hypertrophic cardiomyopathy (HCM)	ATP2A2	1	123	52	5269	0.708973
ko05230	Central carbon metabolism in cancer	HIF1A	1	123	53	5269	0.715835
ko05134	Legionellosis	EEF1A1	1	123	53	5269	0.715835
ko05414	Dilated cardiomyopathy (DCM)	ATP2A2	1	123	53	5269	0.715835
ko04142	Lysosome	ASAH1;MAN2B1	2	123	111	5269	0.73781
ko05120	Epithelial cell signaling in Helicobacter pylori infection	JUN	1	123	57	5269	0.741713
ko04110	Cell cycle	GADD45B;CREBBP	2	123	113	5269	0.746805
ko04540	Gap junction	TUBB4B	1	123	58	5269	0.747808
ko04068	FoxO signaling pathway	GADD45B;CREBBP	2	123	114	5269	0.751203
ko05146	Amoebiasis	ACTN4	1	123	62	5269	0.770796
ko04726	Serotonergic synapse	APP	1	123	62	5269	0.770796
ko04140	Autophagy - animal	HIF1A;HMGB1	2	123	120	5269	0.776244
ko05160	Hepatitis C	BAK1;TYK2	2	123	121	5269	0.780198
ko04145	Phagosome	TUBB4B;HLA-DQA2	2	123	121	5269	0.780198
ko04916	Melanogenesis	CREBBP	1	123	64	5269	0.781497
ko04350	TGF-beta signaling pathway	CREBBP	1	123	64	5269	0.781497
ko04115	p53 signaling pathway	GADD45B	1	123	65	5269	0.786661
ko04724	Glutamatergic synapse	PPP3CC	1	123	67	5269	0.796627
ko01521	EGFR tyrosine kinase inhibitor resistance	IL6R	1	123	68	5269	0.801436
ko04912	GnRH signaling pathway	JUN	1	123	68	5269	0.801436
ko05225	Hepatocellular carcinoma	BAK1;GADD45B	2	123	129	5269	0.809704
ko04217	Necroptosis	HMGB1;TYK2	2	123	130	5269	0.813135
ko05034	Alcoholism	FOSB;HDAC6	2	123	133	5269	0.823104
ko04012	ErbB signaling pathway	JUN	1	123	73	5269	0.823839
ko03008	Ribosome biogenesis in eukaryotes	XRN1	1	123	73	5269	0.823839
ko04725	Cholinergic synapse	FOS	1	123	74	5269	0.828009
ko04914	Progesterone-mediated oocyte maturation	RPS6KA3	1	123	74	5269	0.828009
ko04211	Longevity regulating pathway	EHMT1	1	123	76	5269	0.836058
ko04933	AGE-RAGE signaling pathway in diabetic complications	JUN	1	123	78	5269	0.843733
ko05205	Proteoglycans in cancer	HIF1A;ARHGEF1	2	123	141	5269	0.847409
ko04270	Vascular smooth muscle contraction	ARHGEF1	1	123	80	5269	0.851051
ko04670	Leukocyte transendothelial migration	ACTN4	1	123	83	5269	0.861396
ko04064	NF-kappa B signaling pathway	GADD45B	1	123	83	5269	0.861396
ko05215	Prostate cancer	CREBBP	1	123	85	5269	0.867893
ko04141	Protein processing in endoplasmic reticulum	BAK1;DNAJA2	2	123	153	5269	0.878252
ko05168	Herpes simplex virus 1 infection	BAK1;SRSF7;SRSF4;CFP;TYK2;CGAS;HLA-DQA2	7	123	425	5269	0.878272
ko04810	Regulation of actin cytoskeleton	ARHGEF1;ACTN4	2	123	155	5269	0.882801
ko04650	Natural killer cell mediated cytotoxicity	PPP3CC	1	123	95	5269	0.896117
ko04611	Platelet activation	ARHGEF1	1	123	96	5269	0.898586
ko04261	Adrenergic signaling in cardiomyocytes	ATP2A2	1	123	96	5269	0.898586
ko04071	Sphingolipid signaling pathway	ASAH1	1	123	106	5269	0.920293
ko04080	Neuroactive ligand-receptor interaction	PRLR	1	123	113	5269	0.932679
ko04360	Axon guidance	PPP3CC	1	123	117	5269	0.938879
ko04150	mTOR signaling pathway	RPS6KA3	1	123	119	5269	0.941763

## Sheet: HC AS MD SD SDR -M7-MD
pathway_id	pathway_name	Genes	S gene number	TS gene number	B gene number	TB gene number	pvalue
ko00511	Other glycan degradation	ENGASE;MANBA;MAN2B1	3	93	17	5269	0.00302564
ko05167	Kaposi sarcoma-associated herpesvirus infection	PLCG2;HLA-C;FOS;E2F3;GNG2;CREBBP;ATG14;JUN	8	93	153	5269	0.00530714
ko00910	Nitrogen metabolism	GLUL;CA5B	2	93	7	5269	0.00610979
ko04380	Osteoclast differentiation	PLCG2;FOS;FOSB;LILRB2;JUN;JUNB	6	93	116	5269	0.0161212
ko04540	Gap junction	TUBA1C;TUBB4B;TUBA1A;CSNK1D	4	93	58	5269	0.0186771
ko04978	Mineral absorption	MT2A;ATP2B1;MT1E	3	93	35	5269	0.0231782
ko00562	Inositol phosphate metabolism	PLCG2;CDIPT;PTEN;IMPA2	4	93	63	5269	0.024541
ko05031	Amphetamine addiction	FOS;FOSB;JUN	3	93	43	5269	0.0395302
ko05130	Pathogenic Escherichia coli infection	TUBA1C;TUBB4B;TUBA1A	3	93	45	5269	0.0443312
ko04142	Lysosome	CLTC;IGF2R;MANBA;GNPTAB;MAN2B1	5	93	111	5269	0.0456181
ko04141	Protein processing in endoplasmic reticulum	UBE2G1;SEC61A1;RAD23B;NSFL1C;DNAJB2;UBE2D3	6	93	153	5269	0.0524334
ko05200	Pathways in cancer	PLCG2;FOS;E2F3;RASGRP4;CSF3R;GNG2;PTEN;CREBBP;ZBTB16;ARHGEF11;JUN	11	93	364	5269	0.0543179
ko04070	Phosphatidylinositol signaling system	PLCG2;CDIPT;PTEN;IMPA2	4	93	82	5269	0.0561171
ko04145	Phagosome	TUBA1C;HLA-C;SEC61A1;TUBB4B;TUBA1A	5	93	121	5269	0.0618116
ko04024	cAMP signaling pathway	FOS;ATP2B1;CREBBP;HCAR2;JUN	5	93	125	5269	0.069098
ko05224	Breast cancer	FOS;E2F3;PTEN;JUN	4	93	88	5269	0.0691771
ko04710	Circadian rhythm	ARNTL;CSNK1D	2	93	26	5269	0.0761917
ko05120	Epithelial cell signaling in Helicobacter pylori infection	PLCG2;CXCR2;JUN	3	93	57	5269	0.0787588
ko04144	Endocytosis	HLA-C;SH3GL1;CLTC;IGF2R;RAB11FIP1;CXCR2;ITCH	7	93	216	5269	0.0858961
ko04668	TNF signaling pathway	FOS;ITCH;JUN;JUNB	4	93	99	5269	0.0968022
ko05030	Cocaine addiction	FOSB;JUN	2	93	31	5269	0.103091
ko05214	Glioma	PLCG2;E2F3;PTEN	3	93	65	5269	0.106554
ko04340	Hedgehog signaling pathway	CSNK1G3;CSNK1D	2	93	32	5269	0.108747
ko04662	B cell receptor signaling pathway	PLCG2;FOS;JUN	3	93	67	5269	0.114033
ko04130	SNARE interactions in vesicular transport	VAMP7;STX16	2	93	33	5269	0.114485
ko04940	Type I diabetes mellitus	HLA-C;PTPRN2	2	93	34	5269	0.120299
ko05323	Rheumatoid arthritis	FOS;LTB;JUN	3	93	70	5269	0.125616
ko04657	IL-17 signaling pathway	FOS;FOSB;JUN	3	93	70	5269	0.125616
ko05166	Human T-cell leukemia virus 1 infection	HLA-C;FOS;E2F3;PTEN;CREBBP;JUN	6	93	196	5269	0.131421
ko05132	Salmonella infection	FOS;PKN2;JUN	3	93	72	5269	0.133565
ko03440	Homologous recombination	TOP3A;TOPBP1	2	93	37	5269	0.138157
ko04961	Endocrine and other factor-regulated calcium reabsorption	CLTC;ATP2B1	2	93	39	5269	0.150366
ko01522	Endocrine resistance	FOS;E2F3;JUN	3	93	77	5269	0.154172
ko05110	Vibrio cholerae infection	PLCG2;SEC61A1	2	93	41	5269	0.162784
ko04210	Apoptosis	TUBA1C;FOS;TUBA1A;JUN	4	93	123	5269	0.171556
ko05206	MicroRNAs in cancer	PLCG2;E2F3;PTEN;CREBBP	4	93	124	5269	0.175034
ko00533	Glycosaminoglycan biosynthesis - keratan sulfate	B3GNT2	1	93	11	5269	0.17805
ko00730	Thiamine metabolism	TPK1	1	93	11	5269	0.17805
ko03420	Nucleotide excision repair	RAD23B;XPC	2	93	45	5269	0.188127
ko05215	Prostate cancer	E2F3;PTEN;CREBBP	3	93	85	5269	0.189022
ko05225	Hepatocellular carcinoma	PLCG2;SMARCC2;E2F3;PTEN	4	93	129	5269	0.192779
ko05170	Human immunodeficiency virus 1 infection	PLCG2;HLA-C;FOS;GNG2;JUN	5	93	177	5269	0.201919
ko05169	Epstein-Barr virus infection	PLCG2;HLA-C;E2F3;ADRM1;JUN	5	93	177	5269	0.201919
ko00220	Arginine biosynthesis	GLUL	1	93	13	5269	0.206872
ko04727	GABAergic synapse	GLUL;GNG2	2	93	48	5269	0.207476
ko04659	Th17 cell differentiation	FOS;JUN;AHR	3	93	90	5269	0.211757
ko04926	Relaxin signaling pathway	FOS;GNG2;JUN	3	93	91	5269	0.216377
ko05163	Human cytomegalovirus infection	HLA-C;E2F3;GNG2;ARHGEF11;CXCR2	5	93	183	5269	0.220962
ko04625	C-type lectin receptor signaling pathway	PLCG2;LSP1;JUN	3	93	92	5269	0.221018
ko04728	Dopaminergic synapse	FOS;GNG2;ARNTL	3	93	92	5269	0.221018
ko05218	Melanoma	E2F3;PTEN	2	93	51	5269	0.227028
ko03460	Fanconi anemia pathway	TOP3A;USP1	2	93	51	5269	0.227028
ko00310	Lysine degradation	EZH1;EHMT1	2	93	51	5269	0.227028
ko05161	Hepatitis B	FOS;E2F3;CREBBP;JUN	4	93	143	5269	0.245154
ko00601	Glycosphingolipid biosynthesis - lacto and neolacto series	B3GNT2	1	93	16	5269	0.24824
ko00770	Pantothenate and CoA biosynthesis	COASY	1	93	16	5269	0.24824
ko04713	Circadian entrainment	FOS;GNG2	2	93	55	5269	0.253289
ko00670	One carbon pool by folate	MTHFS	1	93	19	5269	0.287473
ko04921	Oxytocin signaling pathway	FOS;RGS2;JUN	3	93	106	5269	0.287706
ko04060	Cytokine-cytokine receptor interaction	CXCL16;CSF3R;LTB;CXCR2	4	93	154	5269	0.288339
ko05223	Non-small cell lung cancer	PLCG2;E2F3	2	93	62	5269	0.299357
ko05133	Pertussis	FOS;JUN	2	93	62	5269	0.299357
ko05211	Renal cell carcinoma	CREBBP;JUN	2	93	64	5269	0.312466
ko04350	TGF-beta signaling pathway	TGIF1;CREBBP	2	93	64	5269	0.312466
ko00250	Alanine, aspartate and glutamate metabolism	GLUL	1	93	22	5269	0.324679
ko05140	Leishmaniasis	FOS;JUN	2	93	66	5269	0.325526
ko05162	Measles	FOS;ADAR;JUN	3	93	115	5269	0.331479
ko04724	Glutamatergic synapse	GLUL;GNG2	2	93	67	5269	0.332034
ko03060	Protein export	SEC61A1	1	93	23	5269	0.336648
ko01521	EGFR tyrosine kinase inhibitor resistance	PLCG2;PTEN	2	93	68	5269	0.338524
ko04530	Tight junction	TUBA1C;TUBA1A;JUN	3	93	117	5269	0.341223
ko04140	Autophagy - animal	VMP1;PTEN;ATG14	3	93	120	5269	0.355824
ko00630	Glyoxylate and dicarboxylate metabolism	GLUL	1	93	25	5269	0.359962
ko04012	ErbB signaling pathway	PLCG2;JUN	2	93	73	5269	0.370674
ko05222	Small cell lung cancer	E2F3;PTEN	2	93	73	5269	0.370674
ko04725	Cholinergic synapse	FOS;GNG2	2	93	74	5269	0.377035
ko00564	Glycerophospholipid metabolism	CDIPT;MBOAT7	2	93	74	5269	0.377035
ko05320	Autoimmune thyroid disease	HLA-C	1	93	27	5269	0.382464
ko04211	Longevity regulating pathway	ADIPOR1;EHMT1	2	93	76	5269	0.389678
ko04658	Th1 and Th2 cell differentiation	FOS;JUN	2	93	76	5269	0.389678
ko04120	Ubiquitin mediated proteolysis	UBE2G1;ITCH;UBE2D3	3	93	127	5269	0.389719
ko05330	Allograft rejection	HLA-C	1	93	28	5269	0.39342
ko00051	Fructose and mannose metabolism	PFKFB4	1	93	28	5269	0.39342
ko04928	Parathyroid hormone synthesis, secretion and action	FOS;ARHGEF11	2	93	77	5269	0.395958
ko04933	AGE-RAGE signaling pathway in diabetic complications	PLCG2;JUN	2	93	78	5269	0.40221
ko03040	Spliceosome	RBM25;SRSF10;SF3B6	3	93	130	5269	0.404129
ko02010	ABC transporters	ABCG1	1	93	29	5269	0.404183
ko05332	Graft-versus-host disease	HLA-C	1	93	30	5269	0.414758
ko05210	Colorectal cancer	FOS;JUN	2	93	82	5269	0.426908
ko04932	Non-alcoholic fatty liver disease (NAFLD)	ADIPOR1;ITCH;JUN	3	93	136	5269	0.432656
ko04620	Toll-like receptor signaling pathway	FOS;JUN	2	93	83	5269	0.433001
ko04064	NF-kappa B signaling pathway	PLCG2;LTB	2	93	83	5269	0.433001
ko05231	Choline metabolism in cancer	FOS;JUN	2	93	85	5269	0.445086
ko04066	HIF-1 signaling pathway	PLCG2;CREBBP	2	93	85	5269	0.445086
ko04660	T cell receptor signaling pathway	FOS;JUN	2	93	86	5269	0.451076
ko05164	Influenza A	CREBBP;ADAR;JUN	3	93	140	5269	0.451409
ko05142	Chagas disease (American trypanosomiasis)	FOS;JUN	2	93	88	5269	0.462947
ko05202	Transcriptional misregulation in cancer	JMJD1C;ASPSCR1;ZBTB16	3	93	143	5269	0.465314
ko04062	Chemokine signaling pathway	CXCL16;GNG2;CXCR2	3	93	143	5269	0.465314
ko04218	Cellular senescence	HLA-C;E2F3;PTEN	3	93	143	5269	0.465314
ko04915	Estrogen signaling pathway	FOS;JUN	2	93	89	5269	0.468827
ko04923	Regulation of lipolysis in adipocytes	ABHD5	1	93	36	5269	0.474417
ko05219	Bladder cancer	E2F3	1	93	36	5269	0.474417
ko04514	Cell adhesion molecules (CAMs)	HLA-C;SELL	2	93	90	5269	0.474669
ko04014	Ras signaling pathway	PLCG2;RASGRP4;GNG2	3	93	149	5269	0.492661
ko04740	Olfactory transduction	RGS2	1	93	39	5269	0.501949
ko04650	Natural killer cell mediated cytotoxicity	PLCG2;HLA-C	2	93	95	5269	0.5033
ko04919	Thyroid hormone signaling pathway	PLCG2;CREBBP	2	93	97	5269	0.514473
ko04310	Wnt signaling pathway	CREBBP;JUN	2	93	98	5269	0.519998
ko04722	Neurotrophin signaling pathway	PLCG2;JUN	2	93	99	5269	0.525482
ko04934	Cushing syndrome	E2F3;AHR	2	93	99	5269	0.525482
ko04330	Notch signaling pathway	CREBBP	1	93	42	5269	0.528053
ko04152	AMPK signaling pathway	ADIPOR1;PFKFB4	2	93	100	5269	0.530924
ko04010	MAPK signaling pathway	FOS;RASGRP4;LAMTOR3;JUN	4	93	216	5269	0.533974
ko03050	Proteasome	ADRM1	1	93	43	5269	0.53645
ko04151	PI3K-Akt signaling pathway	PKN2;CSF3R;GNG2;PTEN	4	93	219	5269	0.545034
ko04630	Jak-STAT signaling pathway	CSF3R;CREBBP	2	93	104	5269	0.552274
ko03320	PPAR signaling pathway	UBC	1	93	47	5269	0.568585
ko00983	Drug metabolism - other enzymes	CDA	1	93	47	5269	0.568585
ko04623	Cytosolic DNA-sensing pathway	ADAR	1	93	47	5269	0.568585
ko05416	Viral myocarditis	HLA-C	1	93	47	5269	0.568585
ko04720	Long-term potentiation	CREBBP	1	93	47	5269	0.568585
ko04970	Salivary secretion	ATP2B1	1	93	48	5269	0.576269
ko00240	Pyrimidine metabolism	CDA	1	93	48	5269	0.576269
ko04721	Synaptic vesicle cycle	CLTC	1	93	49	5269	0.583816
ko05032	Morphine addiction	GNG2	1	93	49	5269	0.583816
ko05321	Inflammatory bowel disease (IBD)	JUN	1	93	49	5269	0.583816
ko04972	Pancreatic secretion	ATP2B1	1	93	49	5269	0.583816
ko04020	Calcium signaling pathway	PLCG2;ATP2B1	2	93	111	5269	0.58799
ko04072	Phospholipase D signaling pathway	PLCG2;CXCR2	2	93	111	5269	0.58799
ko05418	Fluid shear stress and atherosclerosis	FOS;JUN	2	93	112	5269	0.592919
ko04110	Cell cycle	E2F3;CREBBP	2	93	113	5269	0.597806
ko04622	RIG-I-like receptor signaling pathway	AZI2	1	93	51	5269	0.598515
ko04068	FoxO signaling pathway	PTEN;CREBBP	2	93	114	5269	0.602648
ko05213	Endometrial cancer	PTEN	1	93	52	5269	0.605671
ko04370	VEGF signaling pathway	PLCG2	1	93	52	5269	0.605671
ko04022	cGMP-PKG signaling pathway	ATP2B1;RGS2	2	93	115	5269	0.607448
ko05230	Central carbon metabolism in cancer	PTEN	1	93	53	5269	0.6127
ko05203	Viral carcinogenesis	HLA-C;CREBBP;JUN	3	93	179	5269	0.617971
ko04917	Prolactin signaling pathway	FOS	1	93	54	5269	0.619606
ko04150	mTOR signaling pathway	PTEN;LAMTOR3	2	93	119	5269	0.626212
ko04664	Fc epsilon RI signaling pathway	PLCG2	1	93	57	5269	0.6396
ko04920	Adipocytokine signaling pathway	ADIPOR1	1	93	58	5269	0.64603
ko04612	Antigen processing and presentation	HLA-C	1	93	60	5269	0.658553
ko04520	Adherens junction	CREBBP	1	93	60	5269	0.658553
ko05221	Acute myeloid leukemia	ZBTB16	1	93	61	5269	0.66465
ko04726	Serotonergic synapse	GNG2	1	93	62	5269	0.670638
ko04137	Mitophagy - animal	JUN	1	93	63	5269	0.676521
ko05100	Bacterial invasion of epithelial cells	CLTC	1	93	64	5269	0.682299
ko04916	Melanogenesis	CREBBP	1	93	64	5269	0.682299
ko05034	Alcoholism	FOSB;GNG2	2	93	133	5269	0.686483
ko04925	Aldosterone synthesis and secretion	ATP2B1	1	93	65	5269	0.687976
ko04115	p53 signaling pathway	PTEN	1	93	65	5269	0.687976
ko04750	Inflammatory mediator regulation of TRP channels	PLCG2	1	93	65	5269	0.687976
ko04912	GnRH signaling pathway	JUN	1	93	68	5269	0.70441
ko04640	Hematopoietic cell lineage	CSF3R	1	93	69	5269	0.709696
ko04510	Focal adhesion	PTEN;JUN	2	93	139	5269	0.709803
ko04146	Peroxisome	PEX6	1	93	71	5269	0.719988
ko03018	RNA degradation	CNOT2	1	93	72	5269	0.724997
ko03008	Ribosome biogenesis in eukaryotes	POP5	1	93	73	5269	0.729919
ko05220	Chronic myeloid leukemia	E2F3	1	93	73	5269	0.729919
ko05212	Pancreatic cancer	E2F3	1	93	73	5269	0.729919
ko04621	NOD-like receptor signaling pathway	GSDMD;JUN	2	93	145	5269	0.731677
ko05152	Tuberculosis	CREBBP;LSP1	2	93	145	5269	0.731677
ko04922	Glucagon signaling pathway	CREBBP	1	93	74	5269	0.734753
ko03013	RNA transport	POP5;TGS1	2	93	147	5269	0.738656
ko04270	Vascular smooth muscle contraction	ARHGEF11	1	93	80	5269	0.762011
ko04550	Signaling pathways regulating pluripotency of stem cells	JARID2	1	93	81	5269	0.766276
ko04670	Leukocyte transendothelial migration	PLCG2	1	93	83	5269	0.774581
ko04666	Fc gamma R-mediated phagocytosis	PLCG2	1	93	85	5269	0.782594
ko05165	Human papillomavirus infection	HLA-C;PTEN;CREBBP	3	93	233	5269	0.787077
ko05016	Huntington disease	CLTC;CREBBP	2	93	167	5269	0.800362
ko04931	Insulin resistance	PTEN	1	93	91	5269	0.804981
ko05226	Gastric cancer	E2F3	1	93	91	5269	0.804981
ko04611	Platelet activation	PLCG2	1	93	96	5269	0.821883
ko04261	Adrenergic signaling in cardiomyocytes	ATP2B1	1	93	96	5269	0.821883
ko04371	Apelin signaling pathway	GNG2	1	93	100	5269	0.834354
ko04723	Retrograde endocannabinoid signaling	GNG2	1	93	100	5269	0.834354
ko04390	Hippo signaling pathway	CSNK1D	1	93	101	5269	0.837334
ko04071	Sphingolipid signaling pathway	PTEN	1	93	106	5269	0.851458
ko04360	Axon guidance	PLCG2	1	93	117	5269	0.878401
ko05160	Hepatitis C	E2F3	1	93	121	5269	0.886949
ko05012	Parkinson disease	UBE2G1	1	93	125	5269	0.894902
ko04217	Necroptosis	GLUL	1	93	130	5269	0.904068
ko03010	Ribosome	RPL26L1	1	93	130	5269	0.904068
ko05205	Proteoglycans in cancer	PLCG2	1	93	141	5269	0.921543
ko04714	Thermogenesis	SMARCC2	1	93	198	5269	0.972518
ko05168	Herpes simplex virus 1 infection	HLA-C;ZNF33A	2	93	425	5269	0.996523

## Sheet: HC AS MD SD SDR-M7-SD
pathway_id	pathway_name	Genes	S gene number	TS gene number	B gene number	TB gene number	pvalue
ko05132	Salmonella infection	CXCL8;CXCL2;RAC1;CCL3L1;CCL4;PYCARD;CCL3	7	27	72	5269	4.72433e-08
ko04062	Chemokine signaling pathway	PPBP;CXCL8;NFKBIA;CXCL2;RAC1;CCL3L1;CCL4;CCL3	8	27	143	5269	3.47381e-07
ko04621	NOD-like receptor signaling pathway	TNFAIP3;CYBA;CXCL8;NFKBIA;CXCL2;NAMPT;NLRP3;PYCARD	8	27	145	5269	3.86754e-07
ko04620	Toll-like receptor signaling pathway	CXCL8;NFKBIA;RAC1;CCL3L1;CCL4;CCL3	6	27	83	5269	2.89327e-06
ko04060	Cytokine-cytokine receptor interaction	PPBP;TNFSF10;CXCL8;CXCL2;CCL3L1;CCL4;CCL3	7	27	154	5269	8.63329e-06
ko04657	IL-17 signaling pathway	TNFAIP3;CXCL8;NFKBIA;CXCL2;S100A8	5	27	70	5269	2.3047e-05
ko04064	NF-kappa B signaling pathway	TNFAIP3;CXCL8;NFKBIA;CXCL2;CCL4	5	27	83	5269	5.28266e-05
ko05134	Legionellosis	CXCL8;NFKBIA;CXCL2;PYCARD	4	27	53	5269	0.000134946
ko05120	Epithelial cell signaling in Helicobacter pylori infection	ATP6V0E1;CXCL8;NFKBIA;RAC1	4	27	57	5269	0.000179505
ko05163	Human cytomegalovirus infection	CXCL8;NFKBIA;RAC1;CCL3L1;CCL4;CCL3	6	27	183	5269	0.000260284
ko05323	Rheumatoid arthritis	ATP6V0E1;CXCL8;CCL3L1;CCL3	4	27	70	5269	0.000398121
ko05164	Influenza A	TNFSF10;CXCL8;NFKBIA;NLRP3;PYCARD	5	27	140	5269	0.000621085
ko05142	Chagas disease (American trypanosomiasis)	CXCL8;NFKBIA;CCL3L1;CCL3	4	27	88	5269	0.000950661
ko04623	Cytosolic DNA-sensing pathway	NFKBIA;CCL4;PYCARD	3	27	47	5269	0.00167472
ko04622	RIG-I-like receptor signaling pathway	ISG15;CXCL8;NFKBIA	3	27	51	5269	0.0021217
ko05131	Shigellosis	CXCL8;NFKBIA;RAC1	3	27	61	5269	0.00354387
ko05133	Pertussis	CXCL8;NLRP3;PYCARD	3	27	62	5269	0.0037114
ko04217	Necroptosis	TNFAIP3;TNFSF10;NLRP3;PYCARD	4	27	130	5269	0.00399743
ko05140	Leishmaniasis	CYBA;NFKBIA;PTPN6	3	27	66	5269	0.00442981
ko04662	B cell receptor signaling pathway	NFKBIA;RAC1;PTPN6	3	27	67	5269	0.00462169
ko05167	Kaposi sarcoma-associated herpesvirus infection	CXCL8;NFKBIA;CXCL2;RAC1	4	27	153	5269	0.00712643
ko04625	C-type lectin receptor signaling pathway	NFKBIA;NLRP3;PYCARD	3	27	92	5269	0.011128
ko05169	Epstein-Barr virus infection	ISG15;TNFAIP3;NFKBIA;RAC1	4	27	177	5269	0.0117997
ko04650	Natural killer cell mediated cytotoxicity	TNFSF10;RAC1;PTPN6	3	27	95	5269	0.012141
ko04668	TNF signaling pathway	TNFAIP3;NFKBIA;CXCL2	3	27	99	5269	0.0135723
ko05219	Bladder cancer	CXCL8;TYMP	2	27	36	5269	0.0143122
ko04380	Osteoclast differentiation	CYBA;NFKBIA;RAC1	3	27	116	5269	0.0207037
ko05150	Staphylococcus aureus infection	FPR1;SELPLG	2	27	44	5269	0.0209582
ko04145	Phagosome	ATP6V0E1;CYBA;RAC1	3	27	121	5269	0.0231284
ko04210	Apoptosis	CTSD;TNFSF10;NFKBIA	3	27	123	5269	0.0241403
ko04520	Adherens junction	RAC1;PTPN6	2	27	60	5269	0.0372995
ko04933	AGE-RAGE signaling pathway in diabetic complications	CXCL8;RAC1	2	27	78	5269	0.0598351
ko05170	Human immunodeficiency virus 1 infection	NFKBIA;RAC1;APOBEC3A	3	27	177	5269	0.0604083
ko04670	Leukocyte transendothelial migration	CYBA;RAC1	2	27	83	5269	0.0667617
ko04660	T cell receptor signaling pathway	NFKBIA;PTPN6	2	27	86	5269	0.0710422
ko00760	Nicotinate and nicotinamide metabolism	NAMPT	1	27	18	5269	0.0884644
ko04966	Collecting duct acid secretion	ATP6V0E1	1	27	18	5269	0.0884644
ko04722	Neurotrophin signaling pathway	NFKBIA;RAC1	2	27	99	5269	0.0905757
ko04071	Sphingolipid signaling pathway	CTSD;RAC1	2	27	106	5269	0.10169
ko05418	Fluid shear stress and atherosclerosis	CYBA;RAC1	2	27	112	5269	0.11151
ko05162	Measles	TNFAIP3;NFKBIA	2	27	115	5269	0.116513
ko04024	cAMP signaling pathway	NFKBIA;RAC1	2	27	125	5269	0.133597
ko04015	Rap1 signaling pathway	RAC1;FPR1	2	27	135	5269	0.151231
ko04932	Non-alcoholic fatty liver disease (NAFLD)	CXCL8;RAC1	2	27	136	5269	0.153021
ko04130	SNARE interactions in vesicular transport	VAMP5	1	27	33	5269	0.156382
ko05205	Proteoglycans in cancer	RAC1;PTPN6	2	27	141	5269	0.162036
ko05144	Malaria	CXCL8	1	27	35	5269	0.165061
ko05161	Hepatitis B	CXCL8;NFKBIA	2	27	143	5269	0.165671
ko05202	Transcriptional misregulation in cancer	NFKBIZ;CXCL8	2	27	143	5269	0.165671
ko05014	Amyotrophic lateral sclerosis (ALS)	RAC1	1	27	39	5269	0.182161
ko04610	Complement and coagulation cascades	CLU	1	27	41	5269	0.190584
ko05110	Vibrio cholerae infection	ATP6V0E1	1	27	41	5269	0.190584
ko05416	Viral myocarditis	RAC1	1	27	47	5269	0.215356
ko00983	Drug metabolism - other enzymes	TYMP	1	27	47	5269	0.215356
ko00240	Pyrimidine metabolism	TYMP	1	27	48	5269	0.219413
ko04721	Synaptic vesicle cycle	ATP6V0E1	1	27	49	5269	0.223449
ko04972	Pancreatic secretion	RAC1	1	27	49	5269	0.223449
ko05203	Viral carcinogenesis	NFKBIA;RAC1	2	27	179	5269	0.233155
ko04370	VEGF signaling pathway	RAC1	1	27	52	5269	0.235439
ko04664	Fc epsilon RI signaling pathway	RAC1	1	27	57	5269	0.255028
ko04920	Adipocytokine signaling pathway	NFKBIA	1	27	58	5269	0.258887
ko05146	Amoebiasis	CXCL8	1	27	62	5269	0.274132
ko05211	Renal cell carcinoma	RAC1	1	27	64	5269	0.281641
ko05100	Bacterial invasion of epithelial cells	RAC1	1	27	64	5269	0.281641
ko05200	Pathways in cancer	CXCL8;NFKBIA;RAC1	3	27	364	5269	0.285314
ko05222	Small cell lung cancer	NFKBIA	1	27	73	5269	0.314515
ko05220	Chronic myeloid leukemia	NFKBIA	1	27	73	5269	0.314515
ko05212	Pancreatic cancer	RAC1	1	27	73	5269	0.314515
ko04658	Th1 and Th2 cell differentiation	NFKBIA	1	27	76	5269	0.325148
ko05165	Human papillomavirus infection	ISG15;ATP6V0E1	2	27	233	5269	0.336885
ko05210	Colorectal cancer	RAC1	1	27	82	5269	0.345939
ko04666	Fc gamma R-mediated phagocytosis	RAC1	1	27	85	5269	0.356101
ko05215	Prostate cancer	NFKBIA	1	27	85	5269	0.356101
ko05231	Choline metabolism in cancer	RAC1	1	27	85	5269	0.356101
ko04915	Estrogen signaling pathway	CTSD	1	27	89	5269	0.369415
ko04514	Cell adhesion molecules (CAMs)	SELPLG	1	27	90	5269	0.372702
ko04659	Th17 cell differentiation	NFKBIA	1	27	90	5269	0.372702
ko04926	Relaxin signaling pathway	NFKBIA	1	27	91	5269	0.375973
ko04931	Insulin resistance	NFKBIA	1	27	91	5269	0.375973
ko04310	Wnt signaling pathway	RAC1	1	27	98	5269	0.398409
ko05145	Toxoplasmosis	NFKBIA	1	27	98	5269	0.398409
ko04630	Jak-STAT signaling pathway	PTPN6	1	27	104	5269	0.417021
ko04072	Phospholipase D signaling pathway	CXCL8	1	27	111	5269	0.438034
ko04142	Lysosome	CTSD	1	27	111	5269	0.438034
ko04080	Neuroactive ligand-receptor interaction	FPR1	1	27	113	5269	0.443902
ko04068	FoxO signaling pathway	TNFSF10	1	27	114	5269	0.446815
ko04360	Axon guidance	RAC1	1	27	117	5269	0.455463
ko04530	Tight junction	RAC1	1	27	117	5269	0.455463
ko00190	Oxidative phosphorylation	ATP6V0E1	1	27	119	5269	0.461156
ko04140	Autophagy - animal	CTSD	1	27	120	5269	0.463981
ko05160	Hepatitis C	NFKBIA	1	27	121	5269	0.466792
ko03010	Ribosome	RPS26	1	27	130	5269	0.491458
ko04510	Focal adhesion	RAC1	1	27	139	5269	0.515023
ko04218	Cellular senescence	CXCL8	1	27	143	5269	0.525156
ko05152	Tuberculosis	CTSD	1	27	145	5269	0.530145
ko04014	Ras signaling pathway	RAC1	1	27	149	5269	0.539974
ko04810	Regulation of actin cytoskeleton	RAC1	1	27	155	5269	0.554345
ko05166	Human T-cell leukemia virus 1 infection	NFKBIA	1	27	196	5269	0.6416
ko04010	MAPK signaling pathway	RAC1	1	27	216	5269	0.677946
ko04151	PI3K-Akt signaling pathway	RAC1	1	27	219	5269	0.683082
ko05168	Herpes simplex virus 1 infection	NFKBIA	1	27	425	5269	0.897363

## Sheet: HC AS MD SD SDR-M7-SDR
pathway_id	pathway_name	Genes	S gene number	TS gene number	B gene number	TB gene number	pvalue
ko05332	Graft-versus-host disease	HLA-DPB1;HLA-DPA1;HLA-DQB1;IL1B;HLA-DQA2;HLA-DQA1;HLA-DRA;HLA-DRB5	8	45	30	5269	7.49819e-11
ko05310	Asthma	HLA-DPB1;HLA-DPA1;HLA-DQB1;HLA-DQA2;HLA-DQA1;HLA-DRA;HLA-DRB5	7	45	20	5269	1.4539e-10
ko05321	Inflammatory bowel disease (IBD)	HLA-DPB1;HLA-DPA1;HLA-DQB1;IL1B;IFNGR2;HLA-DQA2;HLA-DQA1;HLA-DRA;HLA-DRB5	9	45	49	5269	1.65892e-10
ko04940	Type I diabetes mellitus	HLA-DPB1;HLA-DPA1;HLA-DQB1;IL1B;HLA-DQA2;HLA-DQA1;HLA-DRA;HLA-DRB5	8	45	34	5269	2.26825e-10
ko05145	Toxoplasmosis	HLA-DPB1;HLA-DPA1;GNAI3;HLA-DQB1;PPIF;IL10RA;IFNGR2;HLA-DQA2;HLA-DQA1;HLA-DRA;HLA-DRB5	11	45	98	5269	3.13794e-10
ko04612	Antigen processing and presentation	HLA-DPB1;HLA-DPA1;HLA-DQB1;CD74;HLA-DQA2;HLA-DQA1;HSPA5;HLA-DRA;HLA-DRB5	9	45	60	5269	1.11489e-09
ko05152	Tuberculosis	HLA-DPB1;HLA-DPA1;HLA-DQB1;IL1B;IL10RA;LSP1;IFNGR2;CD74;HLA-DQA2;HLA-DQA1;HLA-DRA;HLA-DRB5	12	45	145	5269	1.57749e-09
ko05320	Autoimmune thyroid disease	HLA-DPB1;HLA-DPA1;HLA-DQB1;HLA-DQA2;HLA-DQA1;HLA-DRA;HLA-DRB5	7	45	27	5269	1.59316e-09
ko05330	Allograft rejection	HLA-DPB1;HLA-DPA1;HLA-DQB1;HLA-DQA2;HLA-DQA1;HLA-DRA;HLA-DRB5	7	45	28	5269	2.11077e-09
ko05140	Leishmaniasis	HLA-DPB1;HLA-DPA1;HLA-DQB1;IL1B;IFNGR2;HLA-DQA2;HLA-DQA1;HLA-DRA;HLA-DRB5	9	45	66	5269	2.68929e-09
ko04640	Hematopoietic cell lineage	HLA-DPB1;HLA-DPA1;HLA-DQB1;IL1B;HLA-DQA2;HLA-DQA1;CD44;HLA-DRA;HLA-DRB5	9	45	69	5269	4.04146e-09
ko04672	Intestinal immune network for IgA production	HLA-DPB1;HLA-DPA1;HLA-DQB1;HLA-DQA2;HLA-DQA1;HLA-DRA;HLA-DRB5	7	45	34	5269	9.23171e-09
ko04659	Th17 cell differentiation	HLA-DPB1;HLA-DPA1;HLA-DQB1;IL1B;IFNGR2;HLA-DQA2;HLA-DQA1;HLA-DRA;HLA-DRB5	9	45	90	5269	4.41927e-08
ko05150	Staphylococcus aureus infection	HLA-DPB1;HLA-DPA1;HLA-DQB1;HLA-DQA2;HLA-DQA1;HLA-DRA;HLA-DRB5	7	45	44	5269	6.17129e-08
ko05323	Rheumatoid arthritis	HLA-DPB1;HLA-DPA1;HLA-DQB1;IL1B;HLA-DQA2;HLA-DQA1;HLA-DRA;HLA-DRB5	8	45	70	5269	9.40206e-08
ko05416	Viral myocarditis	HLA-DPB1;HLA-DPA1;HLA-DQB1;HLA-DQA2;HLA-DQA1;HLA-DRA;HLA-DRB5	7	45	47	5269	9.93703e-08
ko04658	Th1 and Th2 cell differentiation	HLA-DPB1;HLA-DPA1;HLA-DQB1;IFNGR2;HLA-DQA2;HLA-DQA1;HLA-DRA;HLA-DRB5	8	45	76	5269	1.8082e-07
ko05322	Systemic lupus erythematosus	H3F3B;HLA-DPB1;HLA-DPA1;HLA-DQB1;HLA-DQA2;HLA-DQA1;HLA-DRA;HLA-DRB5	8	45	96	5269	1.12073e-06
ko05164	Influenza A	HLA-DPB1;HLA-DPA1;HLA-DQB1;IL1B;IFNGR2;HLA-DQA2;HLA-DQA1;HLA-DRA;HLA-DRB5	9	45	140	5269	2.00488e-06
ko04145	Phagosome	HLA-DPB1;HLA-DPA1;HLA-DQB1;THBS1;HLA-DQA2;HLA-DQA1;HLA-DRA;HLA-DRB5	8	45	121	5269	6.49222e-06
ko04514	Cell adhesion molecules (CAMs)	HLA-DPB1;HLA-DPA1;HLA-DQB1;HLA-DQA2;HLA-DQA1;HLA-DRA;HLA-DRB5	7	45	90	5269	8.97906e-06
ko05169	Epstein-Barr virus infection	HLA-DPB1;HLA-DPA1;HLA-DQB1;HLA-DQA2;HLA-DQA1;CD44;HLA-DRA;HLA-DRB5	8	45	177	5269	0.000102921
ko05166	Human T-cell leukemia virus 1 infection	HLA-DPB1;SLC25A5;HLA-DPA1;HLA-DQB1;HLA-DQA2;HLA-DQA1;HLA-DRA;HLA-DRB5	8	45	196	5269	0.000209461
ko05168	Herpes simplex virus 1 infection	HLA-DPB1;HLA-DPA1;HLA-DQB1;IL1B;IFNGR2;CD74;HLA-DQA2;HLA-DQA1;HLA-DRA;HLA-DRB5	10	45	425	5269	0.00255555
ko04022	cGMP-PKG signaling pathway	SLC25A5;GNAI3;PPIF;ATP2B1	4	45	115	5269	0.0161225
ko05163	Human cytomegalovirus infection	GNAI3;GNG2;IL1B;IL10RA;CTNNB1	5	45	183	5269	0.018976
ko05020	Prion diseases	IL1B;HSPA5	2	45	26	5269	0.0203541
ko05206	MicroRNAs in cancer	MARCKS;THBS1;DDIT4;CD44	4	45	124	5269	0.0206994
ko05012	Parkinson disease	SLC25A5;GNAI3;PPIF;MT-ND4L	4	45	125	5269	0.0212526
ko01523	Antifolate resistance	IL1B;FOLR3	2	45	28	5269	0.0234198
ko05205	Proteoglycans in cancer	THBS1;CD44;IQGAP1;CTNNB1	4	45	141	5269	0.0313622
ko05144	Malaria	THBS1;IL1B	2	45	35	5269	0.0355048
ko04978	Mineral absorption	MT2A;ATP2B1	2	45	35	5269	0.0355048
ko05142	Chagas disease (American trypanosomiasis)	GNAI3;IL1B;IFNGR2	3	45	88	5269	0.0386013
ko04512	ECM-receptor interaction	THBS1;CD44	2	45	39	5269	0.0432805
ko04723	Retrograde endocannabinoid signaling	GNAI3;GNG2;MT-ND4L	3	45	100	5269	0.0530283
ko04727	GABAergic synapse	GNAI3;GNG2	2	45	48	5269	0.0627981
ko05032	Morphine addiction	GNAI3;GNG2	2	45	49	5269	0.0651234
ko04020	Calcium signaling pathway	SLC25A5;PPIF;ATP2B1	3	45	111	5269	0.0682307
ko04142	Lysosome	CD68;LITAF;AP1S2	3	45	111	5269	0.0682307
ko05134	Legionellosis	EEF1A1;IL1B	2	45	53	5269	0.0747069
ko04713	Circadian entrainment	GNAI3;GNG2	2	45	55	5269	0.0796595
ko04520	Adherens junction	IQGAP1;CTNNB1	2	45	60	5269	0.0924715
ko05146	Amoebiasis	IL1B;SERPINB9	2	45	62	5269	0.0977565
ko05133	Pertussis	GNAI3;IL1B	2	45	62	5269	0.0977565
ko04726	Serotonergic synapse	GNAI3;GNG2	2	45	62	5269	0.0977565
ko04217	Necroptosis	SLC25A5;IL1B;IFNGR2	3	45	130	5269	0.0985827
ko04916	Melanogenesis	GNAI3;CTNNB1	2	45	64	5269	0.103126
ko05034	Alcoholism	H3F3B;GNAI3;GNG2	3	45	133	5269	0.10381
ko04015	Rap1 signaling pathway	GNAI3;THBS1;CTNNB1	3	45	135	5269	0.107357
ko04724	Glutamatergic synapse	GNAI3;GNG2	2	45	67	5269	0.111331
ko05132	Salmonella infection	IL1B;IFNGR2	2	45	72	5269	0.125372
ko04975	Fat digestion and absorption	ABCA1	1	45	16	5269	0.128406
ko04725	Cholinergic synapse	GNAI3;GNG2	2	45	74	5269	0.131105
ko00830	Retinol metabolism	ALDH1A1	1	45	17	5269	0.135873
ko04060	Cytokine-cytokine receptor interaction	IL1B;IL10RA;IFNGR2	3	45	154	5269	0.143298
ko04670	Leukocyte transendothelial migration	GNAI3;CTNNB1	2	45	83	5269	0.157607
ko03060	Protein export	HSPA5	1	45	23	5269	0.179376
ko04926	Relaxin signaling pathway	GNAI3;GNG2	2	45	91	5269	0.18195
ko04625	C-type lectin receptor signaling pathway	IL1B;LSP1	2	45	92	5269	0.185035
ko04728	Dopaminergic synapse	GNAI3;GNG2	2	45	92	5269	0.185035
ko05143	African trypanosomiasis	IL1B	1	45	24	5269	0.186415
ko05170	Human immunodeficiency virus 1 infection	GNAI3;GNG2;AP1S2	3	45	177	5269	0.191365
ko04261	Adrenergic signaling in cardiomyocytes	GNAI3;ATP2B1	2	45	96	5269	0.197449
ko04934	Cushing syndrome	GNAI3;CTNNB1	2	45	99	5269	0.20683
ko04371	Apelin signaling pathway	GNAI3;GNG2	2	45	100	5269	0.209969
ko02010	ABC transporters	ABCA1	1	45	29	5269	0.220736
ko04630	Jak-STAT signaling pathway	IL10RA;IFNGR2	2	45	104	5269	0.222574
ko05030	Cocaine addiction	GNAI3	1	45	31	5269	0.234064
ko04979	Cholesterol metabolism	ABCA1	1	45	31	5269	0.234064
ko05418	Fluid shear stress and atherosclerosis	IL1B;CTNNB1	2	45	112	5269	0.247965
ko05216	Thyroid cancer	CTNNB1	1	45	34	5269	0.253639
ko05217	Basal cell carcinoma	CTNNB1	1	45	34	5269	0.253639
ko04380	Osteoclast differentiation	IL1B;IFNGR2	2	45	116	5269	0.260714
ko04923	Regulation of lipolysis in adipocytes	GNAI3	1	45	36	5269	0.266416
ko05219	Bladder cancer	THBS1	1	45	36	5269	0.266416
ko05160	Hepatitis C	EIF3E;CTNNB1	2	45	121	5269	0.276669
ko04924	Renin secretion	GNAI3	1	45	38	5269	0.27898
ko04961	Endocrine and other factor-regulated calcium reabsorption	ATP2B1	1	45	39	5269	0.285183
ko04151	PI3K-Akt signaling pathway	GNG2;THBS1;DDIT4	3	45	219	5269	0.287292
ko04024	cAMP signaling pathway	GNAI3;ATP2B1	2	45	125	5269	0.28943
ko04120	Ubiquitin mediated proteolysis	UBE2D1;MGRN1	2	45	127	5269	0.295804
ko04730	Long-term depression	GNAI3	1	45	43	5269	0.309476
ko05412	Arrhythmogenic right ventricular cardiomyopathy (ARVC)	CTNNB1	1	45	44	5269	0.315421
ko05130	Pathogenic Escherichia coli infection	CTNNB1	1	45	45	5269	0.321317
ko04623	Cytosolic DNA-sensing pathway	IL1B	1	45	47	5269	0.332961
ko04971	Gastric acid secretion	GNAI3	1	45	47	5269	0.332961
ko04510	Focal adhesion	THBS1;CTNNB1	2	45	139	5269	0.333863
ko04970	Salivary secretion	ATP2B1	1	45	48	5269	0.338709
ko04972	Pancreatic secretion	ATP2B1	1	45	49	5269	0.344408
ko05202	Transcriptional misregulation in cancer	H3F3B;DUSP6	2	45	143	5269	0.346443
ko04062	Chemokine signaling pathway	GNAI3;GNG2	2	45	143	5269	0.346443
ko04918	Thyroid hormone synthesis	HSPA5	1	45	51	5269	0.355664
ko04622	RIG-I-like receptor signaling pathway	RNF125	1	45	51	5269	0.355664
ko03013	RNA transport	EIF3E;EEF1A1	2	45	147	5269	0.358953
ko05213	Endometrial cancer	CTNNB1	1	45	52	5269	0.361221
ko04141	Protein processing in endoplasmic reticulum	UBE2D1;HSPA5	2	45	153	5269	0.377565
ko05167	Kaposi sarcoma-associated herpesvirus infection	GNG2;CTNNB1	2	45	153	5269	0.377565
ko05200	Pathways in cancer	GNAI3;GNG2;IFNGR2;CTNNB1	4	45	364	5269	0.377949
ko04540	Gap junction	GNAI3	1	45	58	5269	0.393591
ko05221	Acute myeloid leukemia	DUSP6	1	45	61	5269	0.409168
ko05131	Shigellosis	CD44	1	45	61	5269	0.409168
ko00562	Inositol phosphate metabolism	PIK3C2A	1	45	63	5269	0.419335
ko05016	Huntington disease	SLC25A5;PPIF	2	45	167	5269	0.420137
ko05100	Bacterial invasion of epithelial cells	CTNNB1	1	45	64	5269	0.424355
ko04350	TGF-beta signaling pathway	THBS1	1	45	64	5269	0.424355
ko04925	Aldosterone synthesis and secretion	ATP2B1	1	45	65	5269	0.429331
ko04115	p53 signaling pathway	THBS1	1	45	65	5269	0.429331
ko04750	Inflammatory mediator regulation of TRP channels	IL1B	1	45	65	5269	0.429331
ko04657	IL-17 signaling pathway	IL1B	1	45	70	5269	0.453591
ko00564	Glycerophospholipid metabolism	GPCPD1	1	45	74	5269	0.47227
ko04914	Progesterone-mediated oocyte maturation	GNAI3	1	45	74	5269	0.47227
ko04928	Parathyroid hormone synthesis, secretion and action	GNAI3	1	45	77	5269	0.485868
ko04933	AGE-RAGE signaling pathway in diabetic complications	IL1B	1	45	78	5269	0.490324
ko04550	Signaling pathways regulating pluripotency of stem cells	CTNNB1	1	45	81	5269	0.503467
ko04070	Phosphatidylinositol signaling system	PIK3C2A	1	45	82	5269	0.507774
ko05210	Colorectal cancer	CTNNB1	1	45	82	5269	0.507774
ko04620	Toll-like receptor signaling pathway	IL1B	1	45	83	5269	0.512044
ko04064	NF-kappa B signaling pathway	IL1B	1	45	83	5269	0.512044
ko04666	Fc gamma R-mediated phagocytosis	MARCKS	1	45	85	5269	0.520476
ko05215	Prostate cancer	CTNNB1	1	45	85	5269	0.520476
ko05231	Choline metabolism in cancer	GPCPD1	1	45	85	5269	0.520476
ko04066	HIF-1 signaling pathway	IFNGR2	1	45	85	5269	0.520476
ko05224	Breast cancer	CTNNB1	1	45	88	5269	0.532858
ko04915	Estrogen signaling pathway	GNAI3	1	45	89	5269	0.536916
ko05226	Gastric cancer	CTNNB1	1	45	91	5269	0.544927
ko00230	Purine metabolism	ADK	1	45	92	5269	0.548882
ko04144	Endocytosis	EHD1;FOLR3	2	45	216	5269	0.556531
ko04010	MAPK signaling pathway	IL1B;DUSP6	2	45	216	5269	0.556531
ko04650	Natural killer cell mediated cytotoxicity	IFNGR2	1	45	95	5269	0.560546
ko04611	Platelet activation	GNAI3	1	45	96	5269	0.564368
ko04919	Thyroid hormone signaling pathway	CTNNB1	1	45	97	5269	0.568158
ko04310	Wnt signaling pathway	CTNNB1	1	45	98	5269	0.571915
ko04668	TNF signaling pathway	IL1B	1	45	99	5269	0.57564
ko04390	Hippo signaling pathway	CTNNB1	1	45	101	5269	0.582996
ko05165	Human papillomavirus infection	THBS1;CTNNB1	2	45	233	5269	0.598483
ko04921	Oxytocin signaling pathway	GNAI3	1	45	106	5269	0.600845
ko04071	Sphingolipid signaling pathway	GNAI3	1	45	106	5269	0.600845
ko05162	Measles	IL1B	1	45	115	5269	0.631109
ko04360	Axon guidance	GNAI3	1	45	117	5269	0.637523
ko04150	mTOR signaling pathway	DDIT4	1	45	119	5269	0.643828
ko00190	Oxidative phosphorylation	MT-ND4L	1	45	119	5269	0.643828
ko04140	Autophagy - animal	DDIT4	1	45	120	5269	0.64694
ko05225	Hepatocellular carcinoma	CTNNB1	1	45	129	5269	0.673779
ko03010	Ribosome	RPS4X	1	45	130	5269	0.676635
ko04932	Non-alcoholic fatty liver disease (NAFLD)	IL1B	1	45	136	5269	0.693265
ko04218	Cellular senescence	SLC25A5	1	45	143	5269	0.711611
ko04621	NOD-like receptor signaling pathway	IL1B	1	45	145	5269	0.716653
ko04014	Ras signaling pathway	GNG2	1	45	149	5269	0.726479
ko05010	Alzheimer disease	IL1B	1	45	149	5269	0.726479
ko04810	Regulation of actin cytoskeleton	IQGAP1	1	45	155	5269	0.740596
ko04714	Thermogenesis	MT-ND4L	1	45	198	5269	0.822892

## Sheet: HC AS MD SD SDR-T12-HC
pathway_id	pathway_name	Genes	S gene number	TS gene number	B gene number	TB gene number	pvalue

## Sheet: HC AS MD SD SDR-T12-AS
pathway_id	pathway_name	Genes	S gene number	TS gene number	B gene number	TB gene number	pvalue
ko03010	Ribosome	RPL38;RPS10;MRPL33;RPL23A;RPS20;RPL26;RPL36A	7	15	130	5092	3.26656e-08
ko05320	Autoimmune thyroid disease	HLA-DRB1;HLA-DQB1;GZMB	3	15	29	5092	7.2198e-05
ko05330	Allograft rejection	HLA-DRB1;HLA-DQB1;GZMB	3	15	30	5092	8.0078e-05
ko04940	Type I diabetes mellitus	HLA-DRB1;HLA-DQB1;GZMB	3	15	32	5092	9.74832e-05
ko05332	Graft-versus-host disease	HLA-DRB1;HLA-DQB1;GZMB	3	15	32	5092	9.74832e-05
ko05150	Staphylococcus aureus infection	HLA-DRB1;HLA-DQB1;FCGR3A	3	15	34	5092	0.000117193
ko05140	Leishmaniasis	HLA-DRB1;HLA-DQB1;FCGR3A	3	15	60	5092	0.000639984
ko04640	Hematopoietic cell lineage	HLA-DRB1;HLA-DQB1;IL7R	3	15	62	5092	0.000704807
ko05310	Asthma	HLA-DRB1;HLA-DQB1	2	15	19	5092	0.0013457
ko05322	Systemic lupus erythematosus	HLA-DRB1;HLA-DQB1;FCGR3A	3	15	94	5092	0.0023601
ko04145	Phagosome	HLA-DRB1;HLA-DQB1;FCGR3A	3	15	110	5092	0.00369346
ko04672	Intestinal immune network for IgA production	HLA-DRB1;HLA-DQB1	2	15	34	5092	0.00430361
ko05152	Tuberculosis	HLA-DRB1;HLA-DQB1;FCGR3A	3	15	131	5092	0.00603654
ko05416	Viral myocarditis	HLA-DRB1;HLA-DQB1	2	15	47	5092	0.00811147
ko05321	Inflammatory bowel disease (IBD)	HLA-DRB1;HLA-DQB1	2	15	51	5092	0.0095024
ko05323	Rheumatoid arthritis	HLA-DRB1;HLA-DQB1	2	15	64	5092	0.014697
ko04612	Antigen processing and presentation	HLA-DRB1;HLA-DQB1	2	15	67	5092	0.0160368
ko04658	Th1 and Th2 cell differentiation	HLA-DRB1;HLA-DQB1	2	15	81	5092	0.0229491
ko04514	Cell adhesion molecules (CAMs)	HLA-DRB1;HLA-DQB1	2	15	85	5092	0.0251158
ko05145	Toxoplasmosis	HLA-DRB1;HLA-DQB1	2	15	94	5092	0.0302859
ko04659	Th17 cell differentiation	HLA-DRB1;HLA-DQB1	2	15	94	5092	0.0302859
ko04650	Natural killer cell mediated cytotoxicity	FCGR3A;GZMB	2	15	100	5092	0.0339513
ko05164	Influenza A	HLA-DRB1;HLA-DQB1	2	15	135	5092	0.0584768
ko04060	Cytokine-cytokine receptor interaction	IL7R;CCL4	2	15	142	5092	0.0639627
ko05020	Prion diseases	PRNP	1	15	23	5092	0.06574
ko05340	Primary immunodeficiency	IL7R	1	15	28	5092	0.079487
ko05169	Epstein-Barr virus infection	HLA-DRB1;HLA-DQB1	2	15	170	5092	0.0875562
ko04216	Ferroptosis	PRNP	1	15	34	5092	0.0957341
ko05166	Human T-cell leukemia virus 1 infection	HLA-DRB1;HLA-DQB1	2	15	189	5092	0.104885
ko04623	Cytosolic DNA-sensing pathway	CCL4	1	15	45	5092	0.124828
ko05132	Salmonella infection	CCL4	1	15	64	5092	0.173032
ko04620	Toll-like receptor signaling pathway	CCL4	1	15	73	5092	0.19499
ko04666	Fc gamma R-mediated phagocytosis	FCGR3A	1	15	76	5092	0.202187
ko04064	NF-kappa B signaling pathway	CCL4	1	15	81	5092	0.21405
ko04723	Retrograde endocannabinoid signaling	MT-ND6	1	15	91	5092	0.237283
ko04630	Jak-STAT signaling pathway	IL7R	1	15	98	5092	0.253163
ko04068	FoxO signaling pathway	IL7R	1	15	105	5092	0.268733
ko04380	Osteoclast differentiation	FCGR3A	1	15	107	5092	0.273126
ko00190	Oxidative phosphorylation	MT-ND6	1	15	118	5092	0.29685
ko05012	Parkinson disease	MT-ND6	1	15	122	5092	0.305296
ko04210	Apoptosis	GZMB	1	15	123	5092	0.307393
ko04062	Chemokine signaling pathway	CCL4	1	15	132	5092	0.325999
ko05202	Transcriptional misregulation in cancer	GZMB	1	15	135	5092	0.332097
ko05168	Herpes simplex virus 1 infection	HLA-DRB1;HLA-DQB1	2	15	431	5092	0.36664
ko05163	Human cytomegalovirus infection	CCL4	1	15	174	5092	0.406823
ko04714	Thermogenesis	MT-ND6	1	15	199	5092	0.450538
ko04151	PI3K-Akt signaling pathway	IL7R	1	15	206	5092	0.462229
ko05200	Pathways in cancer	IL7R	1	15	357	5092	0.664419

[truncated: 41 more sheets: HC AS MD SD SDR-T12-MD, HC AS MD SD SDR-T12-SD, HC AS MD SD SDR-T12-SDR, HC AS MD SD SDR-DC6-HC, HC AS MD SD SDR-DC6-MD, HC AS MD SD SDR-DC6-AS, HC AS MD SD SDR-DC6-SD, HC AS MD SD SDR-DC6-SDR, LTNP STNP-M5-LTNP, LTNP STNP-M5-STNP, LTNP STNP-DC6-LTNP, LTNP STNP-DC6-STNP, HC AS SM-NK6-AS, HC AS SM-NK6-HC, HC AS SM-NK6-SM, HC AS SM-24-8-HC, HC AS SM-24-8-AS, HC AS SM-24-8-SM, HC AS SM-M3-HC, HC AS SM-M3-AS …]
