# Supplementary material for: Identification of Distinct Immune Cell Subsets Associated With Asymptomatic Infection, Disease Severity, and Viral Persistence in COVID-19 Patients
Source: Front Immunol. 2022 Feb 22;13:812514. doi: 10.3389/fimmu.2022.812514 (PMC8905648; doi:10.3389/fimmu.2022.812514)
Supplement: Supplementary file 8 [file Table_7.xlsx]

## Sheet: HC AS SM-T5-AS
GO_ID	GO_Term	GO_function	GO_class	Genes	S gene number	TS gene number	B gene number	TB gene number	pvalue
GO:0006413	translational initiation	biological_process	5	RPL37A;RPL38;RPS10;RPS2;EIF2S2;RPL23A;RPS20;RPL22;RPL26;RPS21;RPL36A;RPL21;RPS29;RPS27	14	34	144	13884	0
GO:0003735	structural constituent of ribosome	molecular_function	4	RPL37A;RPL38;RPS10;RPS2;RPL23A;RPS20;RPL22;RPL26;RPS21;RPL36A;RPL21;RPS29;RPS27	13	34	162	13884	0
GO:0000184	nuclear-transcribed mRNA catabolic process, nonsense-mediated decay	biological_process	12	RPL37A;RPL38;RPS10;RPS2;RPL23A;RPS20;RPL22;RPL26;RPS21;RPL36A;RPL21;RPS29;RPS27	13	34	118	13884	2.22045e-16
GO:0019083	viral transcription	biological_process	7	RPL37A;RPL38;RPS10;RPS2;RPL23A;RPS20;RPL22;RPL26;RPS21;RPL36A;RPL21;RPS29;RPS27	13	34	110	13884	2.22045e-16
GO:0006614	SRP-dependent cotranslational protein targeting to membrane	biological_process	14	RPL37A;RPL38;RPS10;RPS2;RPL23A;RPS20;RPL22;RPL26;RPS21;RPL36A;RPL21;RPS29;RPS27	13	34	90	13884	4.44089e-16
GO:0005840	ribosome	cellular_component	6	RPL37A;RPL38;RPS10;RPS2;RPL23A;RPS20;RPL22;RPL26;RPS21;RPL36A;RPL21;RPS29;RPS27	13	34	196	13884	6.66134e-16
GO:0006412	translation	biological_process	8	RPL37A;RPL38;RPS10;RPS2;EIF2S2;RPL23A;RPS20;RPL22;RPL26;RPS21;RPL36A;RPL21;RPS29;RPS27	14	34	306	13884	4.55191e-15
GO:0022625	cytosolic large ribosomal subunit	cellular_component	8	RPL37A;RPL38;RPL23A;RPL22;RPL26;RPL36A;RPL21	7	34	61	13884	1.08641e-10
GO:0022627	cytosolic small ribosomal subunit	cellular_component	8	RPS10;RPS2;RPS20;RPS21;RPS29;RPS27	6	34	45	13884	1.03031e-09
GO:0003723	RNA binding	molecular_function	6	RPL37A;RPL38;RPS10;RPS2;EIF2S2;RPL23A;RPS20;DEK;RPL22;RPL26;RPS21;RPL36A;RPL21;RPS29;HIST1H4C;RPS27	16	34	1409	13884	4.34543e-08
GO:0002181	cytoplasmic translation	biological_process	9	RPL38;RPL26;RPS21;RPL36A;RPS29	5	34	41	13884	4.55853e-08
GO:0005622	intracellular	cellular_component	4	RPL37A;RPL38;RPL23A;RPS20;RPL22;RPL26;RPS21;RPL36A;RPL21;RPS29;RPS27	11	34	641	13884	2.0185e-07
GO:0015935	small ribosomal subunit	cellular_component	7	RPS2;RPS20;RPS21;RPS29	4	34	25	13884	3.65547e-07
GO:0042788	polysomal ribosome	cellular_component	7	RPL38;RPS21;RPL36A;RPS29	4	34	30	13884	7.85101e-07
GO:1902164	positive regulation of DNA damage response, signal transduction by p53 class mediator resulting in transcription of p21 class mediator	biological_process	12	PYHIN1;RPL26	2	34	3	13884	1.74361e-05
GO:0042605	peptide antigen binding	molecular_function	5	TRAV19;TRGV9;HLA-DQA1	3	34	24	13884	2.62194e-05
GO:0005925	focal adhesion	cellular_component	7	RPL37A;RPL38;RPS10;RPS2;RPL22;RPS29	6	34	350	13884	0.000182001
GO:0008137	NADH dehydrogenase (ubiquinone) activity	molecular_function	8	NDUFA3;MT-ND3;MT-ND6	3	34	47	13884	0.000202122
GO:0006120	mitochondrial electron transport, NADH to ubiquinone	biological_process	8	NDUFA3;MT-ND3;MT-ND6	3	34	50	13884	0.000243094
GO:0042287	MHC protein binding	molecular_function	6	TRAV19;TRGV9	2	34	12	13884	0.000378324
GO:0070469	respirasome	cellular_component	4	NDUFA3;MT-ND3;MT-ND6	3	34	64	13884	0.000504798
GO:0002376	immune system process	biological_process	3	IFITM2;TRGV2;TRBV9;TRAV5;TRAV19;TRGV9;HLA-DQA1	7	34	598	13884	0.000517081
GO:0032981	mitochondrial respiratory chain complex I assembly	biological_process	9	NDUFA3;MT-ND3;MT-ND6	3	34	65	13884	0.000528341
GO:0000028	ribosomal small subunit assembly	biological_process	9	RPS10;RPS27	2	34	16	13884	0.00068365
GO:1904803	regulation of translation involved in cellular response to UV	biological_process	10	RPL26	1	34	1	13884	0.00244886
GO:0010920	negative regulation of inositol phosphate biosynthetic process	biological_process	10	PLEK	1	34	1	13884	0.00244886
GO:0002176	male germ cell proliferation	biological_process	5	EIF2S2	1	34	1	13884	0.00244886
GO:0099577	regulation of translation at presynapse, modulating synaptic transmission	biological_process	10	RPL22	1	34	1	13884	0.00244886
GO:1904841	TORC2 complex binding	molecular_function	5	RPL23A	1	34	1	13884	0.00244886
GO:0060305	regulation of cell diameter	biological_process	7	PLEK	1	34	1	13884	0.00244886
GO:0033291	eukaryotic 80S initiation complex	cellular_component	7	RPL38	1	34	1	13884	0.00244886
GO:0010925	positive regulation of inositol-polyphosphate 5-phosphatase activity	biological_process	12	PLEK	1	34	1	13884	0.00244886
GO:0034463	90S preribosome assembly	biological_process	9	RPL38	1	34	1	13884	0.00244886
GO:0030845	phospholipase C-inhibiting G protein-coupled receptor signaling pathway	biological_process	6	PLEK	1	34	1	13884	0.00244886
GO:1902167	positive regulation of intrinsic apoptotic signaling pathway in response to DNA damage by p53 class mediator	biological_process	10	RPL26	1	34	2	13884	0.0048919
GO:0000461	endonucleolytic cleavage to generate mature 3'-end of SSU-rRNA from (SSU-rRNA, 5.8S rRNA, LSU-rRNA)	biological_process	13	RPS21	1	34	2	13884	0.0048919
GO:0002228	natural killer cell mediated immunity	biological_process	7	KLRD1	1	34	2	13884	0.0048919
GO:0070560	protein secretion by platelet	biological_process	11	PLEK	1	34	2	13884	0.0048919
GO:0030964	NADH dehydrogenase complex	cellular_component	5	MT-ND3	1	34	2	13884	0.0048919
GO:2000779	regulation of double-strand break repair	biological_process	10	DEK	1	34	2	13884	0.0048919
GO:0023030	MHC class Ib protein binding, via antigen binding groove	molecular_function	8	KLRD1	1	34	2	13884	0.0048919
GO:1990904	ribonucleoprotein complex	cellular_component	4	RPS2;RPL22;RPL26	3	34	146	13884	0.00536959
GO:0006364	rRNA processing	biological_process	11	RPS2;RPL26;RPS27	3	34	156	13884	0.00645087
GO:0050776	regulation of immune response	biological_process	6	FCGR3A;KLRD1;TRAV19	3	34	158	13884	0.00668159
GO:0005791	rough endoplasmic reticulum	cellular_component	7	RPS21;RPS29	2	34	52	13884	0.00714919
GO:0090204	protein localization to nuclear pore	biological_process	10	OSBPL8	1	34	3	13884	0.00732914
GO:0048318	axial mesoderm development	biological_process	7	RPL38	1	34	3	13884	0.00732914
GO:0010572	positive regulation of platelet activation	biological_process	9	PLEK	1	34	3	13884	0.00732914
GO:0005747	mitochondrial respiratory chain complex I	cellular_component	7	NDUFA3;MT-ND3	2	34	54	13884	0.00769178
GO:0009642	response to light intensity	biological_process	7	MT-ND3	1	34	4	13884	0.00976058
GO:0010891	negative regulation of sequestering of triglyceride	biological_process	7	OSBPL8	1	34	4	13884	0.00976058
GO:0050849	negative regulation of calcium-mediated signaling	biological_process	10	PLEK	1	34	4	13884	0.00976058
GO:0006955	immune response	biological_process	4	FCGR3A;IFITM2;TRAV19;HLA-DQA1	4	34	357	13884	0.010846
GO:0045087	innate immune response	biological_process	5	IFITM2;KLRD1;TRGV2;TRGV9	4	34	363	13884	0.011478
GO:0005850	eukaryotic translation initiation factor 2 complex	cellular_component	4	EIF2S2	1	34	5	13884	0.0121862
GO:2001032	regulation of double-strand break repair via nonhomologous end joining	biological_process	11	DEK	1	34	5	13884	0.0121862
GO:0033625	positive regulation of integrin activation	biological_process	8	PLEK	1	34	5	13884	0.0121862
GO:0070180	large ribosomal subunit rRNA binding	molecular_function	8	RPL23A	1	34	5	13884	0.0121862
GO:0023024	MHC class I protein complex binding	molecular_function	6	KLRD1	1	34	6	13884	0.0146061
GO:0022626	cytosolic ribosome	cellular_component	7	RPL26	1	34	6	13884	0.0146061
GO:0098556	cytoplasmic side of rough endoplasmic reticulum membrane	cellular_component	8	RPS29	1	34	6	13884	0.0146061
GO:0070062	extracellular exosome	cellular_component	7	RPL37A;RPS2;FCGR3A;RPL23A;RPS20;RPL22;RPL26;RPS29;HIST1H4C	9	34	1649	13884	0.0152416
GO:0005829	cytosol	cellular_component	6	RPL37A;RPL38;RPS10;RPS2;EIF2S2;RPL23A;OSBPL8;RPS20;RPL22;PLEK;MZT2A;RPL26;RPS21;RPL36A;RPL21;RPS29;RPS27	17	34	4317	13884	0.0163041
GO:0019864	IgG binding	molecular_function	6	FCGR3A	1	34	7	13884	0.0170203
GO:0030836	positive regulation of actin filament depolymerization	biological_process	9	PLEK	1	34	7	13884	0.0170203
GO:1990405	protein antigen binding	molecular_function	5	KLRD1	1	34	7	13884	0.0170203
GO:0070493	thrombin-activated receptor signaling pathway	biological_process	6	PLEK	1	34	7	13884	0.0170203
GO:0000447	endonucleolytic cleavage in ITS1 to separate SSU-rRNA from 5.8S rRNA and LSU-rRNA from tricistronic rRNA transcript (SSU-rRNA, 5.8S rRNA, LSU-rRNA)	biological_process	13	RPS21	1	34	8	13884	0.0194287
GO:0032395	MHC class II receptor activity	molecular_function	6	HLA-DQA1	1	34	8	13884	0.0194287
GO:0008274	gamma-tubulin ring complex	cellular_component	6	MZT2A	1	34	8	13884	0.0194287
GO:0046632	alpha-beta T cell differentiation	biological_process	9	RPL22	1	34	8	13884	0.0194287
GO:0070528	protein kinase C signaling	biological_process	6	PLEK	1	34	8	13884	0.0194287
GO:0016020	membrane	cellular_component	3	RPS10;NDUFA3;RPS2;FCGR3A;MT-ND3;GPR171;IFITM2;OSBPL8;KLRD1;RPS20;TRGV2;TRBV9;PLEK;TRAV5;RPL26;RPL21;MT-ND6;TRAV19;TRGV9;HLA-DQA1;HIST1H4C	21	34	5931	13884	0.0195366
GO:0035589	G protein-coupled purinergic nucleotide receptor signaling pathway	biological_process	7	GPR171	1	34	9	13884	0.0218313
GO:0045028	G protein-coupled purinergic nucleotide receptor activity	molecular_function	8	GPR171	1	34	9	13884	0.0218313
GO:0035456	response to interferon-beta	biological_process	7	IFITM2	1	34	9	13884	0.0218313
GO:0043292	contractile fiber	cellular_component	6	DEK	1	34	9	13884	0.0218313
GO:0032233	positive regulation of actin filament bundle assembly	biological_process	7	PLEK	1	34	10	13884	0.0242283
GO:0090309	positive regulation of methylation-dependent chromatin silencing	biological_process	8	RESF1	1	34	10	13884	0.0242283
GO:0035455	response to interferon-alpha	biological_process	7	IFITM2	1	34	10	13884	0.0242283
GO:0015918	sterol transport	biological_process	8	OSBPL8	1	34	11	13884	0.0266195
GO:0035457	cellular response to interferon-alpha	biological_process	8	PYHIN1	1	34	11	13884	0.0266195
GO:0036150	phosphatidylserine acyl-chain remodeling	biological_process	7	OSBPL8	1	34	11	13884	0.0266195
GO:0098793	presynapse	cellular_component	4	RPL22;RPS27	2	34	104	13884	0.0266806
GO:0019079	viral genome replication	biological_process	7	DEK	1	34	12	13884	0.0290051
GO:0042474	middle ear morphogenesis	biological_process	6	RPL38	1	34	12	13884	0.0290051
GO:0045744	negative regulation of G protein-coupled receptor signaling pathway	biological_process	9	PLEK	1	34	12	13884	0.0290051
GO:0031529	ruffle organization	biological_process	7	PLEK	1	34	12	13884	0.0290051
GO:0045869	negative regulation of single stranded viral RNA replication via double stranded DNA intermediate	biological_process	11	RESF1	1	34	12	13884	0.0290051
GO:0032934	sterol binding	molecular_function	6	OSBPL8	1	34	13	13884	0.031385
GO:2000060	positive regulation of ubiquitin-dependent protein catabolic process	biological_process	11	PYHIN1	1	34	13	13884	0.031385
GO:0002250	adaptive immune response	biological_process	5	TRBV9;TRAV5;TRAV19	3	34	286	13884	0.0323447
GO:0046597	negative regulation of viral entry into host cell	biological_process	10	IFITM2	1	34	14	13884	0.0337592
GO:0002504	antigen processing and presentation of peptide or polysaccharide antigen via MHC class II	biological_process	5	HLA-DQA1	1	34	14	13884	0.0337592
GO:0015248	sterol transporter activity	molecular_function	5	OSBPL8	1	34	14	13884	0.0337592
GO:0042613	MHC class II protein complex	cellular_component	7	HLA-DQA1	1	34	15	13884	0.0361278
GO:0000930	gamma-tubulin complex	cellular_component	4	RESF1	1	34	15	13884	0.0361278
GO:0046628	positive regulation of insulin receptor signaling pathway	biological_process	9	OSBPL8	1	34	15	13884	0.0361278
GO:0042393	histone binding	molecular_function	5	DEK;RESF1	2	34	123	13884	0.0363164
GO:0071385	cellular response to glucocorticoid stimulus	biological_process	9	MT-ND3	1	34	16	13884	0.0384907
GO:0045638	negative regulation of myeloid cell differentiation	biological_process	8	GPR171	1	34	16	13884	0.0384907
GO:0045653	negative regulation of megakaryocyte differentiation	biological_process	9	HIST1H4C	1	34	17	13884	0.0408481
GO:0031966	mitochondrial membrane	cellular_component	5	MT-ND3;MT-ND6	2	34	134	13884	0.042421
GO:0035458	cellular response to interferon-beta	biological_process	8	PYHIN1	1	34	18	13884	0.0431998
GO:0046488	phosphatidylinositol metabolic process	biological_process	9	PLEK	1	34	18	13884	0.0431998
GO:0051443	positive regulation of ubiquitin-protein transferase activity	biological_process	12	RPS2	1	34	19	13884	0.0455459
GO:0015934	large ribosomal subunit	cellular_component	7	RPL26	1	34	19	13884	0.0455459
GO:0045182	translation regulator activity	molecular_function	3	RPL22	1	34	20	13884	0.0478864
GO:0005548	phospholipid transporter activity	molecular_function	5	OSBPL8	1	34	20	13884	0.0478864
GO:0017134	fibroblast growth factor binding	molecular_function	6	RPS2	1	34	20	13884	0.0478864
GO:1900182	positive regulation of protein localization to nucleus	biological_process	9	PYHIN1	1	34	21	13884	0.0502214
GO:0034341	response to interferon-gamma	biological_process	7	IFITM2	1	34	22	13884	0.0525508
GO:0043325	phosphatidylinositol-3,4-bisphosphate binding	molecular_function	9	PLEK	1	34	22	13884	0.0525508
GO:0043388	positive regulation of DNA binding	biological_process	7	PYHIN1	1	34	23	13884	0.0548746
GO:0071556	integral component of lumenal side of endoplasmic reticulum membrane	cellular_component	8	HLA-DQA1	1	34	23	13884	0.0548746
GO:0030669	clathrin-coated endocytic vesicle membrane	cellular_component	9	HLA-DQA1	1	34	23	13884	0.0548746
GO:0050852	T cell receptor signaling pathway	biological_process	8	TRAV19;HLA-DQA1	2	34	157	13884	0.0563128
GO:0035094	response to nicotine	biological_process	6	MT-ND6	1	34	24	13884	0.0571929
GO:0048027	mRNA 5'-UTR binding	molecular_function	8	RPL26	1	34	24	13884	0.0571929
GO:0008135	translation factor activity, RNA binding	molecular_function	7	EIF2S2	1	34	24	13884	0.0571929
GO:0032148	activation of protein kinase B activity	biological_process	13	OSBPL8	1	34	24	13884	0.0571929
GO:0071353	cellular response to interleukin-4	biological_process	8	RPS2	1	34	24	13884	0.0571929
GO:0070273	phosphatidylinositol-4-phosphate binding	molecular_function	8	OSBPL8	1	34	24	13884	0.0571929
GO:0030866	cortical actin cytoskeleton organization	biological_process	8	PLEK	1	34	24	13884	0.0571929
GO:0006336	DNA replication-independent nucleosome assembly	biological_process	8	HIST1H4C	1	34	25	13884	0.0595057
GO:0000027	ribosomal large subunit assembly	biological_process	9	RPL23A	1	34	25	13884	0.0595057
GO:0002218	activation of innate immune response	biological_process	5	PYHIN1	1	34	25	13884	0.0595057
GO:0016233	telomere capping	biological_process	9	HIST1H4C	1	34	26	13884	0.061813
GO:0032200	telomere organization	biological_process	7	HIST1H4C	1	34	26	13884	0.061813
GO:0046326	positive regulation of glucose import	biological_process	10	OSBPL8	1	34	27	13884	0.0641148
GO:0042220	response to cocaine	biological_process	6	MT-ND6	1	34	27	13884	0.0641148
GO:0005783	endoplasmic reticulum	cellular_component	6	OSBPL8;RPS21;RPL36A;RPL21;RPS29;HLA-DQA1	6	34	1188	13884	0.0659124
GO:0071480	cellular response to gamma radiation	biological_process	8	RPL26	1	34	28	13884	0.0664112
GO:0005886	plasma membrane	cellular_component	4	FCGR3A;GPR171;IFITM2;KLRD1;TRGV2;TRBV9;PLEK;TRAV5;RPL36A;TRAV19;TRGV9;HLA-DQA1	12	34	3169	13884	0.0677695
GO:0006904	vesicle docking involved in exocytosis	biological_process	7	PLEK	1	34	29	13884	0.068702
GO:0030658	transport vesicle membrane	cellular_component	7	HLA-DQA1	1	34	29	13884	0.068702
GO:0000788	nuclear nucleosome	cellular_component	6	HIST1H4C	1	34	30	13884	0.0709874
GO:0006335	DNA replication-dependent nucleosome assembly	biological_process	8	HIST1H4C	1	34	30	13884	0.0709874
GO:0045202	synapse	cellular_component	3	RPL38;RPS2;RPS21	3	34	399	13884	0.0731982
GO:0042273	ribosomal large subunit biogenesis	biological_process	6	RPL26	1	34	31	13884	0.0732674
GO:0045815	positive regulation of gene expression, epigenetic	biological_process	9	DEK	1	34	33	13884	0.077811
GO:0000183	chromatin silencing at rDNA	biological_process	6	HIST1H4C	1	34	33	13884	0.077811
GO:0005743	mitochondrial inner membrane	cellular_component	6	NDUFA3;MT-ND3;MT-ND6	3	34	411	13884	0.0784705
GO:0045071	negative regulation of viral genome replication	biological_process	10	IFITM2	1	34	34	13884	0.0800747
GO:0070527	platelet aggregation	biological_process	7	PLEK	1	34	34	13884	0.0800747
GO:0098982	GABA-ergic synapse	cellular_component	4	RPS27	1	34	35	13884	0.082333
GO:0005654	nucleoplasm	cellular_component	6	RPS10;RPS2;RPS20;DEK;MZT2A;PYHIN1;RPL26;RPS21;RPS29;HIST1H4C;RPS27	11	34	2931	13884	0.0854527
GO:0019882	antigen processing and presentation	biological_process	4	HLA-DQA1	1	34	39	13884	0.0913125
GO:0001786	phosphatidylserine binding	molecular_function	6	OSBPL8	1	34	40	13884	0.093544
GO:0006352	DNA-templated transcription, initiation	biological_process	8	HIST1H4C	1	34	40	13884	0.093544
GO:0015914	phospholipid transport	biological_process	8	OSBPL8	1	34	41	13884	0.0957702
GO:0019843	rRNA binding	molecular_function	7	RPL23A	1	34	41	13884	0.0957702
GO:0005080	protein kinase C binding	molecular_function	8	PLEK	1	34	41	13884	0.0957702
GO:0015485	cholesterol binding	molecular_function	7	OSBPL8	1	34	41	13884	0.0957702
GO:0009725	response to hormone	biological_process	5	MT-ND3	1	34	41	13884	0.0957702
GO:0014069	postsynaptic density	cellular_component	5	RPL38;RPS27	2	34	214	13884	0.0962355
GO:0034080	CENP-A containing nucleosome assembly	biological_process	9	HIST1H4C	1	34	43	13884	0.100207
GO:0031532	actin cytoskeleton reorganization	biological_process	8	PLEK	1	34	44	13884	0.102417
GO:0031648	protein destabilization	biological_process	6	PYHIN1	1	34	44	13884	0.102417
GO:0051290	protein heterotetramerization	biological_process	9	HIST1H4C	1	34	45	13884	0.104622
GO:0009897	external side of plasma membrane	cellular_component	5	FCGR3A;KLRD1	2	34	233	13884	0.110947
GO:0030666	endocytic vesicle membrane	cellular_component	7	HLA-DQA1	1	34	49	13884	0.11339
GO:0000228	nuclear chromosome	cellular_component	7	HIST1H4C	1	34	49	13884	0.11339
GO:0034644	cellular response to UV	biological_process	8	RPL26	1	34	49	13884	0.11339
GO:0042542	response to hydrogen peroxide	biological_process	7	MT-ND6	1	34	50	13884	0.115569
GO:0045814	negative regulation of gene expression, epigenetic	biological_process	9	HIST1H4C	1	34	50	13884	0.115569
GO:0060337	type I interferon signaling pathway	biological_process	7	IFITM2	1	34	51	13884	0.117742
GO:0012507	ER to Golgi transport vesicle membrane	cellular_component	8	HLA-DQA1	1	34	51	13884	0.117742
GO:0098978	glutamatergic synapse	cellular_component	4	RPL22;RPS27	2	34	245	13884	0.120531
GO:0002244	hematopoietic progenitor cell differentiation	biological_process	6	PLEK	1	34	54	13884	0.124232
GO:0001503	ossification	biological_process	4	RPL38	1	34	54	13884	0.124232
GO:0003743	translation initiation factor activity	molecular_function	8	EIF2S2	1	34	56	13884	0.128533
GO:0006977	DNA damage response, signal transduction by p53 class mediator resulting in cell cycle arrest	biological_process	9	RPL26	1	34	57	13884	0.130676
GO:0045444	fat cell differentiation	biological_process	6	OSBPL8	1	34	61	13884	0.139196
GO:0060333	interferon-gamma-mediated signaling pathway	biological_process	7	HLA-DQA1	1	34	63	13884	0.143425
GO:0006303	double-strand break repair via nonhomologous end joining	biological_process	10	HIST1H4C	1	34	63	13884	0.143425
GO:0008283	cell population proliferation	biological_process	3	RPL23A;RPS27	2	34	274	13884	0.144491
GO:0045296	cadherin binding	molecular_function	6	RPS2;RPL23A	2	34	274	13884	0.144491
GO:0002377	immunoglobulin production	biological_process	5	TRAV19	1	34	64	13884	0.145533
GO:0045652	regulation of megakaryocyte differentiation	biological_process	8	HIST1H4C	1	34	65	13884	0.147635
GO:0045727	positive regulation of translation	biological_process	10	RPL26	1	34	66	13884	0.149732
GO:0007229	integrin-mediated signaling pathway	biological_process	6	PLEK	1	34	71	13884	0.160143
GO:0055114	oxidation-reduction process	biological_process	4	NDUFA3;MT-ND3;MT-ND6	3	34	567	13884	0.160393
GO:0032991	protein-containing complex	cellular_component	3	IFITM2;PYHIN1;HIST1H4C	3	34	571	13884	0.162769
GO:0008584	male gonad development	biological_process	7	EIF2S2	1	34	74	13884	0.16633
GO:0060964	regulation of gene silencing by miRNA	biological_process	10	HIST1H4C	1	34	75	13884	0.168382
GO:0032587	ruffle membrane	cellular_component	6	PLEK	1	34	78	13884	0.17451
GO:0001501	skeletal system development	biological_process	6	RPL38	1	34	79	13884	0.176543
GO:0007605	sensory perception of sound	biological_process	8	RPL38	1	34	81	13884	0.180594
GO:0008201	heparin binding	molecular_function	6	RPL22	1	34	82	13884	0.182613
GO:0030336	negative regulation of cell migration	biological_process	8	OSBPL8	1	34	83	13884	0.184626
GO:0000786	nucleosome	cellular_component	5	HIST1H4C	1	34	84	13884	0.186635
GO:0032588	trans-Golgi network membrane	cellular_component	8	HLA-DQA1	1	34	85	13884	0.188639
GO:0019886	antigen processing and presentation of exogenous peptide antigen via MHC class II	biological_process	7	HLA-DQA1	1	34	87	13884	0.192633
GO:0006334	nucleosome assembly	biological_process	7	HIST1H4C	1	34	88	13884	0.194622
GO:0009615	response to virus	biological_process	7	IFITM2	1	34	91	13884	0.200563
GO:0002576	platelet degranulation	biological_process	9	PLEK	1	34	92	13884	0.202533
GO:0047485	protein N-terminus binding	molecular_function	5	RPS21	1	34	101	13884	0.220058
GO:0006869	lipid transport	biological_process	7	OSBPL8	1	34	105	13884	0.227726
GO:0038096	Fc-gamma receptor signaling pathway involved in phagocytosis	biological_process	8	FCGR3A	1	34	107	13884	0.231533
GO:0006979	response to oxidative stress	biological_process	5	MT-ND3	1	34	109	13884	0.235321
GO:0000784	nuclear chromosome, telomeric region	cellular_component	8	HIST1H4C	1	34	113	13884	0.242844
GO:0051897	positive regulation of protein kinase B signaling	biological_process	10	OSBPL8	1	34	113	13884	0.242844
GO:0043235	receptor complex	cellular_component	4	KLRD1	1	34	126	13884	0.266799
GO:0004888	transmembrane signaling receptor activity	molecular_function	5	KLRD1	1	34	129	13884	0.272222
GO:0030246	carbohydrate binding	molecular_function	4	KLRD1	1	34	132	13884	0.277606
GO:0006417	regulation of translation	biological_process	9	RPL38	1	34	132	13884	0.277606
GO:0005730	nucleolus	cellular_component	6	RPS10;RPL23A;RPL26	3	34	762	13884	0.285944
GO:0003729	mRNA binding	molecular_function	7	RPS2	1	34	138	13884	0.288258
GO:0005887	integral component of plasma membrane	cellular_component	6	TRAV19;TRGV9;HLA-DQA1	3	34	767	13884	0.289335
GO:0044267	cellular protein metabolic process	biological_process	7	HIST1H4C	1	34	147	13884	0.303951
GO:0051607	defense response to virus	biological_process	5	IFITM2	1	34	153	13884	0.314226
GO:0050821	protein stabilization	biological_process	6	PYHIN1	1	34	155	13884	0.317618
GO:0001701	in utero embryonic development	biological_process	8	EIF2S2	1	34	159	13884	0.324353
GO:0030030	cell projection organization	biological_process	5	PLEK	1	34	161	13884	0.327697
GO:0007166	cell surface receptor signaling pathway	biological_process	5	KLRD1	1	34	189	13884	0.372852
GO:0005819	spindle	cellular_component	6	MZT2A	1	34	189	13884	0.372852
GO:0004930	G protein-coupled receptor activity	molecular_function	6	GPR171	1	34	198	13884	0.386731
GO:0010008	endosome membrane	cellular_component	8	HLA-DQA1	1	34	206	13884	0.398816
GO:0031965	nuclear membrane	cellular_component	5	OSBPL8	1	34	228	13884	0.430873
GO:0006366	transcription by RNA polymerase II	biological_process	9	DEK	1	34	232	13884	0.43652
GO:0008289	lipid binding	molecular_function	4	OSBPL8	1	34	233	13884	0.437924
GO:0019904	protein domain specific binding	molecular_function	5	HIST1H4C	1	34	242	13884	0.450402
GO:0008270	zinc ion binding	molecular_function	8	RPS29;RPS27	2	34	641	13884	0.469843
GO:0031625	ubiquitin protein ligase binding	molecular_function	7	PYHIN1	1	34	269	13884	0.486245
GO:0005765	lysosomal membrane	cellular_component	9	HLA-DQA1	1	34	270	13884	0.487528
GO:0016021	integral component of membrane	cellular_component	5	NDUFA3;FCGR3A;MT-ND3;GPR171;IFITM2;OSBPL8;KLRD1;MT-ND6;HLA-DQA1	9	34	3481	13884	0.490562
GO:0006325	chromatin organization	biological_process	5	DEK	1	34	331	13884	0.560176
GO:0019899	enzyme binding	molecular_function	5	RPS2	1	34	338	13884	0.567843
GO:0005764	lysosome	cellular_component	8	HLA-DQA1	1	34	340	13884	0.57001
GO:0005789	endoplasmic reticulum membrane	cellular_component	5	OSBPL8;HLA-DQA1	2	34	791	13884	0.584673
GO:0016607	nuclear speck	cellular_component	8	PYHIN1	1	34	365	13884	0.596221
GO:0035556	intracellular signal transduction	biological_process	5	PLEK	1	34	368	13884	0.59926
GO:0005576	extracellular region	cellular_component	3	FCGR3A;PLEK;HIST1H4C	3	34	1265	13884	0.61003
GO:0046982	protein heterodimerization activity	molecular_function	6	HIST1H4C	1	34	382	13884	0.613151
GO:0005815	microtubule organizing center	cellular_component	6	MZT2A	1	34	395	13884	0.625631
GO:0007186	G protein-coupled receptor signaling pathway	biological_process	5	GPR171	1	34	408	13884	0.637719
GO:0005694	chromosome	cellular_component	6	HIST1H4C	1	34	421	13884	0.649429
GO:0055085	transmembrane transport	biological_process	6	EIF2S2	1	34	435	13884	0.661628
GO:0005739	mitochondrion	cellular_component	6	NDUFA3;MT-ND3;MT-ND6	3	34	1369	13884	0.665136
GO:0005813	centrosome	cellular_component	7	MZT2A	1	34	457	13884	0.67997
GO:0005737	cytoplasm	cellular_component	5	RPS10;EIF2S2;RPL23A;RPS20;RPL22;PLEK;MZT2A;RPL26;RPS21;RPL36A;RPL21;RPS29	12	34	5320	13884	0.7015
GO:0007165	signal transduction	biological_process	4	GPR171;DEK	2	34	983	13884	0.704651
GO:0045893	positive regulation of transcription, DNA-templated	biological_process	9	PYHIN1	1	34	497	13884	0.710878
GO:0000139	Golgi membrane	cellular_component	7	HLA-DQA1	1	34	550	13884	0.7474
GO:0005768	endosome	cellular_component	7	HLA-DQA1	1	34	555	13884	0.750604
GO:0007049	cell cycle	biological_process	4	PYHIN1	1	34	602	13884	0.778861
GO:0043231	intracellular membrane-bounded organelle	cellular_component	5	OSBPL8	1	34	640	13884	0.799412
GO:0042803	protein homodimerization activity	molecular_function	6	PLEK	1	34	650	13884	0.804504
GO:0003677	DNA binding	molecular_function	6	DEK;HIST1H4C;RPS27	3	34	1793	13884	0.833407
GO:0005634	nucleus	cellular_component	6	RPL37A;RPS10;RPS2;RPL23A;OSBPL8;DEK;RPL22;PYHIN1;RESF1;HIST1H4C;RPS27	11	34	5429	13884	0.83719
GO:0046872	metal ion binding	molecular_function	6	RPL37A;EIF2S2;RPS29;HLA-DQA1;RPS27	5	34	2949	13884	0.876998
GO:0005615	extracellular space	cellular_component	4	TRAV19	1	34	852	13884	0.884194
GO:0006357	regulation of transcription by RNA polymerase II	biological_process	9	DEK	1	34	965	13884	0.913906
GO:0005794	Golgi apparatus	cellular_component	6	HLA-DQA1	1	34	1082	13884	0.936837
GO:0005856	cytoskeleton	cellular_component	6	MZT2A	1	34	1120	13884	0.942916
GO:0005515	protein binding	molecular_function	4	RPL37A;RPS10;RPS2;EIF2S2;RPL23A;MT-ND3;KLRD1;RPS20;RPL22;PLEK;RPL26;RPS21;RPL36A;RPL21;HLA-DQA1;HIST1H4C;RPS27	17	34	8676	13884	0.952035

## Sheet: HC AS SM-T5-HC
GO_ID	GO_Term	GO_function	GO_class	Genes	S gene number	TS gene number	B gene number	TB gene number	pvalue
GO:0050776	regulation of immune response	biological_process	6	FCGR3A;TYROBP;KLRB1	3	9	158	13884	0.000115511
GO:0002376	immune system process	biological_process	3	TRBV28;TRAV17;TRGV4;TRBV2	4	9	598	13884	0.000361005
GO:0002274	myeloid leukocyte activation	biological_process	6	TYROBP	1	9	1	13884	0.000648228
GO:0002250	adaptive immune response	biological_process	5	TRBV28;TRAV17;TRBV2	3	9	286	13884	0.000662684
GO:0005886	plasma membrane	cellular_component	4	TRBV28;FCGR3A;TRAV17;TYROBP;TRGV4;TRBV2;KLRB1	7	9	3169	13884	0.000741669
GO:0034241	positive regulation of macrophage fusion	biological_process	9	TYROBP	1	9	2	13884	0.00129608
GO:0110090	positive regulation of hippocampal neuron apoptotic process	biological_process	11	TYROBP	1	9	2	13884	0.00129608
GO:0045081	negative regulation of interleukin-10 biosynthetic process	biological_process	9	TYROBP	1	9	2	13884	0.00129608
GO:0002282	microglial cell activation involved in immune response	biological_process	8	TYROBP	1	9	2	13884	0.00129608
GO:1904151	positive regulation of microglial cell mediated cytotoxicity	biological_process	8	TYROBP	1	9	3	13884	0.00194356
GO:2001204	regulation of osteoclast development	biological_process	10	TYROBP	1	9	3	13884	0.00194356
GO:1902685	positive regulation of receptor localization to synapse	biological_process	7	TYROBP	1	9	3	13884	0.00194356
GO:2001206	positive regulation of osteoclast development	biological_process	9	TYROBP	1	9	4	13884	0.00259067
GO:0032911	negative regulation of transforming growth factor beta1 production	biological_process	9	TYROBP	1	9	5	13884	0.00323741
GO:0050725	positive regulation of interleukin-1 beta biosynthetic process	biological_process	10	TYROBP	1	9	5	13884	0.00323741
GO:0002283	neutrophil activation involved in immune response	biological_process	8	TYROBP	1	9	6	13884	0.00388377
GO:0042773	ATP synthesis coupled electron transport	biological_process	8	MT-ND5	1	9	6	13884	0.00388377
GO:0019864	IgG binding	molecular_function	6	FCGR3A	1	9	7	13884	0.00452976
GO:0032816	positive regulation of natural killer cell activation	biological_process	9	TYROBP	1	9	8	13884	0.00517538
GO:0002281	macrophage activation involved in immune response	biological_process	8	TYROBP	1	9	8	13884	0.00517538
GO:1900272	negative regulation of long-term synaptic potentiation	biological_process	6	TYROBP	1	9	9	13884	0.00582062
GO:0016020	membrane	cellular_component	3	MT-ND5;TRBV28;FCGR3A;TRAV17;TYROBP;TRGV4;TRBV2;KLRB1	8	9	5931	13884	0.00617688
GO:0010820	positive regulation of T cell chemotaxis	biological_process	10	XCL2	1	9	11	13884	0.00711
GO:0032930	positive regulation of superoxide anion generation	biological_process	10	TYROBP	1	9	12	13884	0.00775413
GO:0045410	positive regulation of interleukin-6 biosynthetic process	biological_process	9	TYROBP	1	9	12	13884	0.00775413
GO:0042535	positive regulation of tumor necrosis factor biosynthetic process	biological_process	10	TYROBP	1	9	12	13884	0.00775413
GO:0048020	CCR chemokine receptor binding	molecular_function	8	XCL2	1	9	13	13884	0.00839788
GO:2000010	positive regulation of protein localization to cell surface	biological_process	7	TYROBP	1	9	15	13884	0.00968429
GO:0048247	lymphocyte chemotaxis	biological_process	6	XCL2	1	9	16	13884	0.0103269
GO:0030889	negative regulation of B cell proliferation	biological_process	11	TYROBP	1	9	16	13884	0.0103269
GO:0003954	NADH dehydrogenase activity	molecular_function	6	MT-ND5	1	9	17	13884	0.0109692
GO:0043277	apoptotic cell clearance	biological_process	8	TYROBP	1	9	17	13884	0.0109692
GO:0008015	blood circulation	biological_process	6	XCL2	1	9	21	13884	0.0135346
GO:0002548	monocyte chemotaxis	biological_process	6	XCL2	1	9	21	13884	0.0135346
GO:0048678	response to axon injury	biological_process	6	TYROBP	1	9	23	13884	0.0148151
GO:0008009	chemokine activity	molecular_function	8	XCL2	1	9	24	13884	0.0154548
GO:0030316	osteoclast differentiation	biological_process	8	TYROBP	1	9	25	13884	0.0160941
GO:0010243	response to organonitrogen compound	biological_process	6	MT-ND5	1	9	29	13884	0.0186476
GO:0006955	immune response	biological_process	4	FCGR3A;XCL2	2	9	357	13884	0.0210612
GO:0045087	innate immune response	biological_process	5	TYROBP;TRGV4	2	9	363	13884	0.0217321
GO:1901216	positive regulation of neuron death	biological_process	8	TYROBP	1	9	36	13884	0.0231022
GO:0030900	forebrain development	biological_process	5	TYROBP	1	9	42	13884	0.0269061
GO:0070098	chemokine-mediated signaling pathway	biological_process	7	XCL2	1	9	43	13884	0.0275388
GO:0006968	cellular defense response	biological_process	6	TYROBP	1	9	43	13884	0.0275388
GO:0008137	NADH dehydrogenase (ubiquinone) activity	molecular_function	8	MT-ND5	1	9	47	13884	0.030066
GO:0006120	mitochondrial electron transport, NADH to ubiquinone	biological_process	8	MT-ND5	1	9	50	13884	0.0319575
GO:0042542	response to hydrogen peroxide	biological_process	7	MT-ND5	1	9	50	13884	0.0319575
GO:0030593	neutrophil chemotaxis	biological_process	7	XCL2	1	9	51	13884	0.0325873
GO:0071347	cellular response to interleukin-1	biological_process	8	XCL2	1	9	51	13884	0.0325873
GO:0005747	mitochondrial respiratory chain complex I	cellular_component	7	MT-ND5	1	9	54	13884	0.0344744
GO:0097190	apoptotic signaling pathway	biological_process	5	TYROBP	1	9	58	13884	0.0369856
GO:0070469	respirasome	cellular_component	4	MT-ND5	1	9	64	13884	0.0407413
GO:0032981	mitochondrial respiratory chain complex I assembly	biological_process	9	MT-ND5	1	9	65	13884	0.041366
GO:0071346	cellular response to interferon-gamma	biological_process	8	XCL2	1	9	71	13884	0.0451066
GO:0007229	integrin-mediated signaling pathway	biological_process	6	TYROBP	1	9	71	13884	0.0451066
GO:0030667	secretory granule membrane	cellular_component	7	TYROBP	1	9	86	13884	0.0544014
GO:0071356	cellular response to tumor necrosis factor	biological_process	8	XCL2	1	9	87	13884	0.0550182
GO:0038096	Fc-gamma receptor signaling pathway involved in phagocytosis	biological_process	8	FCGR3A	1	9	107	13884	0.0672791
GO:0006935	chemotaxis	biological_process	5	XCL2	1	9	108	13884	0.0678884
GO:0005125	cytokine activity	molecular_function	7	XCL2	1	9	110	13884	0.0691059
GO:0070374	positive regulation of ERK1 and ERK2 cascade	biological_process	12	XCL2	1	9	123	13884	0.0769857
GO:0004888	transmembrane signaling receptor activity	molecular_function	5	KLRB1	1	9	129	13884	0.0806024
GO:0001666	response to hypoxia	biological_process	5	MT-ND5	1	9	129	13884	0.0806024
GO:0030246	carbohydrate binding	molecular_function	4	KLRB1	1	9	132	13884	0.0824061
GO:0030036	actin cytoskeleton organization	biological_process	7	TYROBP	1	9	135	13884	0.0842066
GO:0050821	protein stabilization	biological_process	6	TYROBP	1	9	155	13884	0.09613
GO:0005623	cell	cellular_component	3	TYROBP	1	9	181	13884	0.111424
GO:0007166	cell surface receptor signaling pathway	biological_process	5	KLRB1	1	9	189	13884	0.116083
GO:0010469	regulation of signaling receptor activity	biological_process	8	XCL2	1	9	208	13884	0.127062
GO:0007165	signal transduction	biological_process	4	XCL2;TYROBP	2	9	983	13884	0.12944
GO:0009897	external side of plasma membrane	cellular_component	5	FCGR3A	1	9	233	13884	0.141324
GO:0006954	inflammatory response	biological_process	6	XCL2	1	9	263	13884	0.158164
GO:0043005	neuron projection	cellular_component	5	MT-ND5	1	9	265	13884	0.159276
GO:0005102	signaling receptor binding	molecular_function	5	TYROBP	1	9	267	13884	0.160387
GO:0043547	positive regulation of GTPase activity	biological_process	8	XCL2	1	9	276	13884	0.165369
GO:0016021	integral component of membrane	cellular_component	5	MT-ND5;FCGR3A;TYROBP;KLRB1	4	9	3481	13884	0.167007
GO:0010628	positive regulation of gene expression	biological_process	8	TYROBP	1	9	295	13884	0.175802
GO:0005576	extracellular region	cellular_component	3	FCGR3A;XCL2	2	9	1265	13884	0.194864
GO:0035556	intracellular signal transduction	biological_process	5	TYROBP	1	9	368	13884	0.214816
GO:0007186	G protein-coupled receptor signaling pathway	biological_process	5	XCL2	1	9	408	13884	0.235489
GO:0009986	cell surface	cellular_component	4	TYROBP	1	9	409	13884	0.236
GO:0005743	mitochondrial inner membrane	cellular_component	6	MT-ND5	1	9	411	13884	0.23702
GO:0043312	neutrophil degranulation	biological_process	9	TYROBP	1	9	423	13884	0.243116
GO:0055114	oxidation-reduction process	biological_process	4	MT-ND5	1	9	567	13884	0.312966
GO:0005887	integral component of plasma membrane	cellular_component	6	TYROBP	1	9	767	13884	0.400467
GO:0005615	extracellular space	cellular_component	4	XCL2	1	9	852	13884	0.43455
GO:0042802	identical protein binding	molecular_function	5	TYROBP	1	9	866	13884	0.439995
GO:0005739	mitochondrion	cellular_component	6	MT-ND5	1	9	1369	13884	0.607244
GO:0070062	extracellular exosome	cellular_component	7	FCGR3A	1	9	1649	13884	0.67963
GO:0005515	protein binding	molecular_function	4	XCL2;TYROBP;KLRB1	3	9	8676	13884	0.982989

## Sheet: HC AS SM-T5-SM
GO_ID	GO_Term	GO_function	GO_class	Genes	S gene number	TS gene number	B gene number	TB gene number	pvalue
GO:0035976	transcription factor AP-1 complex	cellular_component	7	JUND;FOS;JUN;JUNB	4	40	5	13884	2.9465e-10
GO:0032870	cellular response to hormone stimulus	biological_process	6	JUND;FOS;DUSP1;JUN;JUNB	5	40	28	13884	1.43418e-08
GO:0051591	response to cAMP	biological_process	8	JUND;FOS;DUSP1;JUN;JUNB	5	40	34	13884	4.0096e-08
GO:0034097	response to cytokine	biological_process	6	JUND;FOS;MCL1;JUN;JUNB	5	40	49	13884	2.66242e-07
GO:0009612	response to mechanical stimulus	biological_process	5	JUND;FOS;JUN;JUNB	4	40	44	13884	7.37766e-06
GO:0002504	antigen processing and presentation of peptide or polysaccharide antigen via MHC class II	biological_process	5	HLA-DQA2;HLA-DRA;HLA-DRB5	3	40	14	13884	7.88866e-06
GO:0001228	DNA-binding transcription activator activity, RNA polymerase II-specific	molecular_function	6	IER2;JUND;FOS;NR4A2;KLF6;JUN;JUNB	7	40	266	13884	9.50596e-06
GO:0042613	MHC class II protein complex	cellular_component	7	HLA-DQA2;HLA-DRA;HLA-DRB5	3	40	15	13884	9.84113e-06
GO:0032496	response to lipopolysaccharide	biological_process	7	JUND;FOS;CD6;JUN;JUNB	5	40	120	13884	2.2917e-05
GO:0045597	positive regulation of cell differentiation	biological_process	7	JUND;JUN;JUNB	3	40	20	13884	2.44117e-05
GO:0071277	cellular response to calcium ion	biological_process	8	JUND;FOS;JUN;JUNB	4	40	60	13884	2.56364e-05
GO:0060333	interferon-gamma-mediated signaling pathway	biological_process	7	IFNG;HLA-DQA2;HLA-DRA;HLA-DRB5	4	40	63	13884	3.11216e-05
GO:0009416	response to light stimulus	biological_process	6	JUND;FOS;DUSP1	3	40	22	13884	3.28456e-05
GO:0071556	integral component of lumenal side of endoplasmic reticulum membrane	cellular_component	8	HLA-DQA2;HLA-DRA;HLA-DRB5	3	40	23	13884	3.76971e-05
GO:0030669	clathrin-coated endocytic vesicle membrane	cellular_component	9	HLA-DQA2;HLA-DRA;HLA-DRB5	3	40	23	13884	3.76971e-05
GO:0010033	response to organic substance	biological_process	5	JUND;DUSP1;JUN;JUNB	4	40	68	13884	4.21102e-05
GO:0008330	protein tyrosine/threonine phosphatase activity	molecular_function	9	DUSP2;DUSP1	2	40	4	13884	4.83829e-05
GO:0030658	transport vesicle membrane	cellular_component	7	HLA-DQA2;HLA-DRA;HLA-DRB5	3	40	29	13884	7.68515e-05
GO:0009314	response to radiation	biological_process	5	JUND;JUN;JUNB	3	40	30	13884	8.52202e-05
GO:0045429	positive regulation of nitric oxide biosynthetic process	biological_process	9	IFNG;KLF2;HSP90AA1	3	40	31	13884	9.41627e-05
GO:0005667	transcription factor complex	cellular_component	4	JUND;FOS;NR4A2;JUN;JUNB	5	40	162	13884	9.61725e-05
GO:0061154	endothelial tube morphogenesis	biological_process	8	CXCR4;RHOB	2	40	6	13884	0.000120516
GO:0019882	antigen processing and presentation	biological_process	4	HLA-DQA2;HLA-DRA;HLA-DRB5	3	40	39	13884	0.000188414
GO:0006915	apoptotic process	biological_process	6	LGALS1;TNFAIP3;IFNG;CXCR4;RHOB;MCL1;PMAIP1;DDIT4	8	40	584	13884	0.00021792
GO:0032395	MHC class II receptor activity	molecular_function	6	HLA-DQA2;HLA-DRA	2	40	8	13884	0.000224144
GO:0097011	cellular response to granulocyte macrophage colony-stimulating factor stimulus	biological_process	8	ZFP36L2;ZFP36	2	40	8	13884	0.000224144
GO:0003690	double-stranded DNA binding	molecular_function	7	JUND;FOS;KLF6;JUN	4	40	109	13884	0.000264236
GO:0019221	cytokine-mediated signaling pathway	biological_process	6	FOS;KLF6;MCL1;HSP90AA1;JUNB	5	40	213	13884	0.000344605
GO:0000288	nuclear-transcribed mRNA catabolic process, deadenylation-dependent decay	biological_process	12	ZFP36L2;ZFP36	2	40	10	13884	0.000358919
GO:0003700	DNA-binding transcription factor activity	molecular_function	4	JUND;FOS;NR4A2;ZFP36L2;TSC22D3;KLF2;JUN;JUNB	8	40	630	13884	0.000364232
GO:0030666	endocytic vesicle membrane	cellular_component	7	HLA-DQA2;HLA-DRA;HLA-DRB5	3	40	49	13884	0.000372335
GO:0000978	RNA polymerase II proximal promoter sequence-specific DNA binding	molecular_function	10	JUND;FOS;NR4A2;KLF6;JUN;JUNB	6	40	341	13884	0.000398267
GO:0012507	ER to Golgi transport vesicle membrane	cellular_component	8	HLA-DQA2;HLA-DRA;HLA-DRB5	3	40	51	13884	0.000419183
GO:0042493	response to drug	biological_process	5	JUND;FOS;LGALS1;JUN;JUNB	5	40	224	13884	0.000434144
GO:0017017	MAP kinase tyrosine/serine/threonine phosphatase activity	molecular_function	10	DUSP2;DUSP1	2	40	11	13884	0.00043788
GO:0006955	immune response	biological_process	4	IFNG;CXCR4;ADGRE5;HLA-DQA2;HLA-DRA;HLA-DRB5	6	40	357	13884	0.000507975
GO:1903364	positive regulation of cellular protein catabolic process	biological_process	9	TNFAIP3;HSP90AA1	2	40	12	13884	0.000524498
GO:0035925	mRNA 3'-UTR AU-rich region binding	molecular_function	9	ZFP36L2;ZFP36	2	40	13	13884	0.000618733
GO:0009987	cellular process	biological_process	3	JUN;JUNB	2	40	13	13884	0.000618733
GO:0035994	response to muscle stretch	biological_process	6	FOS;JUN	2	40	14	13884	0.00072054
GO:0061158	3'-UTR-mediated mRNA destabilization	biological_process	12	ZFP36L2;ZFP36	2	40	14	13884	0.00072054
GO:1900153	positive regulation of nuclear-transcribed mRNA catabolic process, deadenylation-dependent decay	biological_process	10	ZFP36L2;ZFP36	2	40	14	13884	0.00072054
GO:0005634	nucleus	cellular_component	6	H3F3B;IER2;JUND;FOS;NR4A2;LGALS1;NFKBIZ;TNFAIP3;ZFP36L2;CXCR4;RPS4Y1;DUSP2;TSC22D3;ATG2A;BTG1;KLF6;RHOB;DUSP1;KLF2;MCL1;HSP90AA1;PMAIP1;BTG3;JUN;ZFP36;JUNB	26	40	5429	13884	0.000806566
GO:0070301	cellular response to hydrogen peroxide	biological_process	8	TNFAIP3;RHOB;KLF2	3	40	64	13884	0.000817201
GO:0045672	positive regulation of osteoclast differentiation	biological_process	10	FOS;IFNG	2	40	15	13884	0.000829878
GO:0023026	MHC class II protein complex binding	molecular_function	6	HSP90AA1;HLA-DRA	2	40	15	13884	0.000829878
GO:0006954	inflammatory response	biological_process	6	FOS;NFKBIZ;TNFAIP3;CXCR4;ADGRE5	5	40	263	13884	0.000898418
GO:0017091	AU-rich element binding	molecular_function	7	ZFP36L2;ZFP36	2	40	16	13884	0.000946705
GO:0071385	cellular response to glucocorticoid stimulus	biological_process	9	ZFP36L2;ZFP36	2	40	16	13884	0.000946705
GO:0050852	T cell receptor signaling pathway	biological_process	8	NFKBIZ;HLA-DQA2;HLA-DRA;HLA-DRB5	4	40	157	13884	0.00104761
GO:0001764	neuron migration	biological_process	7	NR4A2;CXCR4;DDIT4	3	40	71	13884	0.00110553
GO:0031668	cellular response to extracellular stimulus	biological_process	5	FOS;NR4A2	2	40	18	13884	0.00120266
GO:0031396	regulation of protein ubiquitination	biological_process	10	HSP90AA1;HERPUD1	2	40	18	13884	0.00120266
GO:0016477	cell migration	biological_process	6	TNFAIP3;CXCR4;BTG1;RHOB	4	40	166	13884	0.00128786
GO:0001836	release of cytochrome c from mitochondria	biological_process	8	PMAIP1;JUN	2	40	20	13884	0.00148807
GO:0070412	R-SMAD binding	molecular_function	6	FOS;JUN	2	40	20	13884	0.00148807
GO:0019957	C-C chemokine binding	molecular_function	7	CXCR4;ZFP36	2	40	21	13884	0.00164171
GO:0048662	negative regulation of smooth muscle cell proliferation	biological_process	8	TNFAIP3;IFNG	2	40	21	13884	0.00164171
GO:0006402	mRNA catabolic process	biological_process	10	ZFP36L2;ZFP36	2	40	22	13884	0.0018026
GO:0051019	mitogen-activated protein kinase binding	molecular_function	8	DUSP2;DUSP1	2	40	22	13884	0.0018026
GO:1902895	positive regulation of pri-miRNA transcription by RNA polymerase II	biological_process	11	FOS;JUN	2	40	22	13884	0.0018026
GO:0032715	negative regulation of interleukin-6 production	biological_process	8	TNFAIP3;KLF2	2	40	22	13884	0.0018026
GO:0000122	negative regulation of transcription by RNA polymerase II	biological_process	10	JUND;NR4A2;IFNG;KLF2;JUN;ZFP36;JUNB	7	40	624	13884	0.00182958
GO:0032588	trans-Golgi network membrane	cellular_component	8	HLA-DQA2;HLA-DRA;HLA-DRB5	3	40	85	13884	0.001858
GO:2001243	negative regulation of intrinsic apoptotic signaling pathway	biological_process	10	MCL1;HERPUD1	2	40	23	13884	0.00197069
GO:0000188	inactivation of MAPK activity	biological_process	13	DUSP2;DUSP1	2	40	23	13884	0.00197069
GO:0019886	antigen processing and presentation of exogenous peptide antigen via MHC class II	biological_process	7	HLA-DQA2;HLA-DRA;HLA-DRB5	3	40	87	13884	0.001986
GO:0071356	cellular response to tumor necrosis factor	biological_process	8	ZFP36L2;KLF2;ZFP36	3	40	87	13884	0.001986
GO:0045944	positive regulation of transcription by RNA polymerase II	biological_process	10	IER2;JUND;FOS;NR4A2;KLF6;KLF2;JUN;JUNB	8	40	820	13884	0.00203284
GO:0045930	negative regulation of mitotic cell cycle	biological_process	8	BTG1;BTG3	2	40	24	13884	0.00214593
GO:0042605	peptide antigen binding	molecular_function	5	HLA-DRA;HLA-DRB5	2	40	24	13884	0.00214593
GO:0051090	regulation of DNA-binding transcription factor activity	biological_process	9	FOS;JUN	2	40	24	13884	0.00214593
GO:0030182	neuron differentiation	biological_process	6	IER2;NR4A2;DDIT4	3	40	90	13884	0.0021881
GO:0044344	cellular response to fibroblast growth factor stimulus	biological_process	8	ZFP36L2;ZFP36	2	40	25	13884	0.00232829
GO:0005764	lysosome	cellular_component	8	TNFAIP3;CXCR4;HLA-DQA2;HLA-DRA;HLA-DRB5	5	40	340	13884	0.00278365
GO:0014070	response to organic cyclic compound	biological_process	6	JUND;FOS;JUN	3	40	98	13884	0.00278817
GO:0010008	endosome membrane	cellular_component	8	RHOB;HLA-DQA2;HLA-DRA;HLA-DRB5	4	40	206	13884	0.00283217
GO:0000790	nuclear chromatin	cellular_component	7	JUND;KLF2;JUN;JUNB	4	40	206	13884	0.00283217
GO:0070891	lipoteichoic acid binding	molecular_function	5	CD6	1	40	1	13884	0.00288101
GO:0034120	positive regulation of erythrocyte aggregation	biological_process	9	LGALS1	1	40	1	13884	0.00288101
GO:0060550	positive regulation of fructose 1,6-bisphosphate 1-phosphatase activity	biological_process	12	IFNG	1	40	1	13884	0.00288101
GO:0034148	negative regulation of toll-like receptor 5 signaling pathway	biological_process	8	TNFAIP3	1	40	1	13884	0.00288101
GO:0051365	cellular response to potassium ion starvation	biological_process	9	JUN	1	40	1	13884	0.00288101
GO:0051866	general adaptation syndrome	biological_process	6	NR4A2	1	40	1	13884	0.00288101
GO:0098745	Dcp1-Dcp2 complex	cellular_component	6	ZFP36	1	40	1	13884	0.00288101
GO:0060552	positive regulation of fructose 1,6-bisphosphate metabolic process	biological_process	10	IFNG	1	40	1	13884	0.00288101
GO:1903069	regulation of ER-associated ubiquitin-dependent protein catabolic process	biological_process	12	HERPUD1	1	40	1	13884	0.00288101
GO:1901835	positive regulation of deadenylation-independent decapping of nuclear-transcribed mRNA	biological_process	10	ZFP36	1	40	1	13884	0.00288101
GO:0038160	CXCL12-activated CXCR4 signaling pathway	biological_process	9	CXCR4	1	40	1	13884	0.00288101
GO:0072573	tolerance induction to lipopolysaccharide	biological_process	5	TNFAIP3	1	40	1	13884	0.00288101
GO:1990478	response to ultrasound	biological_process	6	CXCR4	1	40	1	13884	0.00288101
GO:0038147	C-X-C motif chemokine 12 receptor activity	molecular_function	10	CXCR4	1	40	1	13884	0.00288101
GO:0070429	negative regulation of nucleotide-binding oligomerization domain containing 1 signaling pathway	biological_process	8	TNFAIP3	1	40	1	13884	0.00288101
GO:0072666	establishment of protein localization to vacuole	biological_process	9	TNFAIP3	1	40	1	13884	0.00288101
GO:1904246	negative regulation of polynucleotide adenylyltransferase activity	biological_process	8	ZFP36	1	40	1	13884	0.00288101
GO:0005133	interferon-gamma receptor binding	molecular_function	7	IFNG	1	40	1	13884	0.00288101
GO:0061043	regulation of vascular wound healing	biological_process	8	TNFAIP3	1	40	1	13884	0.00288101
GO:0071889	14-3-3 protein binding	molecular_function	5	DDIT4;ZFP36	2	40	29	13884	0.00312812
GO:0072593	reactive oxygen species metabolic process	biological_process	5	PMAIP1;DDIT4	2	40	29	13884	0.00312812
GO:0071276	cellular response to cadmium ion	biological_process	8	FOS;JUN	2	40	29	13884	0.00312812
GO:0009409	response to cold	biological_process	5	FOS;HSP90AA1	2	40	29	13884	0.00312812
GO:0010634	positive regulation of epithelial cell migration	biological_process	9	IFNG;JUN	2	40	30	13884	0.00334547
GO:0003677	DNA binding	molecular_function	6	H3F3B;IER2;JUND;FOS;NR4A2;TNFAIP3;ZFP36L2;KLF6;KLF2;JUN;ZFP36;JUNB	12	40	1793	13884	0.00355742
GO:0019838	growth factor binding	molecular_function	5	DUSP1;FGFBP2	2	40	31	13884	0.0035697
GO:0031902	late endosome membrane	cellular_component	9	RHOB;HLA-DRA;HLA-DRB5	3	40	108	13884	0.00366896
GO:0000981	DNA-binding transcription factor activity, RNA polymerase II-specific	molecular_function	5	JUND;FOS;NR4A2;ZFP36L2;TSC22D3;KLF6;KLF2;JUN;JUNB	9	40	1115	13884	0.00377743
GO:0060395	SMAD protein signal transduction	biological_process	5	FOS;JUN	2	40	32	13884	0.00380076
GO:0034614	cellular response to reactive oxygen species	biological_process	7	FOS;JUN	2	40	32	13884	0.00380076
GO:0000979	RNA polymerase II core promoter sequence-specific DNA binding	molecular_function	10	H3F3B;FOS	2	40	32	13884	0.00380076
GO:0001102	RNA polymerase II activating transcription factor binding	molecular_function	8	FOS;JUN	2	40	33	13884	0.00403863
GO:0046982	protein heterodimerization activity	molecular_function	6	H3F3B;FOS;NR4A2;MCL1;JUN	5	40	382	13884	0.0045778
GO:1901216	positive regulation of neuron death	biological_process	8	FOS;DDIT4	2	40	36	13884	0.00479264
GO:0008138	protein tyrosine/serine/threonine phosphatase activity	molecular_function	9	DUSP2;DUSP1	2	40	38	13884	0.00532859
GO:0006357	regulation of transcription by RNA polymerase II	biological_process	9	JUND;FOS;ZFP36L2;TSC22D3;KLF6;KLF2;ZFP36;JUNB	8	40	965	13884	0.0055333
GO:0032993	protein-DNA complex	cellular_component	4	JUND;FOS	2	40	39	13884	0.00560644
GO:1902532	negative regulation of intracellular signal transduction	biological_process	9	DDIT4	1	40	2	13884	0.00575393
GO:0002677	negative regulation of chronic inflammatory response	biological_process	10	TNFAIP3	1	40	2	13884	0.00575393
GO:0001661	conditioned taste aversion	biological_process	5	FOS	1	40	2	13884	0.00575393
GO:0030395	lactose binding	molecular_function	7	LGALS1	1	40	2	13884	0.00575393
GO:0090291	negative regulation of osteoclast proliferation	biological_process	9	TNFAIP3	1	40	2	13884	0.00575393
GO:0060557	positive regulation of vitamin D biosynthetic process	biological_process	11	IFNG	1	40	2	13884	0.00575393
GO:0031086	nuclear-transcribed mRNA catabolic process, deadenylation-independent decay	biological_process	12	ZFP36	1	40	2	13884	0.00575393
GO:0032273	positive regulation of protein polymerization	biological_process	8	HSP90AA1	1	40	2	13884	0.00575393
GO:1903378	positive regulation of oxidative stress-induced neuron intrinsic apoptotic signaling pathway	biological_process	11	MCL1	1	40	2	13884	0.00575393
GO:0035470	positive regulation of vascular wound healing	biological_process	9	CXCR4	1	40	2	13884	0.00575393
GO:0035026	leading edge cell differentiation	biological_process	7	JUN	1	40	2	13884	0.00575393
GO:2000309	positive regulation of tumor necrosis factor (ligand) superfamily member 11 production	biological_process	9	IFNG	1	40	2	13884	0.00575393
GO:1902172	regulation of keratinocyte apoptotic process	biological_process	10	ZFP36	1	40	2	13884	0.00575393
GO:0034140	negative regulation of toll-like receptor 3 signaling pathway	biological_process	8	TNFAIP3	1	40	2	13884	0.00575393
GO:0043335	protein unfolding	biological_process	4	HSP90AA1	1	40	2	13884	0.00575393
GO:0032834	positive regulation of CD4-positive, CD25-positive, alpha-beta regulatory T cell differentiation involved in immune response	biological_process	8	IFNG	1	40	2	13884	0.00575393
GO:0097533	cellular stress response to acid chemical	biological_process	7	KLF2	1	40	2	13884	0.00575393
GO:2000349	negative regulation of CD40 signaling pathway	biological_process	9	TNFAIP3	1	40	2	13884	0.00575393
GO:0002506	polysaccharide assembly with MHC class II protein complex	biological_process	8	HLA-DRA	1	40	2	13884	0.00575393
GO:0030550	acetylcholine receptor inhibitor activity	molecular_function	6	LY6E	1	40	2	13884	0.00575393
GO:0001666	response to hypoxia	biological_process	5	NR4A2;CXCR4;DDIT4	3	40	129	13884	0.00602493
GO:0009986	cell surface	cellular_component	4	LGALS1;CXCR4;HSP90AA1;CD69;HLA-DRA	5	40	409	13884	0.00609686
GO:0071364	cellular response to epidermal growth factor stimulus	biological_process	6	ZFP36L2;ZFP36	2	40	41	13884	0.00618168
GO:0007568	aging	biological_process	4	JUND;FOS;JUN	3	40	135	13884	0.00683093
GO:0051726	regulation of cell cycle	biological_process	6	JUND;JUN;JUNB	3	40	137	13884	0.00711317
GO:0051712	positive regulation of killing of cells of other organism	biological_process	7	IFNG	1	40	3	13884	0.00861878
GO:0060509	type I pneumocyte differentiation	biological_process	8	KLF2	1	40	3	13884	0.00861878
GO:0002503	peptide antigen assembly with MHC class II protein complex	biological_process	9	HLA-DRA	1	40	3	13884	0.00861878
GO:0032918	spermidine acetylation	biological_process	11	SAT1	1	40	3	13884	0.00861878
GO:0033141	positive regulation of peptidyl-serine phosphorylation of STAT protein	biological_process	12	IFNG	1	40	3	13884	0.00861878
GO:0071376	cellular response to corticotropin-releasing hormone stimulus	biological_process	8	NR4A2	1	40	3	13884	0.00861878
GO:0032027	myosin light chain binding	molecular_function	7	CXCR4	1	40	3	13884	0.00861878
GO:0032747	positive regulation of interleukin-23 production	biological_process	8	IFNG	1	40	3	13884	0.00861878
GO:0022029	telencephalon cell migration	biological_process	8	CXCR4	1	40	3	13884	0.00861878
GO:1990037	Lewy body core	cellular_component	5	HERPUD1	1	40	3	13884	0.00861878
GO:1905322	positive regulation of mesenchymal stem cell migration	biological_process	9	CXCR4	1	40	3	13884	0.00861878
GO:0070433	negative regulation of nucleotide-binding oligomerization domain containing 2 signaling pathway	biological_process	8	TNFAIP3	1	40	3	13884	0.00861878
GO:0008038	neuron recognition	biological_process	5	CXCR4	1	40	3	13884	0.00861878
GO:1904582	positive regulation of intracellular mRNA localization	biological_process	6	ZFP36	1	40	3	13884	0.00861878
GO:0019809	spermidine binding	molecular_function	5	SAT1	1	40	3	13884	0.00861878
GO:0043331	response to dsRNA	biological_process	7	PMAIP1	1	40	3	13884	0.00861878
GO:0021986	habenula development	biological_process	5	NR4A2	1	40	3	13884	0.00861878
GO:0002317	plasma cell differentiation	biological_process	10	LGALS1	1	40	3	13884	0.00861878
GO:0070236	negative regulation of activation-induced cell death of T cells	biological_process	7	TSC22D3	1	40	3	13884	0.00861878
GO:0090312	positive regulation of protein deacetylation	biological_process	10	IFNG	1	40	3	13884	0.00861878
GO:0051447	negative regulation of meiotic cell cycle	biological_process	8	DUSP1	1	40	3	13884	0.00861878
GO:0009447	putrescine catabolic process	biological_process	11	SAT1	1	40	3	13884	0.00861878
GO:0060559	positive regulation of calcidiol 1-monooxygenase activity	biological_process	9	IFNG	1	40	3	13884	0.00861878
GO:0050779	RNA destabilization	biological_process	9	ZFP36	1	40	3	13884	0.00861878
GO:1902235	regulation of endoplasmic reticulum stress-induced intrinsic apoptotic signaling pathway	biological_process	8	HERPUD1	1	40	3	13884	0.00861878
GO:0033687	osteoblast proliferation	biological_process	4	JUNB	1	40	3	13884	0.00861878
GO:0006598	polyamine catabolic process	biological_process	10	SAT1	1	40	3	13884	0.00861878
GO:0000228	nuclear chromosome	cellular_component	7	H3F3B;JUN	2	40	49	13884	0.0087378
GO:0042542	response to hydrogen peroxide	biological_process	7	DUSP1;JUN	2	40	50	13884	0.0090854
GO:0008134	transcription factor binding	molecular_function	5	JUND;FOS;JUN;JUNB	4	40	288	13884	0.00921508
GO:0051607	defense response to virus	biological_process	5	IFNG;PMAIP1;DDIT4	3	40	153	13884	0.00962142
GO:0042803	protein homodimerization activity	molecular_function	6	NR4A2;LGALS1;MCL1;HSP90AA1;CD69;JUN	6	40	650	13884	0.0101506
GO:0043065	positive regulation of apoptotic process	biological_process	9	RHOB;DUSP1;PMAIP1;JUN	4	40	298	13884	0.0103555
GO:0035690	cellular response to drug	biological_process	6	CXCR4;CD69	2	40	55	13884	0.0109145
GO:0009611	response to wounding	biological_process	5	ZFP36L2;ZFP36	2	40	56	13884	0.0112983
GO:0004145	diamine N-acetyltransferase activity	molecular_function	9	SAT1	1	40	4	13884	0.0114756
GO:0001922	B-1 B cell homeostasis	biological_process	7	TNFAIP3	1	40	4	13884	0.0114756
GO:0045040	protein insertion into mitochondrial outer membrane	biological_process	7	HSP90AA1	1	40	4	13884	0.0114756
GO:2000279	negative regulation of DNA biosynthetic process	biological_process	9	DUSP1	1	40	4	13884	0.0114756
GO:0043067	regulation of programmed cell death	biological_process	7	CXCR4	1	40	4	13884	0.0114756
GO:0034136	negative regulation of toll-like receptor 2 signaling pathway	biological_process	8	TNFAIP3	1	40	4	13884	0.0114756
GO:1905323	telomerase holoenzyme complex assembly	biological_process	9	HSP90AA1	1	40	4	13884	0.0114756
GO:1901991	negative regulation of mitotic cell cycle phase transition	biological_process	9	ZFP36L2	1	40	4	13884	0.0114756
GO:0043217	myelin maintenance	biological_process	7	CXCR4	1	40	4	13884	0.0114756
GO:2000321	positive regulation of T-helper 17 cell differentiation	biological_process	9	NFKBIZ	1	40	4	13884	0.0114756
GO:0010837	regulation of keratinocyte proliferation	biological_process	8	ZFP36	1	40	4	13884	0.0114756
GO:1990168	protein K33-linked deubiquitination	biological_process	10	TNFAIP3	1	40	4	13884	0.0114756
GO:0032984	protein-containing complex disassembly	biological_process	6	DDIT4	1	40	4	13884	0.0114756
GO:0045085	negative regulation of interleukin-2 biosynthetic process	biological_process	9	ZFP36	1	40	4	13884	0.0114756
GO:1990441	negative regulation of transcription from RNA polymerase II promoter in response to endoplasmic reticulum stress	biological_process	7	JUN	1	40	4	13884	0.0114756
GO:0090027	negative regulation of monocyte chemotaxis	biological_process	9	DUSP1	1	40	4	13884	0.0114756
GO:0071774	response to fibroblast growth factor	biological_process	5	IER2	1	40	4	13884	0.0114756
GO:0071409	cellular response to cycloheximide	biological_process	7	KLF2	1	40	4	13884	0.0114756
GO:0030260	entry into host cell	biological_process	8	CXCR4	1	40	4	13884	0.0114756
GO:0021952	central nervous system projection neuron axonogenesis	biological_process	11	NR4A2	1	40	4	13884	0.0114756
GO:0071407	cellular response to organic cyclic compound	biological_process	7	LGALS1;KLF2	2	40	57	13884	0.0116879
GO:0006355	regulation of transcription, DNA-templated	biological_process	8	JUND;FOS;NR4A2;ZFP36L2;TSC22D3;BTG1;JUN;JUNB	8	40	1111	13884	0.0125803
GO:0008285	negative regulation of cell population proliferation	biological_process	7	BTG1;DUSP1;BTG3;JUN	4	40	319	13884	0.0130411
GO:0045893	positive regulation of transcription, DNA-templated	biological_process	9	FOS;NR4A2;KLF6;KLF2;JUN	5	40	497	13884	0.013491
GO:0001525	angiogenesis	biological_process	5	SAT1;RHOB;JUN	3	40	175	13884	0.0138196
GO:0003730	mRNA 3'-UTR binding	molecular_function	8	ZFP36L2;ZFP36	2	40	63	13884	0.0141481
GO:0043576	regulation of respiratory gaseous exchange	biological_process	6	NR4A2	1	40	5	13884	0.0143244
GO:0021953	central nervous system neuron differentiation	biological_process	7	NR4A2	1	40	5	13884	0.0143244
GO:0002634	regulation of germinal center formation	biological_process	9	TNFAIP3	1	40	5	13884	0.0143244
GO:2000347	positive regulation of hepatocyte proliferation	biological_process	9	TNFAIP3	1	40	5	13884	0.0143244
GO:1902949	positive regulation of tau-protein kinase activity	biological_process	12	HSP90AA1	1	40	5	13884	0.0143244
GO:0042053	regulation of dopamine metabolic process	biological_process	9	NR4A2	1	40	5	13884	0.0143244
GO:0050792	regulation of viral process	biological_process	7	CXCR4	1	40	5	13884	0.0143244
GO:0097136	Bcl-2 family protein complex	cellular_component	4	MCL1	1	40	5	13884	0.0143244
GO:0002438	acute inflammatory response to antigenic stimulus	biological_process	8	CD6	1	40	5	13884	0.0143244
GO:1904798	positive regulation of core promoter binding	biological_process	9	IFNG	1	40	5	13884	0.0143244
GO:0035523	protein K29-linked deubiquitination	biological_process	10	TNFAIP3	1	40	5	13884	0.0143244
GO:0050920	regulation of chemotaxis	biological_process	7	CXCR4	1	40	5	13884	0.0143244
GO:0071947	protein deubiquitination involved in ubiquitin-dependent protein catabolic process	biological_process	10	TNFAIP3	1	40	5	13884	0.0143244
GO:0051434	BH3 domain binding	molecular_function	7	MCL1	1	40	5	13884	0.0143244
GO:1904948	midbrain dopaminergic neuron differentiation	biological_process	8	NR4A2	1	40	5	13884	0.0143244
GO:0006986	response to unfolded protein	biological_process	6	HSP90AA1;HERPUD1	2	40	64	13884	0.0145781
GO:0050728	negative regulation of inflammatory response	biological_process	9	TNFAIP3;ZFP36	2	40	66	13884	0.015455
GO:0019899	enzyme binding	molecular_function	5	JUND;BTG1;JUN;ZFP36	4	40	338	13884	0.015825
GO:0070062	extracellular exosome	cellular_component	7	H3F3B;LGALS1;TNFAIP3;CXCR4;ADGRE5;RHOB;SLC2A3;HSP90AA1;HLA-DRA;HLA-DRB5	10	40	1649	13884	0.0162163
GO:0007623	circadian rhythm	biological_process	4	JUND;JUN	2	40	69	13884	0.0168119
GO:0007166	cell surface receptor signaling pathway	biological_process	5	IFNG;LY6E;ADGRE5	3	40	189	13884	0.0169567
GO:0030235	nitric-oxide synthase regulator activity	molecular_function	5	HSP90AA1	1	40	6	13884	0.0171651
GO:0009629	response to gravity	biological_process	5	FOS	1	40	6	13884	0.0171651
GO:1903753	negative regulation of p38MAPK cascade	biological_process	13	DUSP1	1	40	6	13884	0.0171651
GO:0030857	negative regulation of epithelial cell differentiation	biological_process	8	IFNG	1	40	6	13884	0.0171651
GO:0034144	negative regulation of toll-like receptor 4 signaling pathway	biological_process	8	TNFAIP3	1	40	6	13884	0.0171651
GO:0035900	response to isolation stress	biological_process	5	LGALS1	1	40	6	13884	0.0171651
GO:0010835	regulation of protein ADP-ribosylation	biological_process	9	IFNG	1	40	6	13884	0.0171651
GO:0050691	regulation of defense response to virus by host	biological_process	8	TNFAIP3	1	40	6	13884	0.0171651
GO:0090266	regulation of mitotic cell cycle spindle assembly checkpoint	biological_process	12	DUSP1	1	40	6	13884	0.0171651
GO:0042416	dopamine biosynthetic process	biological_process	10	NR4A2	1	40	6	13884	0.0171651
GO:0071806	protein transmembrane transport	biological_process	10	MCL1	1	40	6	13884	0.0171651
GO:0045603	positive regulation of endothelial cell differentiation	biological_process	9	BTG1	1	40	6	13884	0.0171651
GO:2000144	positive regulation of DNA-templated transcription, initiation	biological_process	10	JUN	1	40	6	13884	0.0171651
GO:0071499	cellular response to laminar fluid shear stress	biological_process	7	KLF2	1	40	6	13884	0.0171651
GO:0044212	transcription regulatory region DNA binding	molecular_function	7	JUND;FOS;JUN	3	40	190	13884	0.0171948
GO:0000977	RNA polymerase II regulatory region sequence-specific DNA binding	molecular_function	9	IER2;NR4A2;JUNB	3	40	196	13884	0.0186632
GO:0042981	regulation of apoptotic process	biological_process	8	LGALS1;MCL1;PMAIP1	3	40	197	13884	0.0189145
GO:0043130	ubiquitin binding	molecular_function	6	TNFAIP3;CXCR4	2	40	74	13884	0.0191821
GO:0019064	fusion of virus membrane with host plasma membrane	biological_process	8	CXCR4	1	40	7	13884	0.0199979
GO:1903671	negative regulation of sprouting angiogenesis	biological_process	9	KLF2	1	40	7	13884	0.0199979
GO:0001844	protein insertion into mitochondrial membrane involved in apoptotic signaling pathway	biological_process	9	PMAIP1	1	40	7	13884	0.0199979
GO:0060136	embryonic process involved in female pregnancy	biological_process	5	JUNB	1	40	7	13884	0.0199979
GO:0061684	chaperone-mediated autophagy	biological_process	7	HSP90AA1	1	40	7	13884	0.0199979
GO:0045779	negative regulation of bone resorption	biological_process	9	TNFAIP3	1	40	7	13884	0.0199979
GO:2000271	positive regulation of fibroblast apoptotic process	biological_process	10	BTG1	1	40	7	13884	0.0199979
GO:0038066	p38MAPK cascade	biological_process	13	ZFP36	1	40	7	13884	0.0199979
GO:0061029	eyelid development in camera-type eye	biological_process	5	JUN	1	40	7	13884	0.0199979
GO:1903071	positive regulation of ER-associated ubiquitin-dependent protein catabolic process	biological_process	13	HERPUD1	1	40	7	13884	0.0199979
GO:0036003	positive regulation of transcription from RNA polymerase II promoter in response to stress	biological_process	11	KLF2	1	40	7	13884	0.0199979
GO:0071542	dopaminergic neuron differentiation	biological_process	7	NR4A2	1	40	7	13884	0.0199979
GO:0050869	negative regulation of B cell activation	biological_process	9	TNFAIP3	1	40	7	13884	0.0199979
GO:0043565	sequence-specific DNA binding	molecular_function	7	JUND;FOS;NR4A2;JUN	4	40	366	13884	0.0205716
GO:0005768	endosome	cellular_component	7	CXCR4;RHOB;HLA-DQA2;HLA-DRA;HLA-DRB5	5	40	555	13884	0.0207929
GO:0005887	integral component of plasma membrane	cellular_component	6	ADGRE5;SLC2A3;CD6;HLA-DQA2;CD69;HLA-DRA	6	40	767	13884	0.02147
GO:0004725	protein tyrosine phosphatase activity	molecular_function	9	DUSP2;DUSP1	2	40	79	13884	0.0216845
GO:0035335	peptidyl-tyrosine dephosphorylation	biological_process	10	DUSP2;DUSP1	2	40	79	13884	0.0216845
GO:0000980	RNA polymerase II distal enhancer sequence-specific DNA binding	molecular_function	10	H3F3B;JUN	2	40	80	13884	0.0222005
GO:0032680	regulation of tumor necrosis factor production	biological_process	8	ZFP36	1	40	8	13884	0.0228227
GO:0048103	somatic stem cell division	biological_process	6	ZFP36L2	1	40	8	13884	0.0228227
GO:0034616	response to laminar fluid shear stress	biological_process	6	KLF2	1	40	8	13884	0.0228227
GO:0001771	immunological synapse formation	biological_process	6	CD6	1	40	8	13884	0.0228227
GO:0043517	positive regulation of DNA damage response, signal transduction by p53 class mediator	biological_process	11	PMAIP1	1	40	8	13884	0.0228227
GO:0030911	TPR domain binding	molecular_function	6	HSP90AA1	1	40	8	13884	0.0228227
GO:0016494	C-X-C chemokine receptor activity	molecular_function	9	CXCR4	1	40	8	13884	0.0228227
GO:0006595	polyamine metabolic process	biological_process	9	SAT1	1	40	8	13884	0.0228227
GO:0046598	positive regulation of viral entry into host cell	biological_process	10	LGALS1	1	40	8	13884	0.0228227
GO:0032153	cell division site	cellular_component	4	RHOB	1	40	8	13884	0.0228227
GO:0010907	positive regulation of glucose metabolic process	biological_process	10	PMAIP1	1	40	8	13884	0.0228227
GO:0021955	central nervous system neuron axonogenesis	biological_process	10	HSP90AA1	1	40	8	13884	0.0228227
GO:0034393	positive regulation of smooth muscle cell apoptotic process	biological_process	11	IFNG	1	40	8	13884	0.0228227
GO:0010467	gene expression	biological_process	6	NR4A2	1	40	8	13884	0.0228227
GO:0045647	negative regulation of erythrocyte differentiation	biological_process	9	ZFP36	1	40	8	13884	0.0228227
GO:0044294	dendritic growth cone	cellular_component	6	HSP90AA1	1	40	8	13884	0.0228227
GO:0050966	detection of mechanical stimulus involved in sensory perception of pain	biological_process	7	CXCR4	1	40	8	13884	0.0228227
GO:0042417	dopamine metabolic process	biological_process	9	NR4A2	1	40	8	13884	0.0228227
GO:0032991	protein-containing complex	cellular_component	3	H3F3B;JUND;CXCR4;HSP90AA1;CD69	5	40	571	13884	0.0231908
GO:0007179	transforming growth factor beta receptor signaling pathway	biological_process	8	FOS;JUN	2	40	82	13884	0.0232477
GO:0030667	secretory granule membrane	cellular_component	7	ADGRE5;SLC2A3	2	40	86	13884	0.0254023
GO:0002064	epithelial cell development	biological_process	6	CXCR4	1	40	9	13884	0.0256396
GO:0050965	detection of temperature stimulus involved in sensory perception of pain	biological_process	8	CXCR4	1	40	9	13884	0.0256396
GO:0042551	neuron maturation	biological_process	6	NR4A2	1	40	9	13884	0.0256396
GO:0032691	negative regulation of interleukin-1 beta production	biological_process	9	TNFAIP3	1	40	9	13884	0.0256396
GO:0019725	cellular homeostasis	biological_process	4	MCL1	1	40	9	13884	0.0256396
GO:0071837	HMG box domain binding	molecular_function	6	JUN	1	40	9	13884	0.0256396
GO:0070578	RISC-loading complex	cellular_component	7	ZFP36	1	40	9	13884	0.0256396
GO:0019852	L-ascorbic acid metabolic process	biological_process	7	SLC2A3	1	40	9	13884	0.0256396
GO:0045446	endothelial cell differentiation	biological_process	7	CXCR4	1	40	9	13884	0.0256396
GO:0002237	response to molecule of bacterial origin	biological_process	6	TNFAIP3	1	40	9	13884	0.0256396
GO:0045657	positive regulation of monocyte differentiation	biological_process	10	JUN	1	40	9	13884	0.0256396
GO:0030431	sleep	biological_process	4	FOS	1	40	9	13884	0.0256396
GO:0051247	positive regulation of protein metabolic process	biological_process	8	KLF2	1	40	9	13884	0.0256396
GO:0005576	extracellular region	cellular_component	3	H3F3B;LGALS1;IFNG;LY6E;ADGRE5;CD6;FGFBP2;HSP90AA1	8	40	1265	13884	0.0256912
GO:0045766	positive regulation of angiogenesis	biological_process	8	BTG1;RHOB	2	40	89	13884	0.0270698
GO:0009615	response to virus	biological_process	7	IFNG;CXCR4	2	40	91	13884	0.0282055
GO:0045577	regulation of B cell differentiation	biological_process	9	ZFP36L2	1	40	10	13884	0.0284486
GO:0036499	PERK-mediated unfolded protein response	biological_process	6	HERPUD1	1	40	10	13884	0.0284486
GO:0035871	protein K11-linked deubiquitination	biological_process	10	TNFAIP3	1	40	10	13884	0.0284486
GO:0043922	negative regulation by host of viral transcription	biological_process	10	JUN	1	40	10	13884	0.0284486
GO:0050713	negative regulation of interleukin-1 beta secretion	biological_process	10	TNFAIP3	1	40	10	13884	0.0284486
GO:1902237	positive regulation of endoplasmic reticulum stress-induced intrinsic apoptotic signaling pathway	biological_process	9	PMAIP1	1	40	10	13884	0.0284486
GO:0051186	cofactor metabolic process	biological_process	5	HSP90AA1	1	40	10	13884	0.0284486
GO:2000737	negative regulation of stem cell differentiation	biological_process	8	ZFP36L2	1	40	10	13884	0.0284486
GO:0071498	cellular response to fluid shear stress	biological_process	6	KLF2	1	40	10	13884	0.0284486
GO:0031953	negative regulation of protein autophosphorylation	biological_process	11	JUN	1	40	10	13884	0.0284486
GO:0032700	negative regulation of interleukin-17 production	biological_process	8	IFNG	1	40	10	13884	0.0284486
GO:0005536	glucose binding	molecular_function	6	SLC2A3	1	40	10	13884	0.0284486
GO:2000637	positive regulation of gene silencing by miRNA	biological_process	8	ZFP36	1	40	10	13884	0.0284486
GO:0019900	kinase binding	molecular_function	6	TNFAIP3;BTG1	2	40	92	13884	0.0287806
GO:0006366	transcription by RNA polymerase II	biological_process	9	JUND;FOS;JUN	3	40	232	13884	0.0289068
GO:0009897	external side of plasma membrane	cellular_component	5	CXCR4;CD6;CD69	3	40	233	13884	0.0292264
GO:0005355	glucose transmembrane transporter activity	molecular_function	9	SLC2A3	1	40	11	13884	0.0312497
GO:0001709	cell fate determination	biological_process	5	MCL1	1	40	11	13884	0.0312497
GO:0045824	negative regulation of innate immune response	biological_process	8	TNFAIP3	1	40	11	13884	0.0312497
GO:0051412	response to corticosterone	biological_process	9	FOS	1	40	11	13884	0.0312497
GO:2001020	regulation of response to DNA damage stimulus	biological_process	7	MCL1	1	40	11	13884	0.0312497
GO:0008080	N-acetyltransferase activity	molecular_function	8	SAT1	1	40	11	13884	0.0312497
GO:0046902	regulation of mitochondrial membrane permeability	biological_process	8	PMAIP1	1	40	11	13884	0.0312497
GO:1902043	positive regulation of extrinsic apoptotic signaling pathway via death domain receptors	biological_process	11	PMAIP1	1	40	11	13884	0.0312497
GO:0034101	erythrocyte homeostasis	biological_process	5	KLF2	1	40	11	13884	0.0312497
GO:0043249	erythrocyte maturation	biological_process	6	KLF2	1	40	11	13884	0.0312497
GO:0010917	negative regulation of mitochondrial membrane potential	biological_process	7	PMAIP1	1	40	11	13884	0.0312497
GO:0030950	establishment or maintenance of actin cytoskeleton polarity	biological_process	8	RHOB	1	40	11	13884	0.0312497
GO:0045820	negative regulation of glycolytic process	biological_process	11	DDIT4	1	40	11	13884	0.0312497
GO:0032495	response to muramyl dipeptide	biological_process	6	TNFAIP3	1	40	11	13884	0.0312497
GO:0016791	phosphatase activity	molecular_function	7	DUSP2;DUSP1	2	40	98	13884	0.0323287
GO:0003713	transcription coactivator activity	molecular_function	5	JUND;JUN;JUNB	3	40	244	13884	0.0328675
GO:0061578	Lys63-specific deubiquitinase activity	molecular_function	6	TNFAIP3	1	40	12	13884	0.0340429
GO:0048714	positive regulation of oligodendrocyte differentiation	biological_process	12	CXCR4	1	40	12	13884	0.0340429
GO:0060216	definitive hemopoiesis	biological_process	8	ZFP36L2	1	40	12	13884	0.0340429
GO:0032897	negative regulation of viral transcription	biological_process	9	ZFP36	1	40	12	13884	0.0340429
GO:0006596	polyamine biosynthetic process	biological_process	10	SAT1	1	40	12	13884	0.0340429
GO:0035278	miRNA mediated inhibition of translation	biological_process	12	ZFP36	1	40	12	13884	0.0340429
GO:0032461	positive regulation of protein oligomerization	biological_process	8	PMAIP1	1	40	12	13884	0.0340429
GO:0043254	regulation of protein complex assembly	biological_process	6	HSP90AA1	1	40	12	13884	0.0340429
GO:0045616	regulation of keratinocyte differentiation	biological_process	9	ZFP36	1	40	12	13884	0.0340429
GO:0001829	trophectodermal cell differentiation	biological_process	6	JUNB	1	40	12	13884	0.0340429
GO:0002076	osteoblast development	biological_process	6	JUND	1	40	12	13884	0.0340429
GO:0060213	positive regulation of nuclear-transcribed mRNA poly(A) tail shortening	biological_process	11	ZFP36	1	40	12	13884	0.0340429
GO:0071682	endocytic vesicle lumen	cellular_component	7	HSP90AA1	1	40	12	13884	0.0340429
GO:0000276	mitochondrial proton-transporting ATP synthase complex, coupling factor F(o)	cellular_component	7	MT-ATP8	1	40	12	13884	0.0340429
GO:0035497	cAMP response element binding	molecular_function	11	JUN	1	40	12	13884	0.0340429
GO:0010812	negative regulation of cell-substrate adhesion	biological_process	7	LGALS1	1	40	12	13884	0.0340429
GO:0030224	monocyte differentiation	biological_process	8	JUN	1	40	12	13884	0.0340429
GO:0043524	negative regulation of neuron apoptotic process	biological_process	10	NR4A2;JUN	2	40	102	13884	0.0347852
GO:0005622	intracellular	cellular_component	4	SAT1;LGALS1;RPS4Y1;RHOB;DDIT4	5	40	641	13884	0.0357885
GO:0070935	3'-UTR-mediated mRNA stabilization	biological_process	12	ZFP36	1	40	13	13884	0.0368282
GO:0032703	negative regulation of interleukin-2 production	biological_process	8	TNFAIP3	1	40	13	13884	0.0368282
GO:1900017	positive regulation of cytokine production involved in inflammatory response	biological_process	8	CD6	1	40	13	13884	0.0368282
GO:0060334	regulation of interferon-gamma-mediated signaling pathway	biological_process	9	IFNG	1	40	13	13884	0.0368282
GO:1990869	cellular response to chemokine	biological_process	8	DUSP1	1	40	13	13884	0.0368282
GO:0070262	peptidyl-serine dephosphorylation	biological_process	10	DUSP1	1	40	13	13884	0.0368282
GO:0031103	axon regeneration	biological_process	7	JUN	1	40	13	13884	0.0368282
GO:0045663	positive regulation of myoblast differentiation	biological_process	8	BTG1	1	40	13	13884	0.0368282
GO:1903827	regulation of cellular protein localization	biological_process	7	HSP90AA1	1	40	13	13884	0.0368282
GO:2000811	negative regulation of anoikis	biological_process	10	MCL1	1	40	13	13884	0.0368282
GO:0045263	proton-transporting ATP synthase complex, coupling factor F(o)	cellular_component	6	MT-ATP8	1	40	13	13884	0.0368282
GO:0040029	regulation of gene expression, epigenetic	biological_process	8	KLF2	1	40	13	13884	0.0368282
GO:0043488	regulation of mRNA stability	biological_process	10	ZFP36L2;ZFP36	2	40	109	13884	0.0392531
GO:0045445	myoblast differentiation	biological_process	6	LGALS1	1	40	14	13884	0.0396057
GO:0048011	neurotrophin TRK receptor signaling pathway	biological_process	8	DDIT4	1	40	14	13884	0.0396057
GO:0071850	mitotic cell cycle arrest	biological_process	6	DUSP1	1	40	14	13884	0.0396057
GO:1901653	cellular response to peptide	biological_process	8	KLF2	1	40	14	13884	0.0396057
GO:0002407	dendritic cell chemotaxis	biological_process	6	CXCR4	1	40	14	13884	0.0396057
GO:0046965	retinoid X receptor binding	molecular_function	9	NR4A2	1	40	14	13884	0.0396057
GO:1903543	positive regulation of exosomal secretion	biological_process	7	IFNG	1	40	14	13884	0.0396057
GO:0061014	positive regulation of mRNA catabolic process	biological_process	9	ZFP36	1	40	14	13884	0.0396057
GO:0051044	positive regulation of membrane protein ectodomain proteolysis	biological_process	9	IFNG	1	40	14	13884	0.0396057
GO:0031625	ubiquitin protein ligase binding	molecular_function	7	CXCR4;HSP90AA1;JUN	3	40	269	13884	0.0419865
GO:0005765	lysosomal membrane	cellular_component	9	HLA-DQA2;HLA-DRA;HLA-DRB5	3	40	270	13884	0.0423754
GO:0035259	glucocorticoid receptor binding	molecular_function	9	NR4A2	1	40	15	13884	0.0423754
GO:0006970	response to osmotic stress	biological_process	5	TSC22D3	1	40	15	13884	0.0423754
GO:0050999	regulation of nitric-oxide synthase activity	biological_process	8	HSP90AA1	1	40	15	13884	0.0423754
GO:1903861	positive regulation of dendrite extension	biological_process	12	CXCR4	1	40	15	13884	0.0423754
GO:0035902	response to immobilization stress	biological_process	5	FOS	1	40	15	13884	0.0423754
GO:0032469	endoplasmic reticulum calcium ion homeostasis	biological_process	12	HERPUD1	1	40	15	13884	0.0423754
GO:0010801	negative regulation of peptidyl-threonine phosphorylation	biological_process	11	DDIT4	1	40	15	13884	0.0423754
GO:0035970	peptidyl-threonine dephosphorylation	biological_process	10	DUSP1	1	40	15	13884	0.0423754
GO:0051899	membrane depolarization	biological_process	6	JUN	1	40	15	13884	0.0423754
GO:0051131	chaperone-mediated protein complex assembly	biological_process	8	HSP90AA1	1	40	15	13884	0.0423754
GO:0045589	regulation of regulatory T cell differentiation	biological_process	10	IFNG	1	40	16	13884	0.0451373
GO:0042101	T cell receptor complex	cellular_component	6	CD6	1	40	16	13884	0.0451373
GO:2000272	negative regulation of signaling receptor activity	biological_process	9	LY6E	1	40	16	13884	0.0451373
GO:2000352	negative regulation of endothelial cell apoptotic process	biological_process	11	TNFAIP3	1	40	16	13884	0.0451373
GO:0030014	CCR4-NOT complex	cellular_component	4	ZFP36	1	40	16	13884	0.0451373
GO:0045638	negative regulation of myeloid cell differentiation	biological_process	8	ZFP36	1	40	16	13884	0.0451373
GO:0008320	protein transmembrane transporter activity	molecular_function	6	MCL1	1	40	16	13884	0.0451373
GO:1902236	negative regulation of endoplasmic reticulum stress-induced intrinsic apoptotic signaling pathway	biological_process	9	HERPUD1	1	40	16	13884	0.0451373
GO:0016922	nuclear receptor binding	molecular_function	8	JUND	1	40	16	13884	0.0451373
GO:0030970	retrograde protein transport, ER to cytosol	biological_process	12	HERPUD1	1	40	16	13884	0.0451373
GO:0060716	labyrinthine layer blood vessel development	biological_process	7	JUNB	1	40	16	13884	0.0451373
GO:0034045	phagophore assembly site membrane	cellular_component	6	ATG2A	1	40	16	13884	0.0451373
GO:0070063	RNA polymerase binding	molecular_function	6	ZFP36	1	40	16	13884	0.0451373
GO:0006351	transcription, DNA-templated	biological_process	8	NR4A2;JUN	2	40	118	13884	0.0452999
GO:0000785	chromatin	cellular_component	6	JUND;JUNB	2	40	119	13884	0.0459919
GO:0004721	phosphoprotein phosphatase activity	molecular_function	8	DUSP2;DUSP1	2	40	121	13884	0.0473878
GO:0007267	cell-cell signaling	biological_process	5	ADGRE5;FGFBP2	2	40	121	13884	0.0473878
GO:0001774	microglial cell activation	biological_process	7	JUN	1	40	17	13884	0.0478915
GO:0046697	decidualization	biological_process	5	JUNB	1	40	17	13884	0.0478915
GO:0001530	lipopolysaccharide binding	molecular_function	5	CD6	1	40	17	13884	0.0478915
GO:0051924	regulation of calcium ion transport	biological_process	9	CXCR4	1	40	17	13884	0.0478915
GO:0006839	mitochondrial transport	biological_process	6	HSP90AA1	1	40	17	13884	0.0478915
GO:0070182	DNA polymerase binding	molecular_function	6	HSP90AA1	1	40	17	13884	0.0478915
GO:0043923	positive regulation by host of viral transcription	biological_process	10	JUN	1	40	17	13884	0.0478915
GO:0022857	transmembrane transporter activity	molecular_function	4	SLC2A3;MT-ATP8	2	40	122	13884	0.0480916
GO:0071222	cellular response to lipopolysaccharide	biological_process	8	TNFAIP3;ZFP36	2	40	123	13884	0.0487992
GO:0005770	late endosome	cellular_component	8	CXCR4;RHOB	2	40	125	13884	0.050226
GO:1904659	glucose transmembrane transport	biological_process	11	SLC2A3	1	40	18	13884	0.0506379
GO:0033137	negative regulation of peptidyl-serine phosphorylation	biological_process	11	DDIT4	1	40	18	13884	0.0506379
GO:0070371	ERK1 and ERK2 cascade	biological_process	12	ZFP36L2	1	40	18	13884	0.0506379
GO:0004888	transmembrane signaling receptor activity	molecular_function	5	ADGRE5;CD69	2	40	129	13884	0.0531246
GO:0004950	chemokine receptor activity	molecular_function	8	CXCR4	1	40	19	13884	0.0533766
GO:0048675	axon extension	biological_process	7	HSP90AA1	1	40	19	13884	0.0533766
GO:0001934	positive regulation of protein phosphorylation	biological_process	10	IFNG;HSP90AA1	2	40	131	13884	0.0545961
GO:0030246	carbohydrate binding	molecular_function	4	LGALS1;CD69	2	40	132	13884	0.0553372
GO:0043236	laminin binding	molecular_function	5	LGALS1	1	40	20	13884	0.0561075
GO:0005753	mitochondrial proton-transporting ATP synthase complex	cellular_component	7	MT-ATP8	1	40	20	13884	0.0561075
GO:0015986	ATP synthesis coupled proton transport	biological_process	13	MT-ATP8	1	40	20	13884	0.0561075
GO:0034704	calcium channel complex	cellular_component	8	HERPUD1	1	40	20	13884	0.0561075
GO:0042623	ATPase activity, coupled	molecular_function	10	HSP90AA1	1	40	20	13884	0.0561075
GO:1990782	protein tyrosine kinase binding	molecular_function	8	HSP90AA1	1	40	20	13884	0.0561075
GO:0016493	C-C chemokine receptor activity	molecular_function	9	CXCR4	1	40	21	13884	0.0588308
GO:0005719	nuclear euchromatin	cellular_component	8	JUN	1	40	21	13884	0.0588308
GO:0043278	response to morphine	biological_process	6	CXCR4	1	40	21	13884	0.0588308
GO:0042776	mitochondrial ATP synthesis coupled proton transport	biological_process	7	MT-ATP8	1	40	21	13884	0.0588308
GO:0019956	chemokine binding	molecular_function	6	CXCR4	1	40	21	13884	0.0588308
GO:0070530	K63-linked polyubiquitin modification-dependent protein binding	molecular_function	7	TNFAIP3	1	40	21	13884	0.0588308
GO:0044295	axonal growth cone	cellular_component	6	HSP90AA1	1	40	21	13884	0.0588308
GO:0043409	negative regulation of MAPK cascade	biological_process	11	DUSP1	1	40	21	13884	0.0588308
GO:0032735	positive regulation of interleukin-12 production	biological_process	8	IFNG	1	40	21	13884	0.0588308
GO:0016311	dephosphorylation	biological_process	7	DUSP2;DUSP1	2	40	138	13884	0.0598588
GO:0007157	heterophilic cell-cell adhesion via plasma membrane cell adhesion molecules	biological_process	7	CD6	1	40	22	13884	0.0615464
GO:0000289	nuclear-transcribed mRNA poly(A) tail shortening	biological_process	12	ZFP36	1	40	22	13884	0.0615464
GO:0050769	positive regulation of neurogenesis	biological_process	9	CXCR4	1	40	22	13884	0.0615464
GO:0006306	DNA methylation	biological_process	10	FOS	1	40	22	13884	0.0615464
GO:0007004	telomere maintenance via telomerase	biological_process	10	HSP90AA1	1	40	22	13884	0.0615464
GO:0070423	nucleotide-binding oligomerization domain containing signaling pathway	biological_process	9	TNFAIP3	1	40	22	13884	0.0615464
GO:0006898	receptor-mediated endocytosis	biological_process	8	CD6;HSP90AA1	2	40	142	13884	0.0629424
GO:0071549	cellular response to dexamethasone stimulus	biological_process	7	DDIT4	1	40	23	13884	0.0642544
GO:0048870	cell motility	biological_process	5	IER2	1	40	23	13884	0.0642544
GO:2001234	negative regulation of apoptotic signaling pathway	biological_process	9	NR4A2	1	40	23	13884	0.0642544
GO:0044389	ubiquitin-like protein ligase binding	molecular_function	6	JUN	1	40	23	13884	0.0642544
GO:0031226	intrinsic component of plasma membrane	cellular_component	5	CD6	1	40	23	13884	0.0642544
GO:0030177	positive regulation of Wnt signaling pathway	biological_process	9	TNFAIP3	1	40	23	13884	0.0642544
GO:0048678	response to axon injury	biological_process	6	LGALS1	1	40	23	13884	0.0642544
GO:0072332	intrinsic apoptotic signaling pathway by p53 class mediator	biological_process	7	PMAIP1	1	40	23	13884	0.0642544
GO:0038095	Fc-epsilon receptor signaling pathway	biological_process	8	FOS;JUN	2	40	146	13884	0.0660794
GO:0044267	cellular protein metabolic process	biological_process	7	H3F3B;LGALS1	2	40	147	13884	0.0668718
GO:0042594	response to starvation	biological_process	5	ZFP36	1	40	24	13884	0.0669548
GO:0000407	phagophore assembly site	cellular_component	6	ATG2A	1	40	24	13884	0.0669548
GO:2001240	negative regulation of extrinsic apoptotic signaling pathway in absence of ligand	biological_process	10	MCL1	1	40	24	13884	0.0669548
GO:0005515	protein binding	molecular_function	4	H3F3B;JUND;SAT1;FOS;NR4A2;LGALS1;NFKBIZ;TNFAIP3;IFNG;ZFP36L2;CXCR4;DUSP2;ADGRE5;ATG2A;BTG1;KLF6;RHOB;DUSP1;CD6;KLF2;MCL1;HSP90AA1;PMAIP1;HERPUD1;BTG3;CD69;JUN;ZFP36;HLA-DRA;JUNB	30	40	8676	13884	0.0675453
GO:0030316	osteoclast differentiation	biological_process	8	JUNB	1	40	25	13884	0.0696476
GO:0043392	negative regulation of DNA binding	biological_process	7	JUN	1	40	25	13884	0.0696476
GO:0006336	DNA replication-independent nucleosome assembly	biological_process	8	H3F3B	1	40	25	13884	0.0696476
GO:0046677	response to antibiotic	biological_process	5	HSP90AA1	1	40	25	13884	0.0696476
GO:0038128	ERBB2 signaling pathway	biological_process	9	HSP90AA1	1	40	25	13884	0.0696476
GO:0031334	positive regulation of protein complex assembly	biological_process	7	IFNG	1	40	25	13884	0.0696476
GO:1904707	positive regulation of vascular smooth muscle cell proliferation	biological_process	9	JUN	1	40	26	13884	0.0723328
GO:0033574	response to testosterone	biological_process	6	DUSP1	1	40	26	13884	0.0723328
GO:1900740	positive regulation of protein insertion into mitochondrial membrane involved in apoptotic signaling pathway	biological_process	11	PMAIP1	1	40	26	13884	0.0723328
GO:0001975	response to amphetamine	biological_process	6	NR4A2	1	40	26	13884	0.0723328
GO:0032200	telomere organization	biological_process	7	H3F3B	1	40	26	13884	0.0723328
GO:0045740	positive regulation of DNA replication	biological_process	10	JUN	1	40	26	13884	0.0723328
GO:0050890	cognition	biological_process	6	HLA-DRA	1	40	26	13884	0.0723328
GO:0045736	negative regulation of cyclin-dependent protein serine/threonine kinase activity	biological_process	13	TNFAIP3	1	40	27	13884	0.0750104
GO:0097192	extrinsic apoptotic signaling pathway in absence of ligand	biological_process	6	MCL1	1	40	27	13884	0.0750104
GO:0006754	ATP biosynthetic process	biological_process	12	MT-ATP8	1	40	27	13884	0.0750104
GO:0060048	cardiac muscle contraction	biological_process	8	CXCR4	1	40	27	13884	0.0750104
GO:0006470	protein dephosphorylation	biological_process	9	DUSP2;DUSP1	2	40	159	13884	0.0766254
GO:0001701	in utero embryonic development	biological_process	8	KLF2;JUNB	2	40	159	13884	0.0766254
GO:0015078	proton transmembrane transporter activity	molecular_function	9	MT-ATP8	1	40	28	13884	0.0776805
GO:1902042	negative regulation of extrinsic apoptotic signaling pathway via death domain receptors	biological_process	11	TNFAIP3	1	40	28	13884	0.0776805
GO:0033613	activating transcription factor binding	molecular_function	7	JUN	1	40	28	13884	0.0776805
GO:0070536	protein K63-linked deubiquitination	biological_process	10	TNFAIP3	1	40	28	13884	0.0776805
GO:0030522	intracellular receptor signaling pathway	biological_process	5	NR4A2	1	40	28	13884	0.0776805
GO:0043209	myelin sheath	cellular_component	4	HSP90AA1	1	40	28	13884	0.0776805
GO:0033077	T cell differentiation in thymus	biological_process	9	ZFP36L2	1	40	28	13884	0.0776805
GO:0090200	positive regulation of release of cytochrome c from mitochondria	biological_process	10	PMAIP1	1	40	28	13884	0.0776805
GO:0042771	intrinsic apoptotic signaling pathway in response to DNA damage by p53 class mediator	biological_process	8	DDIT4	1	40	28	13884	0.0776805
GO:0005741	mitochondrial outer membrane	cellular_component	6	MCL1;PMAIP1	2	40	162	13884	0.0791315
GO:0015026	coreceptor activity	molecular_function	5	CXCR4	1	40	29	13884	0.0803431
GO:0043029	T cell homeostasis	biological_process	6	PMAIP1	1	40	29	13884	0.0803431
GO:0007162	negative regulation of cell adhesion	biological_process	6	DUSP1	1	40	29	13884	0.0803431
GO:0010803	regulation of tumor necrosis factor-mediated signaling pathway	biological_process	9	TNFAIP3	1	40	29	13884	0.0803431
GO:0000788	nuclear nucleosome	cellular_component	6	H3F3B	1	40	30	13884	0.0829982
GO:0071108	protein K48-linked deubiquitination	biological_process	10	TNFAIP3	1	40	30	13884	0.0829982
GO:0097193	intrinsic apoptotic signaling pathway	biological_process	6	PMAIP1	1	40	30	13884	0.0829982
GO:0032480	negative regulation of type I interferon production	biological_process	8	TNFAIP3	1	40	30	13884	0.0829982
GO:0032526	response to retinoic acid	biological_process	6	DUSP1	1	40	30	13884	0.0829982
GO:0019955	cytokine binding	molecular_function	5	CXCR4	1	40	30	13884	0.0829982
GO:0032007	negative regulation of TOR signaling	biological_process	10	DDIT4	1	40	30	13884	0.0829982
GO:0030010	establishment of cell polarity	biological_process	5	HSP90AA1	1	40	30	13884	0.0829982
GO:0031663	lipopolysaccharide-mediated signaling pathway	biological_process	6	CD6	1	40	30	13884	0.0829982
GO:0097718	disordered domain specific binding	molecular_function	6	HSP90AA1	1	40	30	13884	0.0829982
GO:0010468	regulation of gene expression	biological_process	7	FOS;NR4A2	2	40	169	13884	0.0850784
GO:0007155	cell adhesion	biological_process	4	ADGRE5;RHOB;CD6	3	40	362	13884	0.085644
GO:0045600	positive regulation of fat cell differentiation	biological_process	8	ZFP36	1	40	31	13884	0.0856458
GO:0003151	outflow tract morphogenesis	biological_process	5	JUN	1	40	31	13884	0.0856458
GO:0042026	protein refolding	biological_process	5	HSP90AA1	1	40	31	13884	0.0856458
GO:0042407	cristae formation	biological_process	9	MT-ATP8	1	40	31	13884	0.0856458
GO:0035914	skeletal muscle cell differentiation	biological_process	6	FOS	1	40	31	13884	0.0856458
GO:0051973	positive regulation of telomerase activity	biological_process	8	HSP90AA1	1	40	31	13884	0.0856458
GO:0008344	adult locomotory behavior	biological_process	5	NR4A2	1	40	31	13884	0.0856458
GO:0006959	humoral immune response	biological_process	5	IFNG	1	40	32	13884	0.088286
GO:0045599	negative regulation of fat cell differentiation	biological_process	8	ZFP36L2	1	40	32	13884	0.088286
GO:0043407	negative regulation of MAP kinase activity	biological_process	12	DUSP1	1	40	32	13884	0.088286
GO:0000183	chromatin silencing at rDNA	biological_process	6	H3F3B	1	40	33	13884	0.0909187
GO:0032570	response to progesterone	biological_process	6	FOS	1	40	33	13884	0.0909187
GO:0042307	positive regulation of protein import into nucleus	biological_process	10	IFNG	1	40	33	13884	0.0909187
GO:0010498	proteasomal protein catabolic process	biological_process	8	PMAIP1	1	40	33	13884	0.0909187
GO:0007420	brain development	biological_process	6	CXCR4;DDIT4	2	40	176	13884	0.0911585
GO:0002376	immune system process	biological_process	3	CD6;HLA-DQA2;HLA-DRA;HLA-DRB5	4	40	598	13884	0.0920167
GO:0051020	GTPase binding	molecular_function	6	HSP90AA1	1	40	34	13884	0.093544
GO:0000422	autophagy of mitochondrion	biological_process	7	ATG2A	1	40	34	13884	0.093544
GO:0043401	steroid hormone mediated signaling pathway	biological_process	6	NR4A2	1	40	34	13884	0.093544
GO:0009408	response to heat	biological_process	5	HSP90AA1	1	40	34	13884	0.093544
GO:2001244	positive regulation of intrinsic apoptotic signaling pathway	biological_process	10	PMAIP1	1	40	34	13884	0.093544
GO:0071479	cellular response to ionizing radiation	biological_process	7	RHOB	1	40	34	13884	0.093544
GO:0051017	actin filament bundle assembly	biological_process	6	RHOB	1	40	34	13884	0.093544
GO:0004879	nuclear receptor activity	molecular_function	6	NR4A2	1	40	34	13884	0.093544
GO:0045786	negative regulation of cell cycle	biological_process	7	RHOB	1	40	35	13884	0.0961619
GO:0014823	response to activity	biological_process	4	CXCR4	1	40	35	13884	0.0961619
GO:0003707	steroid hormone receptor activity	molecular_function	5	NR4A2	1	40	35	13884	0.0961619
GO:0043434	response to peptide hormone	biological_process	6	JUND	1	40	35	13884	0.0961619
GO:0032720	negative regulation of tumor necrosis factor production	biological_process	9	TNFAIP3	1	40	36	13884	0.0987725
GO:0030155	regulation of cell adhesion	biological_process	5	CXCR4	1	40	36	13884	0.0987725
GO:0005044	scavenger receptor activity	molecular_function	4	CD6	1	40	36	13884	0.0987725
GO:0010595	positive regulation of endothelial cell migration	biological_process	10	RHOB	1	40	36	13884	0.0987725
GO:0008643	carbohydrate transport	biological_process	7	SLC2A3	1	40	36	13884	0.0987725
GO:0001772	immunological synapse	cellular_component	5	CD6	1	40	36	13884	0.0987725
GO:0042802	identical protein binding	molecular_function	5	SAT1;TNFAIP3;CD6;HSP90AA1;JUN	5	40	866	13884	0.101296
GO:1903078	positive regulation of protein localization to plasma membrane	biological_process	10	IFNG	1	40	37	13884	0.101376
GO:0022008	neurogenesis	biological_process	6	CXCR4	1	40	38	13884	0.103972
GO:0001570	vasculogenesis	biological_process	6	JUNB	1	40	38	13884	0.103972
GO:0050796	regulation of insulin secretion	biological_process	10	IFNG	1	40	39	13884	0.10656
GO:0045669	positive regulation of osteoblast differentiation	biological_process	8	JUND	1	40	39	13884	0.10656
GO:0043124	negative regulation of I-kappaB kinase/NF-kappaB signaling	biological_process	10	TNFAIP3	1	40	39	13884	0.10656
GO:0097110	scaffold protein binding	molecular_function	5	HSP90AA1	1	40	39	13884	0.10656
GO:0010507	negative regulation of autophagy	biological_process	9	MCL1	1	40	39	13884	0.10656
GO:0016887	ATPase activity	molecular_function	9	MT-ATP8;HSP90AA1	2	40	194	13884	0.107353
GO:0043280	positive regulation of cysteine-type endopeptidase activity involved in apoptotic process	biological_process	10	PMAIP1	1	40	40	13884	0.109141
GO:0005844	polysome	cellular_component	5	RPS4Y1	1	40	40	13884	0.109141
GO:0043231	intracellular membrane-bounded organelle	cellular_component	5	TNFAIP3;ATG2A;KLF6;RHOB	4	40	640	13884	0.110987
GO:0004930	G protein-coupled receptor activity	molecular_function	6	CXCR4;ADGRE5	2	40	198	13884	0.111052
GO:0043066	negative regulation of apoptotic process	biological_process	9	DUSP1;MCL1;JUN	3	40	406	13884	0.111089
GO:0042149	cellular response to glucose starvation	biological_process	9	PMAIP1	1	40	41	13884	0.111715
GO:0019843	rRNA binding	molecular_function	7	RPS4Y1	1	40	41	13884	0.111715
GO:0007612	learning	biological_process	5	JUN	1	40	41	13884	0.111715
GO:0010508	positive regulation of autophagy	biological_process	9	IFNG	1	40	41	13884	0.111715
GO:0007186	G protein-coupled receptor signaling pathway	biological_process	5	CXCR4;ADGRE5;RHOB	3	40	408	13884	0.11231
GO:0048146	positive regulation of fibroblast proliferation	biological_process	8	JUN	1	40	42	13884	0.114282
GO:0030968	endoplasmic reticulum unfolded protein response	biological_process	5	HERPUD1	1	40	42	13884	0.114282
GO:0003727	single-stranded RNA binding	molecular_function	7	ZFP36	1	40	42	13884	0.114282
GO:0008333	endosome to lysosome transport	biological_process	8	RHOB	1	40	42	13884	0.114282
GO:0035722	interleukin-12-mediated signaling pathway	biological_process	7	IFNG	1	40	43	13884	0.116842
GO:0071902	positive regulation of protein serine/threonine kinase activity	biological_process	12	IFNG	1	40	43	13884	0.116842
GO:0008144	drug binding	molecular_function	4	CXCR4	1	40	43	13884	0.116842
GO:0048156	tau protein binding	molecular_function	6	HSP90AA1	1	40	43	13884	0.116842
GO:0097191	extrinsic apoptotic signaling pathway	biological_process	6	IFNG	1	40	43	13884	0.116842
GO:0008630	intrinsic apoptotic signaling pathway in response to DNA damage	biological_process	7	MCL1	1	40	44	13884	0.119394
GO:0071333	cellular response to glucose stimulus	biological_process	10	LGALS1	1	40	44	13884	0.119394
GO:0060070	canonical Wnt signaling pathway	biological_process	8	NR4A2	1	40	44	13884	0.119394
GO:0043312	neutrophil degranulation	biological_process	9	ADGRE5;SLC2A3;HSP90AA1	3	40	423	13884	0.121633
GO:0001938	positive regulation of endothelial cell proliferation	biological_process	9	JUN	1	40	45	13884	0.121939
GO:0035019	somatic stem cell population maintenance	biological_process	5	ZFP36L2	1	40	45	13884	0.121939
GO:0022627	cytosolic small ribosomal subunit	cellular_component	8	RPS4Y1	1	40	45	13884	0.121939
GO:0071560	cellular response to transforming growth factor beta stimulus	biological_process	8	ZFP36L2	1	40	45	13884	0.121939
GO:0007275	multicellular organism development	biological_process	4	ZFP36L2;RPS4Y1;RHOB;MCL1	4	40	665	13884	0.123067
GO:0031047	gene silencing by RNA	biological_process	5	ZFP36	1	40	46	13884	0.124477
GO:0071345	cellular response to cytokine stimulus	biological_process	7	CXCR4	1	40	46	13884	0.124477
GO:0051384	response to glucocorticoid	biological_process	8	DUSP1	1	40	46	13884	0.124477
GO:0031492	nucleosomal DNA binding	molecular_function	8	H3F3B	1	40	46	13884	0.124477
GO:0010977	negative regulation of neuron projection development	biological_process	11	LGALS1	1	40	47	13884	0.127008
GO:0048661	positive regulation of smooth muscle cell proliferation	biological_process	8	JUN	1	40	47	13884	0.127008
GO:0034605	cellular response to heat	biological_process	6	HSP90AA1	1	40	47	13884	0.127008
GO:0051592	response to calcium ion	biological_process	7	DUSP1	1	40	47	13884	0.127008
GO:0000281	mitotic cytokinesis	biological_process	7	RHOB	1	40	47	13884	0.127008
GO:0042531	positive regulation of tyrosine phosphorylation of STAT protein	biological_process	11	IFNG	1	40	48	13884	0.129531
GO:0043525	positive regulation of neuron apoptotic process	biological_process	10	JUN	1	40	48	13884	0.129531
GO:0007189	adenylate cyclase-activating G protein-coupled receptor signaling pathway	biological_process	8	ADGRE5	1	40	48	13884	0.129531
GO:0032154	cleavage furrow	cellular_component	5	RHOB	1	40	48	13884	0.129531
GO:0031295	T cell costimulation	biological_process	5	LGALS1	1	40	49	13884	0.132048
GO:0043621	protein self-association	molecular_function	5	TNFAIP3	1	40	49	13884	0.132048
GO:0031252	cell leading edge	cellular_component	4	CXCR4	1	40	50	13884	0.134557
GO:0060548	negative regulation of cell death	biological_process	7	TNFAIP3	1	40	50	13884	0.134557
GO:0009968	negative regulation of signal transduction	biological_process	8	DDIT4	1	40	50	13884	0.134557
GO:0031397	negative regulation of protein ubiquitination	biological_process	11	TNFAIP3	1	40	50	13884	0.134557
GO:0045814	negative regulation of gene expression, epigenetic	biological_process	9	H3F3B	1	40	50	13884	0.134557
GO:0005769	early endosome	cellular_component	8	CXCR4;RHOB	2	40	223	13884	0.134897
GO:0019898	extrinsic component of membrane	cellular_component	4	ATG2A	1	40	51	13884	0.13706
GO:0071347	cellular response to interleukin-1	biological_process	8	KLF2	1	40	51	13884	0.13706
GO:0070936	protein K48-linked ubiquitination	biological_process	13	TNFAIP3	1	40	51	13884	0.13706
GO:0048010	vascular endothelial growth factor receptor signaling pathway	biological_process	8	HSP90AA1	1	40	52	13884	0.139555
GO:0030183	B cell differentiation	biological_process	8	KLF6	1	40	52	13884	0.139555
GO:0101003	ficolin-1-rich granule membrane	cellular_component	8	SLC2A3	1	40	52	13884	0.139555
GO:0000165	MAPK cascade	biological_process	11	ZFP36L2;ZFP36	2	40	230	13884	0.141772
GO:0042102	positive regulation of T cell proliferation	biological_process	11	CD6	1	40	53	13884	0.142043
GO:0070373	negative regulation of ERK1 and ERK2 cascade	biological_process	12	DUSP1	1	40	53	13884	0.142043
GO:0019003	GDP binding	molecular_function	8	RHOB	1	40	53	13884	0.142043
GO:0017053	transcriptional repressor complex	cellular_component	4	JUN	1	40	53	13884	0.142043
GO:0050729	positive regulation of inflammatory response	biological_process	9	NFKBIZ	1	40	54	13884	0.144525
GO:0010494	cytoplasmic stress granule	cellular_component	8	ZFP36	1	40	54	13884	0.144525
GO:0005829	cytosol	cellular_component	6	SAT1;FOS;LGALS1;TNFAIP3;ZFP36L2;RPS4Y1;TSC22D3;ATG2A;KLF6;RHOB;MCL1;HSP90AA1;PMAIP1;DDIT4;JUN;ZFP36	16	40	4317	13884	0.147642
GO:0031072	heat shock protein binding	molecular_function	5	ZFP36	1	40	56	13884	0.149466
GO:0000045	autophagosome assembly	biological_process	7	ATG2A	1	40	57	13884	0.151926
GO:0001618	virus receptor activity	molecular_function	5	CXCR4	1	40	57	13884	0.151926
GO:0060326	cell chemotaxis	biological_process	6	CXCR4	1	40	57	13884	0.151926
GO:0004722	protein serine/threonine phosphatase activity	molecular_function	9	DUSP1	1	40	58	13884	0.15438
GO:0043154	negative regulation of cysteine-type endopeptidase activity involved in apoptotic process	biological_process	10	HERPUD1	1	40	58	13884	0.15438
GO:0032092	positive regulation of protein binding	biological_process	7	HERPUD1	1	40	58	13884	0.15438
GO:0032956	regulation of actin cytoskeleton organization	biological_process	7	RHOB	1	40	58	13884	0.15438
GO:0007565	female pregnancy	biological_process	5	FOS	1	40	60	13884	0.159266
GO:0030097	hemopoiesis	biological_process	7	ZFP36L2	1	40	61	13884	0.161698
GO:0009791	post-embryonic development	biological_process	4	NR4A2	1	40	61	13884	0.161698
GO:0045444	fat cell differentiation	biological_process	6	NR4A2	1	40	61	13884	0.161698
GO:0045732	positive regulation of protein catabolic process	biological_process	8	TNFAIP3	1	40	61	13884	0.161698
GO:0070821	tertiary granule membrane	cellular_component	8	SLC2A3	1	40	62	13884	0.164124
GO:0000902	cell morphogenesis	biological_process	6	KLF2	1	40	62	13884	0.164124
GO:0007266	Rho protein signal transduction	biological_process	8	RHOB	1	40	62	13884	0.164124
GO:0007265	Ras protein signal transduction	biological_process	7	JUN	1	40	63	13884	0.166543
GO:0019722	calcium-mediated signaling	biological_process	7	CXCR4	1	40	63	13884	0.166543
GO:0008013	beta-catenin binding	molecular_function	5	NR4A2	1	40	63	13884	0.166543
GO:0006874	cellular calcium ion homeostasis	biological_process	11	HERPUD1	1	40	64	13884	0.168955
GO:0036464	cytoplasmic ribonucleoprotein granule	cellular_component	7	NFKBIZ	1	40	64	13884	0.168955
GO:0045652	regulation of megakaryocyte differentiation	biological_process	8	H3F3B	1	40	65	13884	0.171361
GO:0051259	protein complex oligomerization	biological_process	7	TNFAIP3	1	40	65	13884	0.171361
GO:0005811	lipid droplet	cellular_component	6	ATG2A	1	40	66	13884	0.173759
GO:0033138	positive regulation of peptidyl-serine phosphorylation	biological_process	11	HSP90AA1	1	40	66	13884	0.173759
GO:0032088	negative regulation of NF-kappaB transcription factor activity	biological_process	7	TNFAIP3	1	40	67	13884	0.176151
GO:0040008	regulation of growth	biological_process	5	IFNG	1	40	67	13884	0.176151
GO:0001889	liver development	biological_process	7	JUN	1	40	68	13884	0.178536
GO:0030307	positive regulation of cell growth	biological_process	7	H3F3B	1	40	69	13884	0.180914
GO:0043085	positive regulation of catalytic activity	biological_process	6	NR4A2	1	40	70	13884	0.183286
GO:0032355	response to estradiol	biological_process	6	DUSP1	1	40	71	13884	0.185651
GO:0008283	cell population proliferation	biological_process	3	ZFP36L2;DDIT4	2	40	274	13884	0.18651
GO:0001649	osteoblast differentiation	biological_process	6	JUNB	1	40	72	13884	0.188009
GO:0043202	lysosomal lumen	cellular_component	8	HSP90AA1	1	40	72	13884	0.188009
GO:0031225	anchored component of membrane	cellular_component	5	LY6E	1	40	72	13884	0.188009
GO:0035264	multicellular organism growth	biological_process	4	KLF2	1	40	72	13884	0.188009
GO:1900034	regulation of cellular response to heat	biological_process	7	HSP90AA1	1	40	73	13884	0.190361
GO:0030334	regulation of cell migration	biological_process	7	RHOB	1	40	73	13884	0.190361
GO:0120162	positive regulation of cold-induced thermogenesis	biological_process	7	CXCR4	1	40	73	13884	0.190361
GO:0005789	endoplasmic reticulum membrane	cellular_component	5	HERPUD1;HLA-DQA2;HLA-DRA;HLA-DRB5	4	40	791	13884	0.19174
GO:0006919	activation of cysteine-type endopeptidase activity involved in apoptotic process	biological_process	11	PMAIP1	1	40	75	13884	0.195044
GO:0060964	regulation of gene silencing by miRNA	biological_process	10	H3F3B	1	40	75	13884	0.195044
GO:0003712	transcription coregulator activity	molecular_function	4	BTG1	1	40	76	13884	0.197376
GO:0009636	response to toxic substance	biological_process	5	FOS	1	40	76	13884	0.197376
GO:0034976	response to endoplasmic reticulum stress	biological_process	6	HERPUD1	1	40	76	13884	0.197376
GO:0002250	adaptive immune response	biological_process	5	IFNG;CD6	2	40	286	13884	0.199063
GO:0000932	P-body	cellular_component	8	ZFP36	1	40	79	13884	0.204331
GO:0010389	regulation of G2/M transition of mitotic cell cycle	biological_process	9	HSP90AA1	1	40	80	13884	0.206637
GO:0035579	specific granule membrane	cellular_component	8	SLC2A3	1	40	80	13884	0.206637
GO:0005654	nucleoplasm	cellular_component	6	H3F3B;IER2;JUND;FOS;NR4A2;RPS4Y1;BTG1;MCL1;HSP90AA1;JUN;JUNB	11	40	2931	13884	0.20853
GO:0034599	cellular response to oxidative stress	biological_process	6	NR4A2	1	40	81	13884	0.208936
GO:0004843	thiol-dependent ubiquitin-specific protease activity	molecular_function	10	TNFAIP3	1	40	81	13884	0.208936
GO:0036459	thiol-dependent ubiquitinyl hydrolase activity	molecular_function	9	TNFAIP3	1	40	81	13884	0.208936
GO:0000139	Golgi membrane	cellular_component	7	HLA-DQA2;HLA-DRA;HLA-DRB5	3	40	550	13884	0.21026
GO:0030336	negative regulation of cell migration	biological_process	8	RHOB	1	40	83	13884	0.213514
GO:0002020	protease binding	molecular_function	6	TNFAIP3	1	40	83	13884	0.213514
GO:0003723	RNA binding	molecular_function	6	LGALS1;ZFP36L2;RPS4Y1;HSP90AA1;JUN;ZFP36	6	40	1409	13884	0.215616
GO:0000786	nucleosome	cellular_component	5	H3F3B	1	40	84	13884	0.215793
GO:0007015	actin filament organization	biological_process	6	RHOB	1	40	86	13884	0.220333
GO:0043204	perikaryon	cellular_component	5	SLC2A3	1	40	87	13884	0.222593
GO:0006334	nucleosome assembly	biological_process	7	H3F3B	1	40	88	13884	0.224847
GO:0007204	positive regulation of cytosolic calcium ion concentration	biological_process	13	CXCR4	1	40	89	13884	0.227095
GO:0071456	cellular response to hypoxia	biological_process	6	PMAIP1	1	40	89	13884	0.227095
GO:0005615	extracellular space	cellular_component	4	LGALS1;IFNG;ADGRE5;FGFBP2	4	40	852	13884	0.228781
GO:0006614	SRP-dependent cotranslational protein targeting to membrane	biological_process	14	RPS4Y1	1	40	90	13884	0.229336
GO:0044325	ion channel binding	molecular_function	5	HERPUD1	1	40	92	13884	0.233799
GO:0030308	negative regulation of cell growth	biological_process	7	BTG1	1	40	92	13884	0.233799
GO:0042470	melanosome	cellular_component	8	HSP90AA1	1	40	92	13884	0.233799
GO:0005737	cytoplasm	cellular_component	5	IER2;SAT1;FOS;NR4A2;LGALS1;TNFAIP3;ZFP36L2;CXCR4;DUSP2;TSC22D3;BTG1;RHOB;DUSP1;MCL1;HSP90AA1;DDIT4;BTG3;ZFP36	18	40	5320	13884	0.237792
GO:0097711	ciliary basal body-plasma membrane docking	biological_process	6	HSP90AA1	1	40	95	13884	0.240447
GO:0007399	nervous system development	biological_process	6	FOS;NR4A2	2	40	328	13884	0.243704
GO:0042826	histone deacetylase binding	molecular_function	6	HSP90AA1	1	40	98	13884	0.247038
GO:0007264	small GTPase mediated signal transduction	biological_process	6	RHOB	1	40	98	13884	0.247038
GO:0051028	mRNA transport	biological_process	10	ZFP36	1	40	99	13884	0.249223
GO:0000187	activation of MAPK activity	biological_process	13	CXCR4	1	40	99	13884	0.249223
GO:0005783	endoplasmic reticulum	cellular_component	6	FOS;HERPUD1;HLA-DQA2;HLA-DRA;HLA-DRB5	5	40	1188	13884	0.254782
GO:0034774	secretory granule lumen	cellular_component	7	HSP90AA1	1	40	105	13884	0.262202
GO:0003682	chromatin binding	molecular_function	4	FOS;JUN	2	40	346	13884	0.263026
GO:0038096	Fc-gamma receptor signaling pathway involved in phagocytosis	biological_process	8	HSP90AA1	1	40	107	13884	0.266479
GO:0051082	unfolded protein binding	molecular_function	5	HSP90AA1	1	40	107	13884	0.266479
GO:0005925	focal adhesion	cellular_component	7	ADGRE5;RHOB	2	40	350	13884	0.267325
GO:0006935	chemotaxis	biological_process	5	CXCR4	1	40	108	13884	0.268609
GO:0005215	transporter activity	molecular_function	3	SLC2A3	1	40	109	13884	0.270733
GO:0019083	viral transcription	biological_process	7	RPS4Y1	1	40	110	13884	0.27285
GO:0005125	cytokine activity	molecular_function	7	IFNG	1	40	110	13884	0.27285
GO:0051897	positive regulation of protein kinase B signaling	biological_process	10	HSP90AA1	1	40	113	13884	0.279168
GO:0000784	nuclear chromosome, telomeric region	cellular_component	8	H3F3B	1	40	113	13884	0.279168
GO:0016607	nuclear speck	cellular_component	8	NR4A2;NFKBIZ	2	40	365	13884	0.283451
GO:0035556	intracellular signal transduction	biological_process	5	DUSP1;ZFP36	2	40	368	13884	0.286675
GO:0008284	positive regulation of cell population proliferation	biological_process	7	IFNG;JUN	2	40	369	13884	0.28775
GO:0000184	nuclear-transcribed mRNA catabolic process, nonsense-mediated decay	biological_process	12	RPS4Y1	1	40	118	13884	0.289577
GO:0008360	regulation of cell shape	biological_process	8	RHOB	1	40	119	13884	0.291642
GO:0001650	fibrillar center	cellular_component	7	KLF6	1	40	120	13884	0.2937
GO:0007050	cell cycle arrest	biological_process	5	IFNG	1	40	120	13884	0.2937
GO:0008234	cysteine-type peptidase activity	molecular_function	7	TNFAIP3	1	40	121	13884	0.295753
GO:1904813	ficolin-1-rich granule lumen	cellular_component	7	HSP90AA1	1	40	121	13884	0.295753
GO:0070374	positive regulation of ERK1 and ERK2 cascade	biological_process	12	JUN	1	40	123	13884	0.29984
GO:0007010	cytoskeleton organization	biological_process	6	TNFAIP3	1	40	123	13884	0.29984
GO:0051056	regulation of small GTPase mediated signal transduction	biological_process	9	RHOB	1	40	124	13884	0.301876
GO:0007411	axon guidance	biological_process	6	CXCR4	1	40	127	13884	0.307947
GO:0000086	G2/M transition of mitotic cell cycle	biological_process	7	HSP90AA1	1	40	128	13884	0.309959
GO:0007165	signal transduction	biological_process	4	NR4A2;CXCR4;ADGRE5;HSP90AA1	4	40	983	13884	0.313611
GO:0007596	blood coagulation	biological_process	7	H3F3B	1	40	131	13884	0.315961
GO:0005938	cell cortex	cellular_component	7	RHOB	1	40	131	13884	0.315961
GO:0016746	transferase activity, transferring acyl groups	molecular_function	5	SAT1	1	40	134	13884	0.321913
GO:0031966	mitochondrial membrane	cellular_component	5	MT-ATP8	1	40	134	13884	0.321913
GO:0006367	transcription initiation from RNA polymerase II promoter	biological_process	9	NR4A2	1	40	137	13884	0.327814
GO:0003729	mRNA binding	molecular_function	7	ZFP36	1	40	138	13884	0.32977
GO:0006457	protein folding	biological_process	4	HSP90AA1	1	40	140	13884	0.333665
GO:0019901	protein kinase binding	molecular_function	7	RHOB;ZFP36	2	40	412	13884	0.333749
GO:0006413	translational initiation	biological_process	5	RPS4Y1	1	40	144	13884	0.341389
GO:0042127	regulation of cell population proliferation	biological_process	6	SAT1	1	40	146	13884	0.345218
GO:1990904	ribonucleoprotein complex	cellular_component	4	ZFP36	1	40	146	13884	0.345218
GO:0016032	viral process	biological_process	6	CXCR4;HLA-DRA	2	40	430	13884	0.352805
GO:0005509	calcium ion binding	molecular_function	7	ADGRE5;CD69	2	40	432	13884	0.354913
GO:0008152	metabolic process	biological_process	3	TNFAIP3	1	40	153	13884	0.358451
GO:0043123	positive regulation of I-kappaB kinase/NF-kappaB signaling	biological_process	10	LGALS1	1	40	154	13884	0.36032
GO:0050821	protein stabilization	biological_process	6	HSP90AA1	1	40	155	13884	0.362183
GO:0006914	autophagy	biological_process	6	ATG2A	1	40	160	13884	0.371422
GO:0003735	structural constituent of ribosome	molecular_function	4	RPS4Y1	1	40	162	13884	0.375081
GO:0045892	negative regulation of transcription, DNA-templated	biological_process	9	IFNG;JUN	2	40	452	13884	0.375862
GO:0030335	positive regulation of cell migration	biological_process	8	CXCR4	1	40	165	13884	0.38053
GO:0034220	ion transmembrane transport	biological_process	7	TSC22D3	1	40	167	13884	0.384138
GO:0010629	negative regulation of gene expression	biological_process	8	IFNG	1	40	178	13884	0.403614
GO:0005975	carbohydrate metabolic process	biological_process	5	SLC2A3	1	40	180	13884	0.40709
GO:0016021	integral component of membrane	cellular_component	5	CXCR4;ADGRE5;SLC2A3;CD6;MCL1;MT-ATP8;HERPUD1;HLA-DQA2;CD69;HLA-DRA;HLA-DRB5	11	40	3481	13884	0.420211
GO:0062023	collagen-containing extracellular matrix	cellular_component	5	LGALS1	1	40	190	13884	0.424176
GO:0005886	plasma membrane	cellular_component	4	LY6E;CXCR4;ADGRE5;RHOB;SLC2A3;CD6;HSP90AA1;HLA-DQA2;HLA-DRA;HLA-DRB5	10	40	3169	13884	0.431324
GO:0005840	ribosome	cellular_component	6	RPS4Y1	1	40	196	13884	0.434197
GO:0005788	endoplasmic reticulum lumen	cellular_component	7	LGALS1	1	40	202	13884	0.444047
GO:0003714	transcription corepressor activity	molecular_function	5	JUNB	1	40	203	13884	0.445672
GO:0010469	regulation of signaling receptor activity	biological_process	8	IFNG	1	40	208	13884	0.45373
GO:0005096	GTPase activator activity	molecular_function	6	JUN	1	40	224	13884	0.478754
GO:0031965	nuclear membrane	cellular_component	5	DUSP2	1	40	228	13884	0.484833
GO:0016579	protein deubiquitination	biological_process	9	TNFAIP3	1	40	231	13884	0.489347
GO:0030154	cell differentiation	biological_process	5	RHOB;MCL1	2	40	573	13884	0.495958
GO:0004842	ubiquitin-protein transferase activity	molecular_function	6	TNFAIP3	1	40	261	13884	0.532418
GO:0043005	neuron projection	cellular_component	5	FOS	1	40	265	13884	0.537886
GO:0006511	ubiquitin-dependent protein catabolic process	biological_process	10	HERPUD1	1	40	271	13884	0.545972
GO:0003924	GTPase activity	molecular_function	9	RHOB	1	40	273	13884	0.548636
GO:0043547	positive regulation of GTPase activity	biological_process	8	JUN	1	40	276	13884	0.552604
GO:0008270	zinc ion binding	molecular_function	8	NR4A2;TNFAIP3	2	40	641	13884	0.5571
GO:0043687	post-translational protein modification	biological_process	9	LGALS1	1	40	282	13884	0.560438
GO:0043025	neuronal cell body	cellular_component	5	HSP90AA1	1	40	283	13884	0.561731
GO:0005739	mitochondrion	cellular_component	6	MCL1;MT-ATP8;PMAIP1;DDIT4	4	40	1369	13884	0.565537
GO:0016020	membrane	cellular_component	3	FOS;LY6E;CXCR4;RPS4Y1;ADGRE5;ATG2A;RHOB;SLC2A3;CD6;MCL1;MT-ATP8;HSP90AA1;HERPUD1;HLA-DQA2;CD69;HLA-DRA;HLA-DRB5	17	40	5931	13884	0.571443
GO:0003779	actin binding	molecular_function	6	CXCR4	1	40	291	13884	0.57194
GO:0010628	positive regulation of gene expression	biological_process	8	IFNG	1	40	295	13884	0.576956
GO:0006412	translation	biological_process	8	RPS4Y1	1	40	306	13884	0.590459
GO:0006886	intracellular protein transport	biological_process	10	RHOB	1	40	311	13884	0.596457
GO:0005525	GTP binding	molecular_function	8	RHOB	1	40	321	13884	0.608197
GO:0005794	Golgi apparatus	cellular_component	6	HLA-DQA2;HLA-DRA;HLA-DRB5	3	40	1082	13884	0.612667
GO:0008233	peptidase activity	molecular_function	5	TNFAIP3	1	40	361	13884	0.651915
GO:0045087	innate immune response	biological_process	5	CD6	1	40	363	13884	0.653971
GO:0006811	ion transport	biological_process	6	MT-ATP8	1	40	390	13884	0.680598
GO:0005743	mitochondrial inner membrane	cellular_component	6	MT-ATP8	1	40	411	13884	0.699916
GO:0005694	chromosome	cellular_component	6	H3F3B	1	40	421	13884	0.70871
GO:0006508	proteolysis	biological_process	7	TNFAIP3	1	40	423	13884	0.710439
GO:0003824	catalytic activity	molecular_function	3	TNFAIP3	1	40	429	13884	0.715564
GO:0055085	transmembrane transport	biological_process	6	SLC2A3	1	40	435	13884	0.720601
GO:0016787	hydrolase activity	molecular_function	4	TNFAIP3;DUSP2;DUSP1	3	40	1311	13884	0.742094
GO:0006974	cellular response to DNA damage stimulus	biological_process	6	PMAIP1	1	40	483	13884	0.757884
GO:0003674	molecular_function	molecular_function	2	HERPUD1	1	40	510	13884	0.776676
GO:0016567	protein ubiquitination	biological_process	11	TNFAIP3	1	40	515	13884	0.779996
GO:0030054	cell junction	cellular_component	3	CXCR4	1	40	549	13884	0.801331
GO:0031410	cytoplasmic vesicle	cellular_component	6	CXCR4	1	40	554	13884	0.804293
GO:0048471	perinuclear region of cytoplasm	cellular_component	6	HSP90AA1	1	40	571	13884	0.814046
GO:0007049	cell cycle	biological_process	4	DUSP1	1	40	602	13884	0.830626
GO:0015031	protein transport	biological_process	9	RHOB	1	40	611	13884	0.835163
GO:0003676	nucleic acid binding	molecular_function	5	KLF6;KLF2	2	40	1209	13884	0.874485
GO:0046872	metal ion binding	molecular_function	6	NR4A2;TNFAIP3;ZFP36L2;KLF6;KLF2;ZFP36	6	40	2949	13884	0.880509
GO:0042995	cell projection	cellular_component	4	SLC2A3	1	40	752	13884	0.892539
GO:0005730	nucleolus	cellular_component	6	KLF6	1	40	762	13884	0.895769
GO:0016740	transferase activity	molecular_function	4	SAT1;TNFAIP3	2	40	1539	13884	0.945758
GO:0000166	nucleotide binding	molecular_function	5	RHOB;HSP90AA1	2	40	1540	13884	0.9459
GO:0005524	ATP binding	molecular_function	5	HSP90AA1	1	40	1272	13884	0.978703

## Sheet: HC AS MD SD SDR-M7-AS
GO_ID	GO_Term	GO_function	GO_class	Genes	S gene number	TS gene number	B gene number	TB gene number	pvalue
GO:0016607	nuclear speck	cellular_component	8	SMC5;PABPN1;PRPF19;RREB1;SON;PSME4;IK;CXXC1;TMEM179B;ALKBH5;HP1BP3;SREK1;CCNL2;NUAK2;AKAP8L;FNBP4;RUFY1;PIAS1;ATP6V0A1;MAGOH;PSPC1	21	305	360	12713	0.000162154
GO:0097110	scaffold protein binding	molecular_function	5	ATP2B4;YWHAE;KIF1B;CRK;TCOF1;MDM2	6	305	38	12713	0.000262343
GO:0006754	ATP biosynthetic process	biological_process	12	PRKAG2;ATP5MG;ATP5PD;ATP5PO;ATP5F1C	5	305	26	12713	0.000334298
GO:0099132	ATP hydrolysis coupled cation transmembrane transport	biological_process	8	ATP5MG;ATP2B4;ATP5PD;ATP5PO;ATP5F1C	5	305	26	12713	0.000334298
GO:0005654	nucleoplasm	cellular_component	6	SNRPA;HCK;SMC5;RRM2B;PABPN1;ARID3B;PRKAG2;SMC3;FOXK1;NUP88;MPP7;ANAPC15;POLR2F;KDM7A;CIAO2B;PYM1;PRPF19;RTF1;ANAPC11;FOXO3;UBN2;ISG20L2;PSME4;IK;TBL1X;TRMT1;CTSC;CCNH;ERCC6;PTMA;CXXC1;BANP;MORC3;VCP;GTF3C6;ANKRD11;KDM5C;ARHGAP27;MKNK2;ELOC;PRR13;USP11;PSMA4;DEK;ALKBH5;IKZF1;STK4;SREK1;OAT;CCNL2;PSIP1;SH3BP5;NCL;SCP2;ATP5PD;TNRC6B;POLD2;CREBBP;MSL3;RPL26;ELK3;MED4;HMGB1;ARNTL;NPM1;GTF2H5;PIAS1;SNA…	93	305	2829	12713	0.000449347
GO:0005515	protein binding	molecular_function	4	VTI1B;VAV1;SNRPA;HCK;SMC5;CLMN;ARPC5;CLPTM1;RRM2B;PABPN1;ARID3B;NLRP12;SMC3;FOXK1;RAB4A;GADD45GIP1;KIF13A;MPP7;PPP6C;SH3BP1;CEP95;CIAO2B;PYM1;CHCHD10;PSD4;PRPF19;STAU1;RTF1;ITGB1;EMILIN2;CLPP;FOXO3;TOX4;SWAP70;SON;PLXNB2;ANKZF1;IQGAP2;SEPT2;TMTC2;SNX18;SEMA4D;ISG20L2;DOCK11;PSMG2;DNAJC4;PSME4;ACO1;SMCHD1;IK;DENND4A;MRPL11;TBL1X;ARHGAP26;CHCHD2;PRPS1;ATP2B4;TRMT1;CTSC;PAN3;CCNH;ERCC6;MAP3K4;CNIH4;…	223	305	8160	12713	0.000492744
GO:0046933	proton-transporting ATP synthase activity, rotational mechanism	molecular_function	10	ATP5MG;ATP5PD;ATP5PO;ATP5F1C	4	305	17	12713	0.000603818
GO:0090263	positive regulation of canonical Wnt signaling pathway	biological_process	10	PSME4;TBL1X;VCP;PSMA4;LRRK2;ARNTL;PSMD10;SEM1;XIAP	9	305	104	12713	0.0008742
GO:0015986	ATP synthesis coupled proton transport	biological_process	13	ATP5MG;ATP5PD;ATP5PO;ATP5F1C	4	305	19	12713	0.000946826
GO:0005753	mitochondrial proton-transporting ATP synthase complex	cellular_component	7	ATP5MG;ATP5PD;ATP5PO;ATP5F1C	4	305	20	12713	0.00116137
GO:0042776	mitochondrial ATP synthesis coupled proton transport	biological_process	7	ATP5MG;ATP5PD;ATP5PO;ATP5F1C	4	305	21	12713	0.00140778
GO:1990785	response to water-immersion restraint stress	biological_process	6	FOXO3;MDM2	2	305	3	12713	0.00169385
GO:1902309	negative regulation of peptidyl-serine dephosphorylation	biological_process	11	SWAP70;YWHAE	2	305	3	12713	0.00169385
GO:0003723	RNA binding	molecular_function	6	SNRPA;PABPN1;FAM120A;PYM1;STAU1;RTF1;SON;ISG20L2;ACO1;MRPL11;TRMT1;PAN3;EIF2S2;PDAP1;CCDC47;SRPRA;RPL32;MORC3;VCP;RPL9;TSN;NSA2;RBM26;DEK;ALKBH5;DHX57;YWHAE;SREK1;PSIP1;NCL;EWSR1;TNRC6B;PRRC2C;TCOF1;RPL26;AKAP8L;RPL36A;HMGB1;CS;NPM1;SNRPC;PUF60;LRRC59;SND1;ABCF1;MAGOH;ATP5F1C;JUN;PSPC1;SPEN	50	305	1383	12713	0.001976
GO:0006605	protein targeting	biological_process	11	PAN3;SRPRA;SORL1;YWHAE;YWHAQ	5	305	39	12713	0.00226859
GO:0050772	positive regulation of axonogenesis	biological_process	10	PLXNB2;SEMA4D;NIN;STK11	4	305	24	12713	0.00236192
GO:0030027	lamellipodium	cellular_component	6	ARPC5;SH3BP1;ITGB1;SWAP70;IQGAP2;RAC2;FLOT2;STX4;SHTN1;CIB1	10	305	144	12713	0.00246659
GO:0019079	viral genome replication	biological_process	7	GRK2;VCP;DEK	3	305	12	12713	0.0025612
GO:0016604	nuclear body	cellular_component	7	HIPK3;RREB1;ERCC6;BANP;GTF3C6;MKNK2;STK4;SH3BP5;CREBBP;ARNTL;SNAPC3;MDM2;MAU2;PCNP	14	305	250	12713	0.00287851
GO:0006366	transcription by RNA polymerase II	biological_process	9	POLR2F;RTF1;RREB1;CCNH;ERCC6;ELOC;DEK;MED4;GTF2H5;SNAPC3;ATF4;JUN;NFIL3	13	305	224	12713	0.00296263
GO:0006119	oxidative phosphorylation	biological_process	6	CHCHD10;MT-CO1;ATP5F1C	3	305	13	12713	0.00327085
GO:0000502	proteasome complex	cellular_component	5	PSME4;VCP;ZFAND2B;PSMA4;PSMD10;SEM1	6	305	61	12713	0.00332939
GO:0019904	protein domain specific binding	molecular_function	5	MPP7;TBL1X;VCP;MRPL17;IKZF1;YWHAE;YWHAQ;CRK;PIAS1;ARL1;MDM2;ARFIP1;FHOD1	13	305	228	12713	0.00344774
GO:0051603	proteolysis involved in cellular protein catabolic process	biological_process	8	CPVL;CLPP;CTSC;PSMA4;MDM2	5	305	43	12713	0.00350855
GO:0050718	positive regulation of interleukin-1 beta secretion	biological_process	10	NLRP12;HMGB1;NOD2;CASP1	4	305	27	12713	0.00368689
GO:0034504	protein localization to nucleus	biological_process	8	CHCHD10;BANP;YWHAE;MDM2	4	305	27	12713	0.00368689
GO:0019221	cytokine-mediated signaling pathway	biological_process	6	VAV1;HCK;OSM;ITGB1;FOXO3;CD36;STX4;CRK;IRF5;JAK1;CASP1;IL6R	12	305	204	12713	0.00379995
GO:0031982	vesicle	cellular_component	5	VTI1B;RAB4A;MSN;FLOT2;PIK3C2A;CIB1;LRPAP1;NOD2;VAMP2	9	305	131	12713	0.00429585
GO:0005743	mitochondrial inner membrane	cellular_component	6	GPD2;COX7A2L;ATP5MG;MRPL11;NDUFA11;DNAJC15;NDUFV1;TMEM177;MRPL17;ACADVL;LRRK2;SPG7;ATP5PD;MT-CO1;CYP27A1;ATP5PO;ATP5F1C;AURKAIP1;COX6A1	19	305	406	12713	0.00429859
GO:0032436	positive regulation of proteasomal ubiquitin-dependent protein catabolic process	biological_process	12	VCP;RNF19A;LRRK2;PIAS1;PSMD10;MDM2	6	305	65	12713	0.0045739
GO:0061418	regulation of transcription from RNA polymerase II promoter in response to hypoxia	biological_process	11	PSME4;ELOC;PSMA4;CREBBP;PSMD10;SEM1	6	305	65	12713	0.0045739
GO:0008022	protein C-terminus binding	molecular_function	5	TBL1X;ERCC6;DST;YWHAQ;NCL;PRRC2C;PIAS1;CIB1;ATF4;EPB41	10	305	158	12713	0.00479483
GO:0034644	cellular response to UV	biological_process	8	CREBBP;RPL26;NPM1;ATF4;COPS9	5	305	47	12713	0.00517298
GO:0006362	transcription elongation from RNA polymerase I promoter	biological_process	9	POLR2F;CCNH;ERCC6;GTF2H5	4	305	30	12713	0.00544204
GO:0050733	RS domain binding	molecular_function	6	SON;LUC7L	2	305	5	12713	0.00546867
GO:1902254	negative regulation of intrinsic apoptotic signaling pathway by p53 class mediator	biological_process	11	RRM2B;MDM2	2	305	5	12713	0.00546867
GO:0004185	serine-type carboxypeptidase activity	molecular_function	9	CPVL;CPD	2	305	5	12713	0.00546867
GO:0006101	citrate metabolic process	biological_process	7	ACO1;CS	2	305	5	12713	0.00546867
GO:0060323	head morphogenesis	biological_process	5	ANKRD11;ATP6AP2	2	305	5	12713	0.00546867
GO:0015677	copper ion import	biological_process	11	SLC31A1;STEAP4	2	305	5	12713	0.00546867
GO:0097227	sperm annulus	cellular_component	5	SEPT2;SEPT7	2	305	5	12713	0.00546867
GO:0097100	supercoiled DNA binding	molecular_function	8	PSIP1;HMGB1	2	305	5	12713	0.00546867
GO:0005850	eukaryotic translation initiation factor 2 complex	cellular_component	4	EIF2S2;EIF2S3	2	305	5	12713	0.00546867
GO:0016605	PML body	cellular_component	8	SMC5;HIPK3;MORC3;MKNK2;AKAP8L;ARNTL;PIAS1	7	305	89	12713	0.00549355
GO:0016323	basolateral plasma membrane	cellular_component	5	ATP2B4;MSN;FLOT2;STX4;ABCC1;NOD2;EPB41;IL6R	8	305	114	12713	0.00612456
GO:0042407	cristae formation	biological_process	9	ATP5MG;ATP5PD;ATP5PO;ATP5F1C	4	305	31	12713	0.0061323
GO:1990090	cellular response to nerve growth factor stimulus	biological_process	8	FOXO3;KIF1B;CRK;CIB1	4	305	31	12713	0.0061323
GO:0006892	post-Golgi vesicle-mediated transport	biological_process	8	SORL1;STX4;VAMP2	3	305	17	12713	0.00724423
GO:0006283	transcription-coupled nucleotide-excision repair	biological_process	10	POLR2F;PRPF19;CCNH;ERCC6;POLD2;GTF2H5	6	305	73	12713	0.00804329
GO:0000395	mRNA 5'-splice site recognition	biological_process	10	PSIP1;SNRPC	2	305	6	12713	0.00807341
GO:1990266	neutrophil migration	biological_process	7	MCOLN2;JAGN1	2	305	6	12713	0.00807341
GO:0000056	ribosomal small subunit export from nucleus	biological_process	9	NUP88;NPM1	2	305	6	12713	0.00807341
GO:0005685	U1 snRNP	cellular_component	8	SNRPA;LUC7L;SNRPC	3	305	18	12713	0.00854072
GO:0006123	mitochondrial electron transport, cytochrome c to oxygen	biological_process	10	COX7A2L;MT-CO1;COX6A1	3	305	18	12713	0.00854072
GO:0007049	cell cycle	biological_process	4	SMC5;SMC3;GADD45GIP1;KIF13A;PPP6C;ANAPC15;ANAPC11;SON;SEPT2;SNX18;CCNH;BANP;SEPT7;RASSF1;IKZF1;TET2;CIB1;MAU2;TBRG1;USP16;EPB41;STK11;PCNP	23	305	563	12713	0.00905428
GO:0055037	recycling endosome	cellular_component	8	VTI1B;RAB4A;SLC31A1;MCOLN2;ITGB1;TMEM230;SORL1	7	305	98	12713	0.00920068
GO:0008021	synaptic vesicle	cellular_component	4	VTI1B;ROGDI;TMEM230;VDAC2;LRRK2;STX4;VAMP2	7	305	98	12713	0.00920068
GO:0101003	ficolin-1-rich granule membrane	cellular_component	8	TMEM179B;FCAR;CD300A;ATP6V0A1;ATP6AP2	5	305	54	12713	0.00931344
GO:0005634	nucleus	cellular_component	6	SNRPA;HCK;SMC5;ARPC5;RRM2B;PABPN1;ARID3B;SMC3;FOXK1;GADD45GIP1;NUP88;HIPK3;FAM120A;SH3BP1;POLR2F;KDM7A;ROGDI;CIAO2B;PYM1;CHCHD10;PRPF19;RTF1;ANAPC11;RREB1;FOXO3;TOX4;SWAP70;SON;SEPT2;UBN2;ISG20L2;PSMG2;PSME4;IK;DENND4A;TBL1X;ZNF800;CHCHD2;TRMT1;CCNH;ERCC6;PTMA;CXXC1;BANP;KRT10;MORC3;VCP;GTF3C6;ANKRD11;SEPT7;KDM5C;RASSF1;ARHGAP27;WDR62;RPL9;MKNK2;ELOC;TSN;NSA2;PRR13;VDAC2;RBM26;USP11;MSN;PSMA4;DEK…	144	305	5154	12713	0.00989532
GO:0032735	positive regulation of interleukin-12 production	biological_process	8	CD36;IRF5;HMGB1	3	305	19	12713	0.00996457
GO:1901990	regulation of mitotic cell cycle phase transition	biological_process	8	ANAPC15;ANAPC11;PSME4;PSMA4;PSMD10;SEM1	6	305	77	12713	0.0103506
GO:0043161	proteasome-mediated ubiquitin-dependent protein catabolic process	biological_process	11	PSME4;TBL1X;VCP;ZFAND2B;PSMA4;ARNTL;PSMD10;SEM1;TRIM38;PCNP	10	305	177	12713	0.0103821
GO:0031145	anaphase-promoting complex-dependent catabolic process	biological_process	12	ANAPC15;ANAPC11;PSME4;PSMA4;PSMD10;SEM1	6	305	78	12713	0.0109938
GO:0002315	marginal zone B cell differentiation	biological_process	10	DOCK11;MFNG	2	305	7	12713	0.0111246
GO:0072357	PTW/PP1 phosphatase complex	cellular_component	5	TOX4;PPP1R12A	2	305	7	12713	0.0111246
GO:2001222	regulation of neuron migration	biological_process	8	PLXNB2;SHTN1	2	305	7	12713	0.0111246
GO:1990446	U1 snRNP binding	molecular_function	7	SNRPA;SNRPC	2	305	7	12713	0.0111246
GO:0036435	K48-linked polyubiquitin modification-dependent protein binding	molecular_function	7	VCP;ZFAND2B	2	305	7	12713	0.0111246
GO:1905461	positive regulation of vascular associated smooth muscle cell apoptotic process	biological_process	12	STK4;ATF4	2	305	7	12713	0.0111246
GO:1902966	positive regulation of protein localization to early endosome	biological_process	10	MSN;SORL1	2	305	7	12713	0.0111246
GO:0045198	establishment of epithelial cell apical/basal polarity	biological_process	8	SH3BP1;MSN	2	305	7	12713	0.0111246
GO:0030619	U1 snRNA binding	molecular_function	8	SNRPA;SNRPC	2	305	7	12713	0.0111246
GO:0030011	maintenance of cell polarity	biological_process	5	ARPC5;DST	2	305	7	12713	0.0111246
GO:0031730	CCR5 chemokine receptor binding	molecular_function	9	CNIH4;JAK1	2	305	7	12713	0.0111246
GO:0016887	ATPase activity	molecular_function	9	KIF13A;SMCHD1;ATP5MG;VCP;KIF1B;ATP5PD;ABCC1;ATP5PO;ABCF1;ATP5F1C	10	305	182	12713	0.0124574
GO:0035861	site of double-strand break	cellular_component	7	SMC5;ARPC5;PRPF19;SMCHD1;VCP	5	305	58	12713	0.0124921
GO:0032755	positive regulation of interleukin-6 production	biological_process	8	CD36;HMGB1;NOD2;IL6R	4	305	38	12713	0.0126236
GO:0016032	viral process	biological_process	6	HCK;GADD45GIP1;NUP88;STAU1;ITGB1;IK;MORC3;ELOC;PSMA4;YWHAE;FAM111A;ASGR1;PSIP1;CREBBP;NPM1;MDM2;SND1;SPEN	18	305	425	12713	0.0142146
GO:0030867	rough endoplasmic reticulum membrane	cellular_component	6	SUCO;PLOD1	2	305	8	12713	0.0145994
GO:1990000	amyloid fibril formation	biological_process	7	CD36;MDM2	2	305	8	12713	0.0145994
GO:0099072	regulation of postsynaptic membrane neurotransmitter receptor levels	biological_process	5	YWHAE;FLOT2	2	305	8	12713	0.0145994
GO:0001731	formation of translation preinitiation complex	biological_process	9	DENR;EIF2S3	2	305	8	12713	0.0145994
GO:0005751	mitochondrial respiratory chain complex IV	cellular_component	6	MT-CO1;COX6A1	2	305	8	12713	0.0145994
GO:0030036	actin cytoskeleton organization	biological_process	7	ARPC5;ARHGAP26;RAC2;NUAK2;TBCK;CAPZA2;EPB41;RFLNB	8	305	133	12713	0.0148085
GO:0004129	cytochrome-c oxidase activity	molecular_function	6	COX7A2L;MT-CO1;COX6A1	3	305	22	12713	0.0150212
GO:0008135	translation factor activity, RNA binding	molecular_function	7	EIF2S2;EIF2S3;ABCF1	3	305	22	12713	0.0150212
GO:0002181	cytoplasmic translation	biological_process	9	RPL32;RPL9;RPL26;RPL36A	4	305	40	12713	0.0150586
GO:0005768	endosome	cellular_component	7	VTI1B;ARPC5;RAB4A;KIF13A;MCOLN2;ITGB1;SNX18;TMEM230;LEPROT;SORL1;FLOT2;LRRK2;STX4;ARSA;TBC1D5;HMGB1;RUFY1;JAK1;LRPAP1;ZFYVE16;STEAP4	21	305	528	12713	0.0162523
GO:0031201	SNARE complex	cellular_component	6	VTI1B;STX4;VAMP2;SNAP29	4	305	41	12713	0.0163796
GO:0006887	exocytosis	biological_process	7	HCK;JAGN1;STX4;PIK3C2A;VAMP2;SNAP29	6	305	86	12713	0.0171892
GO:0031018	endocrine pancreas development	biological_process	5	RFX3;IL6R	2	305	9	12713	0.0184759
GO:0007213	G protein-coupled acetylcholine receptor signaling pathway	biological_process	6	GRK2;GNAQ	2	305	9	12713	0.0184759
GO:1903428	positive regulation of reactive oxygen species biosynthetic process	biological_process	8	FOXO3;CD36	2	305	9	12713	0.0184759
GO:0000055	ribosomal large subunit export from nucleus	biological_process	9	NUP88;NPM1	2	305	9	12713	0.0184759
GO:0030169	low-density lipoprotein particle binding	molecular_function	7	SORL1;CD36	2	305	9	12713	0.0184759
GO:1903980	positive regulation of microglial cell activation	biological_process	9	CTSC;LRRK2	2	305	9	12713	0.0184759
GO:0010955	negative regulation of protein processing	biological_process	10	LRRK2;MDM2	2	305	9	12713	0.0184759
GO:0005739	mitochondrion	cellular_component	6	GPD2;COX7A2L;RRM2B;GADD45GIP1;PPP6C;CHCHD10;CLPP;FOXO3;ACO1;ATP5MG;MRPL11;APOPT1;CHCHD2;NDUFA11;DNAJC15;NDUFV1;VDAC2;HEBP2;TMEM177;MRPL17;ACADVL;MT-ND4L;YWHAE;LRRK2;KIF1B;OAT;SPG7;YWHAQ;SH3BP5;SCP2;ATP5PD;IARS2;COX19;ELK3;CS;MT-CO1;CYP27A1;CMC1;ATP5PO;NOD2;ATP5F1C;AURKAIP1;COX6A1;STK11	44	305	1340	12713	0.0192148
GO:0043087	regulation of GTPase activity	biological_process	7	VAV1;PLXNB2;IQGAP2;ARHGAP27;CRK	5	305	65	12713	0.0196842
GO:0045296	cadherin binding	molecular_function	6	MPP7;ITGB1;SWAP70;SEPT2;PDXDC1;SEPT7;YWHAE;SHTN1;EIF2S3;PUF60;LRRC59;SND1	12	305	256	12713	0.0208239
GO:0097431	mitotic spindle pole	cellular_component	7	SMC3;IK;NIN	3	305	25	12713	0.0212839
GO:0050892	intestinal absorption	biological_process	6	ACO1;CD36	2	305	10	12713	0.0227329
GO:0031953	negative regulation of protein autophosphorylation	biological_process	11	NLRP12;JUN	2	305	10	12713	0.0227329
GO:0005041	low-density lipoprotein particle receptor activity	molecular_function	5	SORL1;CD36	2	305	10	12713	0.0227329
GO:0005940	septin ring	cellular_component	8	SEPT2;SEPT7	2	305	10	12713	0.0227329
GO:0031105	septin complex	cellular_component	4	SEPT2;SEPT7	2	305	10	12713	0.0227329
GO:0010634	positive regulation of epithelial cell migration	biological_process	9	RREB1;JUN;CAPN7	3	305	26	12713	0.0236426
GO:0031334	positive regulation of protein complex assembly	biological_process	7	MPP7;VCP;FNIP1	3	305	26	12713	0.0236426
GO:0071526	semaphorin-plexin signaling pathway	biological_process	6	SH3BP1;PLXNB2;SEMA4D	3	305	26	12713	0.0236426
GO:1904949	ATPase complex	cellular_component	5	VCP	1	305	1	12713	0.0239912
GO:0034211	GTP-dependent protein kinase activity	molecular_function	9	LRRK2	1	305	1	12713	0.0239912
GO:0003064	regulation of heart rate by hormone	biological_process	11	YWHAE	1	305	1	12713	0.0239912
GO:2000417	negative regulation of eosinophil migration	biological_process	8	CD300A	1	305	1	12713	0.0239912
GO:0000274	mitochondrial proton-transporting ATP synthase, stator stalk	cellular_component	6	ATP5PD	1	305	1	12713	0.0239912
GO:1900082	negative regulation of arginine catabolic process	biological_process	10	ATP2B4	1	305	1	12713	0.0239912
GO:1902167	positive regulation of intrinsic apoptotic signaling pathway in response to DNA damage by p53 class mediator	biological_process	10	RPL26	1	305	1	12713	0.0239912
GO:0032272	negative regulation of protein polymerization	biological_process	8	VDAC2	1	305	1	12713	0.0239912
GO:1903217	negative regulation of protein processing involved in protein targeting to mitochondrion	biological_process	11	LRRK2	1	305	1	12713	0.0239912
GO:0060699	regulation of endoribonuclease activity	biological_process	10	NPM1	1	305	1	12713	0.0239912
GO:1903259	exon-exon junction complex disassembly	biological_process	7	PYM1	1	305	1	12713	0.0239912
GO:0043299	leukocyte degranulation	biological_process	5	HCK	1	305	1	12713	0.0239912
GO:0035508	positive regulation of myosin-light-chain-phosphatase activity	biological_process	13	PPP1R12A	1	305	1	12713	0.0239912
GO:0019544	arginine catabolic process to glutamate	biological_process	13	OAT	1	305	1	12713	0.0239912
GO:0061573	actin filament bundle retrograde transport	biological_process	9	SHTN1	1	305	1	12713	0.0239912
GO:1902569	negative regulation of activation of Janus kinase activity	biological_process	12	CD300A	1	305	1	12713	0.0239912
GO:0034681	integrin alpha11-beta1 complex	cellular_component	6	ITGB1	1	305	1	12713	0.0239912
GO:0019100	male germ-line sex determination	biological_process	8	MAP3K4	1	305	1	12713	0.0239912
GO:0060327	cytoplasmic actin-based contraction involved in cell motility	biological_process	7	SHTN1	1	305	1	12713	0.0239912
GO:1903125	negative regulation of thioredoxin peroxidase activity by peptidyl-threonine phosphorylation	biological_process	11	LRRK2	1	305	1	12713	0.0239912
GO:0060735	regulation of eIF2 alpha phosphorylation by dsRNA	biological_process	10	NPM1	1	305	1	12713	0.0239912
GO:0033814	propanoyl-CoA C-acyltransferase activity	molecular_function	8	SCP2	1	305	1	12713	0.0239912
GO:0034677	integrin alpha7-beta1 complex	cellular_component	6	ITGB1	1	305	1	12713	0.0239912
GO:1902771	positive regulation of choline O-acetyltransferase activity	biological_process	8	SORL1	1	305	1	12713	0.0239912
GO:0070119	ciliary neurotrophic factor binding	molecular_function	6	IL6R	1	305	1	12713	0.0239912
GO:0038181	bile acid receptor activity	molecular_function	5	GPBAR1	1	305	1	12713	0.0239912
GO:0098736	negative regulation of the force of heart contraction	biological_process	10	ATP2B4	1	305	1	12713	0.0239912
GO:0150025	oxidised low-density lipoprotein particle receptor activity	molecular_function	5	CD36	1	305	1	12713	0.0239912
GO:0070486	leukocyte aggregation	biological_process	7	SEMA4D	1	305	1	12713	0.0239912
GO:0008559	xenobiotic transmembrane transporting ATPase activity	molecular_function	9	ABCC1	1	305	1	12713	0.0239912
GO:0002758	innate immune response-activating signal transduction	biological_process	6	HCK	1	305	1	12713	0.0239912
GO:0032385	positive regulation of intracellular cholesterol transport	biological_process	11	SCP2	1	305	1	12713	0.0239912
GO:0047749	cholestanetriol 26-monooxygenase activity	molecular_function	7	CYP27A1	1	305	1	12713	0.0239912
GO:0071301	cellular response to vitamin B1	biological_process	8	MDM2	1	305	1	12713	0.0239912
GO:0052725	inositol-1,3,4-trisphosphate 6-kinase activity	molecular_function	8	ITPK1	1	305	1	12713	0.0239912
GO:0047325	inositol tetrakisphosphate 1-kinase activity	molecular_function	8	ITPK1	1	305	1	12713	0.0239912
GO:0016444	somatic cell DNA recombination	biological_process	9	SWAP70	1	305	1	12713	0.0239912
GO:1902955	positive regulation of early endosome to recycling endosome transport	biological_process	8	SORL1	1	305	1	12713	0.0239912
GO:0061182	negative regulation of chondrocyte development	biological_process	9	RFLNB	1	305	1	12713	0.0239912
GO:0038184	cell surface bile acid receptor signaling pathway	biological_process	6	GPBAR1	1	305	1	12713	0.0239912
GO:1901373	lipid hydroperoxide transport	biological_process	7	SCP2	1	305	1	12713	0.0239912
GO:0010121	arginine catabolic process to proline via ornithine	biological_process	14	OAT	1	305	1	12713	0.0239912
GO:1902629	regulation of mRNA stability involved in cellular response to UV	biological_process	11	NPM1	1	305	1	12713	0.0239912
GO:0060101	negative regulation of phagocytosis, engulfment	biological_process	9	CD300A	1	305	1	12713	0.0239912
GO:0045751	negative regulation of Toll signaling pathway	biological_process	9	NLRP12	1	305	1	12713	0.0239912
GO:0032500	muramyl dipeptide binding	molecular_function	5	NOD2	1	305	1	12713	0.0239912
GO:0004368	glycerol-3-phosphate dehydrogenase (quinone) activity	molecular_function	7	GPD2	1	305	1	12713	0.0239912
GO:0097163	sulfur carrier activity	molecular_function	4	URM1	1	305	1	12713	0.0239912
GO:1904647	response to rotenone	biological_process	7	KIF1B	1	305	1	12713	0.0239912
GO:0042164	interleukin-12 alpha subunit binding	molecular_function	7	IL6R	1	305	1	12713	0.0239912
GO:0035507	regulation of myosin-light-chain-phosphatase activity	biological_process	12	PPP1R12A	1	305	1	12713	0.0239912
GO:0003108	negative regulation of the force of heart contraction by chemical signal	biological_process	11	GRK2	1	305	1	12713	0.0239912
GO:0061572	actin filament bundle organization	biological_process	7	RFLNB	1	305	1	12713	0.0239912
GO:1904404	response to formaldehyde	biological_process	6	MDM2	1	305	1	12713	0.0239912
GO:0031673	H zone	cellular_component	5	DST	1	305	1	12713	0.0239912
GO:1904803	regulation of translation involved in cellular response to UV	biological_process	10	RPL26	1	305	1	12713	0.0239912
GO:0006127	glycerophosphate shuttle	biological_process	6	GPD2	1	305	1	12713	0.0239912
GO:0004098	cerebroside-sulfatase activity	molecular_function	7	ARSA	1	305	1	12713	0.0239912
GO:0048284	organelle fusion	biological_process	6	STX4	1	305	1	12713	0.0239912
GO:0098705	copper ion import across plasma membrane	biological_process	12	SLC31A1	1	305	1	12713	0.0239912
GO:1902997	negative regulation of neurofibrillary tangle assembly	biological_process	9	SORL1	1	305	1	12713	0.0239912
GO:0031073	cholesterol 26-hydroxylase activity	molecular_function	7	CYP27A1	1	305	1	12713	0.0239912
GO:0060821	inactivation of X chromosome by DNA methylation	biological_process	11	SMCHD1	1	305	1	12713	0.0239912
GO:1990774	tumor necrosis factor secretion	biological_process	12	HMGB1	1	305	1	12713	0.0239912
GO:0010710	regulation of collagen catabolic process	biological_process	7	ITGB1	1	305	1	12713	0.0239912
GO:1901661	quinone metabolic process	biological_process	6	CRYZL1	1	305	1	12713	0.0239912
GO:1990172	G protein-coupled receptor catabolic process	biological_process	8	GPRASP1	1	305	1	12713	0.0239912
GO:0052726	inositol-1,3,4-trisphosphate 5-kinase activity	molecular_function	8	ITPK1	1	305	1	12713	0.0239912
GO:1902692	regulation of neuroblast proliferation	biological_process	9	LRRK2	1	305	1	12713	0.0239912
GO:0099400	caveola neck	cellular_component	5	LRRK2	1	305	1	12713	0.0239912
GO:0002732	positive regulation of dendritic cell cytokine production	biological_process	9	NOD2	1	305	1	12713	0.0239912
GO:0021903	rostrocaudal neural tube patterning	biological_process	7	ATP6AP2	1	305	1	12713	0.0239912
GO:0050632	propionyl-CoA C2-trimethyltridecanoyltransferase activity	molecular_function	7	SCP2	1	305	1	12713	0.0239912
GO:0005147	oncostatin-M receptor binding	molecular_function	7	OSM	1	305	1	12713	0.0239912
GO:2000256	positive regulation of male germ cell proliferation	biological_process	9	CIB1	1	305	1	12713	0.0239912
GO:0045381	regulation of interleukin-18 biosynthetic process	biological_process	8	NLRP12	1	305	1	12713	0.0239912
GO:1903249	negative regulation of citrulline biosynthetic process	biological_process	11	ATP2B4	1	305	1	12713	0.0239912
GO:0061181	regulation of chondrocyte development	biological_process	8	RFLNB	1	305	1	12713	0.0239912
GO:0061842	microtubule organizing center localization	biological_process	4	ARPC5	1	305	1	12713	0.0239912
GO:1990939	ATP-dependent microtubule motor activity	molecular_function	11	KIF1B	1	305	1	12713	0.0239912
GO:0044860	protein localization to plasma membrane raft	biological_process	9	FLOT2	1	305	1	12713	0.0239912
GO:0090144	mitochondrial nucleoid organization	biological_process	6	CHCHD10	1	305	1	12713	0.0239912
GO:0060753	regulation of mast cell chemotaxis	biological_process	8	RAC2	1	305	1	12713	0.0239912
GO:0036266	Cdc48p-Npl4p-Vms1p AAA ATPase complex	cellular_component	6	ANKZF1	1	305	1	12713	0.0239912
GO:0070538	oleic acid binding	molecular_function	7	SCP2	1	305	1	12713	0.0239912
GO:0004108	citrate (Si)-synthase activity	molecular_function	8	CS	1	305	1	12713	0.0239912
GO:1903007	positive regulation of Lys63-specific deubiquitinase activity	biological_process	8	VCP	1	305	1	12713	0.0239912
GO:0034246	mitochondrial sequence-specific DNA-binding transcription factor activity	molecular_function	5	FOXO3	1	305	1	12713	0.0239912
GO:0038158	granulocyte colony-stimulating factor signaling pathway	biological_process	7	JAGN1	1	305	1	12713	0.0239912
GO:0052591	sn-glycerol-3-phosphate:ubiquinone-8 oxidoreductase activity	molecular_function	9	GPD2	1	305	1	12713	0.0239912
GO:0046623	sphingolipid-translocating ATPase activity	molecular_function	6	ABCC1	1	305	1	12713	0.0239912
GO:0061163	endoplasmic reticulum polarization	biological_process	7	SHTN1	1	305	1	12713	0.0239912
GO:0010916	negative regulation of very-low-density lipoprotein particle clearance	biological_process	8	LRPAP1	1	305	1	12713	0.0239912
GO:1902948	negative regulation of tau-protein kinase activity	biological_process	12	SORL1	1	305	1	12713	0.0239912
GO:0034634	glutathione transmembrane transporter activity	molecular_function	8	ABCC1	1	305	1	12713	0.0239912
GO:0072560	type B pancreatic cell maturation	biological_process	9	RFX3	1	305	1	12713	0.0239912
GO:0052590	sn-glycerol-3-phosphate:ubiquinone oxidoreductase activity	molecular_function	8	GPD2	1	305	1	12713	0.0239912
GO:0051134	negative regulation of NK T cell activation	biological_process	11	CD300A	1	305	1	12713	0.0239912
GO:0002176	male germ cell proliferation	biological_process	5	EIF2S2	1	305	1	12713	0.0239912
GO:0000994	RNA polymerase III core binding	molecular_function	8	MAF1	1	305	1	12713	0.0239912
GO:1904887	Wnt signalosome assembly	biological_process	7	LRRK2	1	305	1	12713	0.0239912
GO:0036479	peroxidase inhibitor activity	molecular_function	6	LRRK2	1	305	1	12713	0.0239912
GO:0072671	mitochondria-associated ubiquitin-dependent protein catabolic process	biological_process	12	ANKZF1	1	305	1	12713	0.0239912
GO:0035564	regulation of kidney size	biological_process	6	LRRK2	1	305	1	12713	0.0239912
GO:1905078	positive regulation of interleukin-17 secretion	biological_process	9	OSM	1	305	1	12713	0.0239912
GO:0061395	positive regulation of transcription from RNA polymerase II promoter in response to arsenic-containing substance	biological_process	12	ATF4	1	305	1	12713	0.0239912
GO:0060820	inactivation of X chromosome by heterochromatin assembly	biological_process	11	SMCHD1	1	305	1	12713	0.0239912
GO:0004587	ornithine-oxo-acid transaminase activity	molecular_function	7	OAT	1	305	1	12713	0.0239912
GO:1900363	regulation of mRNA polyadenylation	biological_process	10	SNRPA	1	305	1	12713	0.0239912
GO:0051365	cellular response to potassium ion starvation	biological_process	9	JUN	1	305	1	12713	0.0239912
GO:0030280	structural constituent of epidermis	molecular_function	4	KRT10	1	305	1	12713	0.0239912
GO:0009200	deoxyribonucleoside triphosphate metabolic process	biological_process	9	RRM2B	1	305	1	12713	0.0239912
GO:0070892	lipoteichoic acid receptor activity	molecular_function	7	CD36	1	305	1	12713	0.0239912
GO:0070326	very-low-density lipoprotein particle receptor binding	molecular_function	7	LRPAP1	1	305	1	12713	0.0239912
GO:0038182	G protein-coupled bile acid receptor activity	molecular_function	7	GPBAR1	1	305	1	12713	0.0239912
GO:0002840	regulation of T cell mediated immune response to tumor cell	biological_process	10	HMGB1	1	305	1	12713	0.0239912
GO:0099010	modification of postsynaptic structure	biological_process	7	STAU1	1	305	1	12713	0.0239912
GO:0034680	integrin alpha10-beta1 complex	cellular_component	6	ITGB1	1	305	1	12713	0.0239912
GO:1904478	regulation of intestinal absorption	biological_process	8	EPB41	1	305	1	12713	0.0239912
GO:0046645	positive regulation of gamma-delta T cell activation	biological_process	10	NOD2	1	305	1	12713	0.0239912
GO:0034678	integrin alpha8-beta1 complex	cellular_component	6	ITGB1	1	305	1	12713	0.0239912
GO:0036487	nitric-oxide synthase inhibitor activity	molecular_function	6	ATP2B4	1	305	1	12713	0.0239912
GO:0035634	response to stilbenoid	biological_process	7	CD36	1	305	1	12713	0.0239912
GO:0099039	sphingolipid translocation	biological_process	9	ABCC1	1	305	1	12713	0.0239912
GO:0098937	anterograde dendritic transport	biological_process	11	FLOT2	1	305	1	12713	0.0239912
GO:0032498	detection of muramyl dipeptide	biological_process	7	NOD2	1	305	1	12713	0.0239912
GO:1902567	negative regulation of eosinophil activation	biological_process	8	CD300A	1	305	1	12713	0.0239912
GO:0097298	regulation of nucleus size	biological_process	6	HP1BP3	1	305	1	12713	0.0239912
GO:0032072	regulation of restriction endodeoxyribonuclease activity	biological_process	11	HMGB1	1	305	1	12713	0.0239912
GO:0061663	NEDD8 ligase activity	molecular_function	7	MDM2	1	305	1	12713	0.0239912
GO:0072389	flavin adenine dinucleotide catabolic process	biological_process	8	VCP	1	305	1	12713	0.0239912
GO:0070543	response to linoleic acid	biological_process	7	CD36	1	305	1	12713	0.0239912
GO:1904577	cellular response to tunicamycin	biological_process	7	JAGN1	1	305	1	12713	0.0239912
GO:0008427	calcium-dependent protein kinase inhibitor activity	molecular_function	8	CIB1	1	305	1	12713	0.0239912
GO:0150024	oxidised low-density lipoprotein particle clearance	biological_process	5	CD36	1	305	1	12713	0.0239912
GO:1905913	negative regulation of calcium ion export across plasma membrane	biological_process	10	YWHAE	1	305	1	12713	0.0239912
GO:0033613	activating transcription factor binding	molecular_function	7	PTMA;NPM1;JUN	3	305	27	12713	0.0261371
GO:0015078	proton transmembrane transporter activity	molecular_function	9	ATP5MG;ATP5PD;ATP6V0A1	3	305	27	12713	0.0261371
GO:0071480	cellular response to gamma radiation	biological_process	8	RPL26;GTF2H5;MDM2	3	305	27	12713	0.0261371
GO:0006368	transcription elongation from RNA polymerase II promoter	biological_process	9	POLR2F;RTF1;CCNH;ELOC;GTF2H5	5	305	70	12713	0.0262107
GO:0051213	dioxygenase activity	molecular_function	5	KDM7A;KDM5C;ALKBH5;PLOD1;TET2	5	305	70	12713	0.0262107
GO:0090090	negative regulation of canonical Wnt signaling pathway	biological_process	10	FOXO3;PSME4;PSMA4;STK4;PSMD10;SEM1;STK11	7	305	121	12713	0.0265018
GO:0043292	contractile fiber	cellular_component	6	DEK;PPP1R12A	2	305	11	12713	0.0273501
GO:0051770	positive regulation of nitric-oxide synthase biosynthetic process	biological_process	9	LRRK2;NOD2	2	305	11	12713	0.0273501
GO:0045047	protein targeting to ER	biological_process	12	SRPRA;ZFAND2B	2	305	11	12713	0.0273501
GO:0034214	protein hexamerization	biological_process	8	VCP;OAT	2	305	11	12713	0.0273501
GO:0031629	synaptic vesicle fusion to presynaptic active zone membrane	biological_process	9	STX4;SNAP29	2	305	11	12713	0.0273501
GO:0000149	SNARE binding	molecular_function	5	VTI1B;LRRK2;STX4;VAMP2	4	305	48	12713	0.0276485
GO:0017053	transcriptional repressor complex	cellular_component	4	TBL1X;HMGB1;JUN;SPEN	4	305	48	12713	0.0276485
GO:0002479	antigen processing and presentation of exogenous peptide antigen via MHC class I, TAP-dependent	biological_process	8	PSME4;PSMA4;CD36;PSMD10;SEM1	5	305	71	12713	0.027663
GO:0005875	microtubule associated complex	cellular_component	4	STAU1;KIF1B;SHTN1	3	305	28	12713	0.028767
GO:0030100	regulation of endocytosis	biological_process	7	RAB4A;RUFY1;ZFYVE16	3	305	28	12713	0.028767
GO:0030010	establishment of cell polarity	biological_process	5	MPP7;CRK;STK11	3	305	28	12713	0.028767
GO:0005543	phospholipid binding	molecular_function	5	PSD4;ARHGAP26;DAPP1;ARFIP1;VAMP2	5	305	72	12713	0.0291655
GO:0006521	regulation of cellular amino acid metabolic process	biological_process	8	PSME4;PSMA4;PSMD10;SEM1	4	305	49	12713	0.0295563
GO:0043621	protein self-association	molecular_function	5	CTSC;CRK;VAMP2;FHOD1	4	305	49	12713	0.0295563
GO:0070062	extracellular exosome	cellular_component	7	ARPC5;RAB4A;CPVL;STAU1;ITGB1;RREB1;PLXNB2;IQGAP2;SEPT2;SNX18;ACO1;CTSC;KRT10;SRPRA;VCP;RAC2;SEPT7;CPD;MSN;PSMA4;HEBP2;SORL1;YWHAE;FLOT2;LRRK2;YWHAQ;NCL;STX4;CRK;PLOD1;ABCC1;RPL26;ARSA;CS;PIK3C2A;METRNL;EIF2S3;CD48;CD300A;CIB1;ATP6V0A1;STEAP4;SND1;CAPZA2;GNAQ;STK11;ATP6AP2;CAPN7;SPEN	49	305	1565	12713	0.0299056
GO:0003779	actin binding	molecular_function	6	CLMN;ARPC5;ITGB1;IQGAP2;PPP1R18;MSN;DST;LRRK2;NOD2;CAPZA2;EPB41;FHOD1	12	305	271	12713	0.0306111
GO:1900026	positive regulation of substrate adhesion-dependent cell spreading	biological_process	10	RREB1;CRK;CIB1	3	305	29	12713	0.0315317
GO:0008134	transcription factor binding	molecular_function	5	FOXO3;TBL1X;CHCHD2;RNF19A;STK4;CREBBP;HMGB1;NPM1;PIAS1;PSMD10;ATF4;JUN	12	305	273	12713	0.0321309
GO:0016651	oxidoreductase activity, acting on NAD(P)H	molecular_function	5	NDUFV1;MT-ND4L	2	305	12	12713	0.0323079
GO:0043248	proteasome assembly	biological_process	8	PSMG2;SEM1	2	305	12	12713	0.0323079
GO:0007035	vacuolar acidification	biological_process	13	ROGDI;ATP6V0A1	2	305	12	12713	0.0323079
GO:0001931	uropod	cellular_component	6	MSN;FLOT2	2	305	12	12713	0.0323079
GO:0005675	transcription factor TFIIH holo complex	cellular_component	7	CCNH;GTF2H5	2	305	12	12713	0.0323079
GO:0000276	mitochondrial proton-transporting ATP synthase complex, coupling factor F(o)	cellular_component	7	ATP5MG;ATP5PD	2	305	12	12713	0.0323079
GO:0032495	response to muramyl dipeptide	biological_process	6	IRF5;NOD2	2	305	12	12713	0.0323079
GO:0007097	nuclear migration	biological_process	7	CLMN;FHOD1	2	305	12	12713	0.0323079
GO:0005791	rough endoplasmic reticulum	cellular_component	7	STAU1;CCDC47;SUCO;LRPAP1	4	305	51	12713	0.0336006
GO:1903955	positive regulation of protein targeting to mitochondrion	biological_process	10	RAC2;LEPROT;UBL5	3	305	30	12713	0.0344306
GO:0006363	termination of RNA polymerase I transcription	biological_process	9	POLR2F;CCNH;GTF2H5	3	305	30	12713	0.0344306
GO:0005484	SNAP receptor activity	molecular_function	5	VTI1B;STX4;SNAP29	3	305	30	12713	0.0344306
GO:0006417	regulation of translation	biological_process	9	PYM1;FOXO3;ACO1;MKNK2;TNRC6B;TCOF1;MAGOH	7	305	128	12713	0.0345222
GO:0017124	SH3 domain binding	molecular_function	6	SH3BP1;ARHGAP27;ADAM19;SH3BP5;CRK;RUFY1	6	305	101	12713	0.034544
GO:0030175	filopodium	cellular_component	7	ITGB1;IQGAP2;MSN;SHTN1	4	305	52	12713	0.0357376
GO:0043154	negative regulation of cysteine-type endopeptidase activity involved in apoptotic process	biological_process	10	YWHAE;FNIP1;MDM2;XIAP	4	305	52	12713	0.0357376
GO:0010972	negative regulation of G2/M transition of mitotic cell cycle	biological_process	10	PSME4;PSMA4;PSMD10;SEM1	4	305	52	12713	0.0357376
GO:0005925	focal adhesion	cellular_component	7	HCK;ARPC5;ITGB1;ARHGAP26;RAC2;RPL9;MSN;DST;YWHAE;FLOT2;YWHAQ;NPM1;JAK1;PPP1R12A	14	305	341	12713	0.0358435
GO:0007029	endoplasmic reticulum organization	biological_process	6	CCDC47;JAGN1;LRRK2	3	305	31	12713	0.0374625
GO:0000123	histone acetyltransferase complex	cellular_component	6	CREBBP;MSL3;PHF20	3	305	31	12713	0.0374625
GO:0006361	transcription initiation from RNA polymerase I promoter	biological_process	9	POLR2F;CCNH;GTF2H5	3	305	31	12713	0.0374625
GO:0034450	ubiquitin-ubiquitin ligase activity	molecular_function	8	PRPF19;ANAPC11	2	305	13	12713	0.0375873
GO:0030215	semaphorin receptor binding	molecular_function	6	SH3BP1;SEMA4D	2	305	13	12713	0.0375873
GO:0045263	proton-transporting ATP synthase complex, coupling factor F(o)	cellular_component	6	ATP5MG;ATP5PD	2	305	13	12713	0.0375873
GO:0001894	tissue homeostasis	biological_process	7	ANKRD11;STK11	2	305	13	12713	0.0375873
GO:0050700	CARD domain binding	molecular_function	6	NOD2;CASP1	2	305	13	12713	0.0375873
GO:0060334	regulation of interferon-gamma-mediated signaling pathway	biological_process	9	PIAS1;JAK1	2	305	13	12713	0.0375873
GO:0055074	calcium ion homeostasis	biological_process	10	TMTC2;CCDC47	2	305	13	12713	0.0375873
GO:0006855	drug transmembrane transport	biological_process	7	SLC31A1;ABCC1	2	305	13	12713	0.0375873
GO:0017075	syntaxin-1 binding	molecular_function	7	LRRK2;VAMP2	2	305	13	12713	0.0375873
GO:0005545	1-phosphatidylinositol binding	molecular_function	7	ZFYVE16;EPB41	2	305	13	12713	0.0375873
GO:0043518	negative regulation of DNA damage response, signal transduction by p53 class mediator	biological_process	11	PSMD10;MDM2	2	305	13	12713	0.0375873
GO:1903351	cellular response to dopamine	biological_process	7	LRRK2;ATF4	2	305	13	12713	0.0375873
GO:0050727	regulation of inflammatory response	biological_process	8	HCK;SPATA2;NOD2;XIAP	4	305	54	12713	0.0402427
GO:0010498	proteasomal protein catabolic process	biological_process	8	PRPF19;VCP;PSMA4	3	305	32	12713	0.0406264
GO:0005547	phosphatidylinositol-3,4,5-trisphosphate binding	molecular_function	8	IQGAP2;ZFYVE16;DAPP1	3	305	32	12713	0.0406264
GO:0005840	ribosome	cellular_component	6	GADD45GIP1;MRPL11;RPL32;RPL9;MRPL17;RPL26;RPL36A;ABCF1;AURKAIP1	9	305	192	12713	0.0420661
GO:0048511	rhythmic process	biological_process	3	KDM5C;CREBBP;ARNTL;ATF4;PSPC1;NFIL3	6	305	106	12713	0.0421861
GO:0051480	regulation of cytosolic calcium ion concentration	biological_process	12	ATP2B4;YWHAE	2	305	14	12713	0.0431703
GO:0006878	cellular copper ion homeostasis	biological_process	12	SLC31A1;COX19	2	305	14	12713	0.0431703
GO:0043984	histone H4-K16 acetylation	biological_process	12	MSL3;PHF20	2	305	14	12713	0.0431703
GO:0032502	developmental process	biological_process	3	ROGDI;HMGB1	2	305	14	12713	0.0431703
GO:0071404	cellular response to low-density lipoprotein particle stimulus	biological_process	6	ITGB1;CD36	2	305	14	12713	0.0431703
GO:0045815	positive regulation of gene expression, epigenetic	biological_process	9	POLR2F;ERCC6;DEK	3	305	33	12713	0.0439209
GO:0006370	7-methylguanosine mRNA capping	biological_process	11	POLR2F;CCNH;GTF2H5	3	305	33	12713	0.0439209
GO:0031146	SCF-dependent proteasomal ubiquitin-dependent protein catabolic process	biological_process	12	PSME4;PSMA4;PSMD10;AMN1;SEM1	5	305	81	12713	0.0450082
GO:0008092	cytoskeletal protein binding	molecular_function	5	MSN;DST;CRK;EPB41	4	305	56	12713	0.0450561
GO:0061025	membrane fusion	biological_process	6	VTI1B;VAMP2;SNAP29	3	305	34	12713	0.0473443
GO:0001784	phosphotyrosine residue binding	molecular_function	7	VAV1;HCK;CRK	3	305	34	12713	0.0473443
GO:0120163	negative regulation of cold-induced thermogenesis	biological_process	7	ARNTL;ATF4;STK11	3	305	34	12713	0.0473443
GO:0001085	RNA polymerase II transcription factor binding	molecular_function	6	CREBBP;ATF4;SPEN	3	305	34	12713	0.0473443
GO:0031623	receptor internalization	biological_process	9	ITGB1;GRK2;CD36	3	305	34	12713	0.0473443
GO:0006383	transcription by RNA polymerase III	biological_process	9	POLR2F;GTF3C6;SNAPC3	3	305	34	12713	0.0473443
GO:0002522	leukocyte migration involved in immune response	biological_process	5	HCK	1	305	2	12713	0.0474086
GO:0048259	regulation of receptor-mediated endocytosis	biological_process	8	LRPAP1	1	305	2	12713	0.0474086
GO:0050211	procollagen galactosyltransferase activity	molecular_function	8	COLGALT1	1	305	2	12713	0.0474086
GO:0008823	cupric reductase activity	molecular_function	7	STEAP4	1	305	2	12713	0.0474086
GO:1905279	regulation of retrograde transport, endosome to Golgi	biological_process	7	LRRK2	1	305	2	12713	0.0474086
GO:0070868	heterochromatin organization involved in chromatin silencing	biological_process	7	SMCHD1	1	305	2	12713	0.0474086
GO:0034991	nuclear meiotic cohesin complex	cellular_component	6	SMC3	1	305	2	12713	0.0474086
GO:1900116	extracellular negative regulation of signal transduction	biological_process	9	LRPAP1	1	305	2	12713	0.0474086
GO:0009331	glycerol-3-phosphate dehydrogenase complex	cellular_component	6	GPD2	1	305	2	12713	0.0474086
GO:1990589	ATF4-CREB1 transcription factor complex	cellular_component	7	ATF4	1	305	2	12713	0.0474086
GO:1904960	positive regulation of cytochrome-c oxidase activity	biological_process	8	CHCHD10	1	305	2	12713	0.0474086
GO:0030964	NADH dehydrogenase complex	cellular_component	5	MT-ND4L	1	305	2	12713	0.0474086
GO:1905172	RISC complex binding	molecular_function	6	SND1	1	305	2	12713	0.0474086
GO:0034125	negative regulation of MyD88-dependent toll-like receptor signaling pathway	biological_process	8	CD300A	1	305	2	12713	0.0474086
GO:0001773	myeloid dendritic cell activation	biological_process	7	HMGB1	1	305	2	12713	0.0474086
GO:0030835	negative regulation of actin filament depolymerization	biological_process	9	SWAP70	1	305	2	12713	0.0474086
GO:0090222	centrosome-templated microtubule nucleation	biological_process	10	NIN	1	305	2	12713	0.0474086
GO:0019981	interleukin-6 binding	molecular_function	6	IL6R	1	305	2	12713	0.0474086
GO:0090694	Scc2-Scc4 cohesin loading complex	cellular_component	5	MAU2	1	305	2	12713	0.0474086
GO:0097179	protease inhibitor complex	cellular_component	5	CASP1	1	305	2	12713	0.0474086
GO:0070985	transcription factor TFIIK complex	cellular_component	7	CCNH	1	305	2	12713	0.0474086
GO:0043514	interleukin-12 complex	cellular_component	4	IL6R	1	305	2	12713	0.0474086
GO:1990778	protein localization to cell periphery	biological_process	7	KIF1B	1	305	2	12713	0.0474086
GO:0061847	response to cholecystokinin	biological_process	7	CRK	1	305	2	12713	0.0474086
GO:0030343	vitamin D3 25-hydroxylase activity	molecular_function	6	CYP27A1	1	305	2	12713	0.0474086
GO:1903852	positive regulation of cristae formation	biological_process	10	CHCHD10	1	305	2	12713	0.0474086
GO:2000334	positive regulation of blood microparticle formation	biological_process	7	CD36	1	305	2	12713	0.0474086
GO:0031344	regulation of cell projection organization	biological_process	7	SEMA4D	1	305	2	12713	0.0474086
GO:0071386	cellular response to corticosterone stimulus	biological_process	10	FOXO3	1	305	2	12713	0.0474086
GO:0004915	interleukin-6 receptor activity	molecular_function	7	IL6R	1	305	2	12713	0.0474086
GO:0032473	cytoplasmic side of mitochondrial outer membrane	cellular_component	5	LRRK2	1	305	2	12713	0.0474086
GO:0030627	pre-mRNA 5'-splice site binding	molecular_function	8	SNRPC	1	305	2	12713	0.0474086
GO:0002381	immunoglobulin production involved in immunoglobulin mediated immune response	biological_process	6	GAPT	1	305	2	12713	0.0474086
GO:0035800	deubiquitinase activator activity	molecular_function	7	VCP	1	305	2	12713	0.0474086
GO:1905517	macrophage migration	biological_process	6	MCOLN2	1	305	2	12713	0.0474086
GO:0034666	integrin alpha2-beta1 complex	cellular_component	6	ITGB1	1	305	2	12713	0.0474086
GO:0044839	cell cycle G2/M phase transition	biological_process	6	AKAP8L	1	305	2	12713	0.0474086
GO:0010751	negative regulation of nitric oxide mediated signal transduction	biological_process	10	ATP2B4	1	305	2	12713	0.0474086
GO:1905145	cellular response to acetylcholine	biological_process	7	ATP2B4	1	305	2	12713	0.0474086
GO:1902960	negative regulation of aspartic-type endopeptidase activity involved in amyloid precursor protein catabolic process	biological_process	12	SORL1	1	305	2	12713	0.0474086
GO:0071593	lymphocyte aggregation	biological_process	8	RAC2	1	305	2	12713	0.0474086
GO:1904247	positive regulation of polynucleotide adenylyltransferase activity	biological_process	8	PABPN1	1	305	2	12713	0.0474086
GO:1990859	cellular response to endothelin	biological_process	8	CRK	1	305	2	12713	0.0474086
GO:0000825	inositol tetrakisphosphate 6-kinase activity	molecular_function	8	ITPK1	1	305	2	12713	0.0474086
GO:0002940	tRNA N2-guanine methylation	biological_process	12	TRMT1	1	305	2	12713	0.0474086
GO:0070033	synaptobrevin 2-SNAP-25-syntaxin-1a-complexin II complex	cellular_component	7	VAMP2	1	305	2	12713	0.0474086
GO:0045519	interleukin-23 receptor binding	molecular_function	7	IL6R	1	305	2	12713	0.0474086
GO:1902499	positive regulation of protein autoubiquitination	biological_process	12	LRRK2	1	305	2	12713	0.0474086
GO:0010810	regulation of cell-substrate adhesion	biological_process	6	RAC2	1	305	2	12713	0.0474086
GO:1900220	semaphorin-plexin signaling pathway involved in bone trabecula morphogenesis	biological_process	7	SEMA4D	1	305	2	12713	0.0474086
GO:0035574	histone H4-K20 demethylation	biological_process	13	KDM7A	1	305	2	12713	0.0474086
GO:0048237	rough endoplasmic reticulum lumen	cellular_component	8	LRPAP1	1	305	2	12713	0.0474086
GO:0140199	negative regulation of adenylate cyclase-activating adrenergic receptor signaling pathway involved in heart process	biological_process	7	ATP2B4	1	305	2	12713	0.0474086
GO:0071642	positive regulation of macrophage inflammatory protein 1 alpha production	biological_process	9	MCOLN2	1	305	2	12713	0.0474086
GO:0034418	urate biosynthetic process	biological_process	6	PRPS1	1	305	2	12713	0.0474086
GO:1901020	negative regulation of calcium ion transmembrane transporter activity	biological_process	8	YWHAE	1	305	2	12713	0.0474086
GO:0031755	Edg-2 lysophosphatidic acid receptor binding	molecular_function	8	GRK2	1	305	2	12713	0.0474086
GO:0035026	leading edge cell differentiation	biological_process	7	JUN	1	305	2	12713	0.0474086
GO:1904861	excitatory synapse assembly	biological_process	7	PLXNB2	1	305	2	12713	0.0474086
GO:0009368	endopeptidase Clp complex	cellular_component	4	CLPP	1	305	2	12713	0.0474086
GO:0006428	isoleucyl-tRNA aminoacylation	biological_process	13	IARS2	1	305	2	12713	0.0474086
GO:0032914	positive regulation of transforming growth factor beta1 production	biological_process	9	ATP6AP2	1	305	2	12713	0.0474086
GO:0033007	negative regulation of mast cell activation involved in immune response	biological_process	8	CD300A	1	305	2	12713	0.0474086
GO:0045988	negative regulation of striated muscle contraction	biological_process	10	GRK2	1	305	2	12713	0.0474086
GO:1903691	positive regulation of wound healing, spreading of epidermal cells	biological_process	9	RREB1	1	305	2	12713	0.0474086
GO:0032116	SMC loading complex	cellular_component	4	MAU2	1	305	2	12713	0.0474086
GO:0030350	iron-responsive element binding	molecular_function	8	ACO1	1	305	2	12713	0.0474086
GO:0005745	m-AAA complex	cellular_component	6	SPG7	1	305	2	12713	0.0474086
GO:1902686	mitochondrial outer membrane permeabilization involved in programmed cell death	biological_process	10	SPG7	1	305	2	12713	0.0474086
GO:0097250	mitochondrial respirasome assembly	biological_process	7	COX7A2L	1	305	2	12713	0.0474086
GO:0002643	regulation of tolerance induction	biological_process	6	HMGB1	1	305	2	12713	0.0474086
GO:0046778	modification by virus of host mRNA processing	biological_process	10	PABPN1	1	305	2	12713	0.0474086
GO:0015980	energy derivation by oxidation of organic compounds	biological_process	6	ACADVL	1	305	2	12713	0.0474086
GO:0000803	sex chromosome	cellular_component	7	SMC5	1	305	2	12713	0.0474086
GO:0046338	phosphatidylethanolamine catabolic process	biological_process	10	PNPLA8	1	305	2	12713	0.0474086
GO:0044753	amphisome	cellular_component	8	LRRK2	1	305	2	12713	0.0474086
GO:1902530	positive regulation of protein linear polyubiquitination	biological_process	13	XIAP	1	305	2	12713	0.0474086
GO:0098749	cerebellar neuron development	biological_process	8	CRK	1	305	2	12713	0.0474086
GO:1990590	ATF1-ATF4 transcription factor complex	cellular_component	7	ATF4	1	305	2	12713	0.0474086
GO:1990269	RNA polymerase II C-terminal domain phosphoserine binding	molecular_function	8	RTF1	1	305	2	12713	0.0474086
GO:0043311	positive regulation of eosinophil degranulation	biological_process	10	STX4	1	305	2	12713	0.0474086
GO:1903109	positive regulation of mitochondrial transcription	biological_process	10	CHCHD10	1	305	2	12713	0.0474086
GO:0032071	regulation of endodeoxyribonuclease activity	biological_process	10	NPM1	1	305	2	12713	0.0474086
GO:0070489	T cell aggregation	biological_process	9	MSN	1	305	2	12713	0.0474086
GO:0034665	integrin alpha1-beta1 complex	cellular_component	6	ITGB1	1	305	2	12713	0.0474086
GO:1905289	regulation of CAMKK-AMPK signaling cascade	biological_process	10	LRRK2	1	305	2	12713	0.0474086
GO:0021769	orbitofrontal cortex development	biological_process	5	ARPC5	1	305	2	12713	0.0474086
GO:0072557	IPAF inflammasome complex	cellular_component	5	CASP1	1	305	2	12713	0.0474086
GO:0098706	iron ion import across cell outer membrane	biological_process	12	STEAP4	1	305	2	12713	0.0474086
GO:0018205	peptidyl-lysine modification	biological_process	10	MDM2	1	305	2	12713	0.0474086
GO:1904028	positive regulation of collagen fibril organization	biological_process	9	COLGALT1	1	305	2	12713	0.0474086
GO:0002029	desensitization of G protein-coupled receptor signaling pathway	biological_process	10	GRK2	1	305	2	12713	0.0474086
GO:2000779	regulation of double-strand break repair	biological_process	10	DEK	1	305	2	12713	0.0474086
GO:0002532	production of molecular mediator involved in inflammatory response	biological_process	4	CD36	1	305	2	12713	0.0474086
GO:0035685	helper T cell diapedesis	biological_process	6	CRK	1	305	2	12713	0.0474086
GO:0098639	collagen binding involved in cell-matrix adhesion	molecular_function	6	ITGB1	1	305	2	12713	0.0474086
GO:0036369	transcription factor catabolic process	biological_process	12	MDM2	1	305	2	12713	0.0474086
GO:1905704	positive regulation of inhibitory synapse assembly	biological_process	8	SEMA4D	1	305	2	12713	0.0474086
GO:0035575	histone demethylase activity (H4-K20 specific)	molecular_function	6	KDM7A	1	305	2	12713	0.0474086
GO:0019862	IgA binding	molecular_function	6	FCAR	1	305	2	12713	0.0474086
GO:0001547	antral ovarian follicle growth	biological_process	5	FOXO3	1	305	2	12713	0.0474086
GO:0017055	negative regulation of RNA polymerase II transcriptional preinitiation complex assembly	biological_process	8	HMGB1	1	305	2	12713	0.0474086
GO:0060159	regulation of dopamine receptor signaling pathway	biological_process	9	LRRK2	1	305	2	12713	0.0474086
GO:0061857	endoplasmic reticulum stress-induced pre-emptive quality control	biological_process	7	VCP	1	305	2	12713	0.0474086
GO:0019958	C-X-C chemokine binding	molecular_function	7	HMGB1	1	305	2	12713	0.0474086
GO:1902823	negative regulation of late endosome to lysosome transport	biological_process	9	LRRK2	1	305	2	12713	0.0474086
GO:0070032	synaptobrevin 2-SNAP-25-syntaxin-1a-complexin I complex	cellular_component	7	VAMP2	1	305	2	12713	0.0474086
GO:0042908	xenobiotic transport	biological_process	6	ABCC1	1	305	2	12713	0.0474086
GO:0004367	glycerol-3-phosphate dehydrogenase [NAD+] activity	molecular_function	7	GPD2	1	305	2	12713	0.0474086
GO:2000426	negative regulation of apoptotic cell clearance	biological_process	9	HMGB1	1	305	2	12713	0.0474086
GO:1900158	negative regulation of bone mineralization involved in bone maturation	biological_process	9	RFLNB	1	305	2	12713	0.0474086
GO:0033127	regulation of histone phosphorylation	biological_process	10	AKAP8L	1	305	2	12713	0.0474086
GO:0002327	immature B cell differentiation	biological_process	9	FNIP1	1	305	2	12713	0.0474086
GO:0140058	neuron projection arborization	biological_process	9	LRRK2	1	305	2	12713	0.0474086
GO:0055096	low-density lipoprotein particle mediated signaling	biological_process	6	CD36	1	305	2	12713	0.0474086
GO:1901660	calcium ion export	biological_process	11	ATP2B4	1	305	2	12713	0.0474086
GO:0071921	cohesin loading	biological_process	8	MAU2	1	305	2	12713	0.0474086
GO:0034667	integrin alpha3-beta1 complex	cellular_component	6	ITGB1	1	305	2	12713	0.0474086
GO:0051228	mitotic spindle disassembly	biological_process	10	VCP	1	305	2	12713	0.0474086
GO:0090541	MIT domain binding	molecular_function	6	CAPN7	1	305	2	12713	0.0474086
GO:0060400	negative regulation of growth hormone receptor signaling pathway	biological_process	9	LEPROT	1	305	2	12713	0.0474086
GO:0048069	eye pigmentation	biological_process	5	ATP6AP2	1	305	2	12713	0.0474086
GO:1904713	beta-catenin destruction complex binding	molecular_function	5	LRRK2	1	305	2	12713	0.0474086
GO:0038165	oncostatin-M-mediated signaling pathway	biological_process	7	OSM	1	305	2	12713	0.0474086
GO:0045472	response to ether	biological_process	6	MDM2	1	305	2	12713	0.0474086
GO:1990931	RNA N6-methyladenosine dioxygenase activity	molecular_function	6	ALKBH5	1	305	2	12713	0.0474086
GO:0031251	PAN complex	cellular_component	4	PAN3	1	305	2	12713	0.0474086
GO:1903006	positive regulation of protein K63-linked deubiquitination	biological_process	11	VCP	1	305	2	12713	0.0474086
GO:0046912	transferase activity, transferring acyl groups, acyl groups converted into alkyl on transfer	molecular_function	6	CS	1	305	2	12713	0.0474086
GO:0001544	initiation of primordial ovarian follicle growth	biological_process	5	FOXO3	1	305	2	12713	0.0474086
GO:0033633	negative regulation of cell-cell adhesion mediated by integrin	biological_process	8	SWAP70	1	305	2	12713	0.0474086
GO:0008117	sphinganine-1-phosphate aldolase activity	molecular_function	7	PDXDC1	1	305	2	12713	0.0474086
GO:2000158	positive regulation of ubiquitin-specific protease activity	biological_process	11	VCP	1	305	2	12713	0.0474086
GO:0052851	ferric-chelate reductase (NADPH) activity	molecular_function	7	STEAP4	1	305	2	12713	0.0474086
GO:1990173	protein localization to nucleoplasm	biological_process	9	TBRG1	1	305	2	12713	0.0474086
GO:0014041	regulation of neuron maturation	biological_process	10	LRRK2	1	305	2	12713	0.0474086
GO:0070743	interleukin-23 complex	cellular_component	4	IL6R	1	305	2	12713	0.0474086
GO:1990617	CHOP-ATF4 complex	cellular_component	7	ATF4	1	305	2	12713	0.0474086
GO:1902963	negative regulation of metalloendopeptidase activity involved in amyloid precursor protein catabolic process	biological_process	10	SORL1	1	305	2	12713	0.0474086
GO:0046101	hypoxanthine biosynthetic process	biological_process	11	PRPS1	1	305	2	12713	0.0474086
GO:0000349	generation of catalytic spliceosome for first transesterification step	biological_process	9	PRPF19	1	305	2	12713	0.0474086
GO:0007217	tachykinin receptor signaling pathway	biological_process	6	GRK2	1	305	2	12713	0.0474086
GO:2000078	positive regulation of type B pancreatic cell development	biological_process	9	RFX3	1	305	2	12713	0.0474086
GO:1990730	VCP-NSFL1C complex	cellular_component	4	VCP	1	305	2	12713	0.0474086
GO:0046168	glycerol-3-phosphate catabolic process	biological_process	9	GPD2	1	305	2	12713	0.0474086
GO:0060800	regulation of cell differentiation involved in embryonic placenta development	biological_process	7	STK4	1	305	2	12713	0.0474086
GO:0045322	unmethylated CpG binding	molecular_function	8	CXXC1	1	305	2	12713	0.0474086
GO:0004873	asialoglycoprotein receptor activity	molecular_function	4	ASGR1	1	305	2	12713	0.0474086
GO:0002384	hepatic immune response	biological_process	6	IL6R	1	305	2	12713	0.0474086
GO:0052746	inositol phosphorylation	biological_process	8	ITPK1	1	305	2	12713	0.0474086
GO:0090403	oxidative stress-induced premature senescence	biological_process	8	ARNTL	1	305	2	12713	0.0474086
GO:0016230	sphingomyelin phosphodiesterase activator activity	molecular_function	8	STX4	1	305	2	12713	0.0474086
GO:0030834	regulation of actin filament depolymerization	biological_process	8	SH3BP1	1	305	2	12713	0.0474086
GO:0004142	diacylglycerol cholinephosphotransferase activity	molecular_function	8	CHPT1	1	305	2	12713	0.0474086
GO:0034775	glutathione transmembrane transport	biological_process	10	ABCC1	1	305	2	12713	0.0474086
GO:0035728	response to hepatocyte growth factor	biological_process	7	CRK	1	305	2	12713	0.0474086
GO:0004822	isoleucine-tRNA ligase activity	molecular_function	7	IARS2	1	305	2	12713	0.0474086
GO:1902957	negative regulation of mitochondrial electron transport, NADH to ubiquinone	biological_process	13	DNAJC15	1	305	2	12713	0.0474086
GO:0010970	transport along microtubule	biological_process	8	KIF1B	1	305	2	12713	0.0474086
GO:1903905	positive regulation of establishment of T cell polarity	biological_process	10	FLOT2	1	305	2	12713	0.0474086
GO:0031930	mitochondria-nucleus signaling pathway	biological_process	5	CHCHD10	1	305	2	12713	0.0474086
GO:0060585	positive regulation of prostaglandin-endoperoxide synthase activity	biological_process	8	NOD2	1	305	2	12713	0.0474086
GO:0099029	anchored component of presynaptic active zone membrane	cellular_component	7	FLOT2	1	305	2	12713	0.0474086
GO:0002039	p53 binding	molecular_function	5	BANP;CREBBP;MDM2;STK11	4	305	57	12713	0.0475782
GO:0048814	regulation of dendrite morphogenesis	biological_process	9	SEMA4D;STK11	2	305	15	12713	0.0490393
GO:0071004	U2-type prespliceosome	cellular_component	8	LUC7L;SNRPC	2	305	15	12713	0.0490393
GO:0090050	positive regulation of cell migration involved in sprouting angiogenesis	biological_process	12	PIK3C2A;CIB1	2	305	15	12713	0.0490393
GO:0042104	positive regulation of activated T cell proliferation	biological_process	12	HMGB1;IL6R	2	305	15	12713	0.0490393
GO:0080182	histone H3-K4 trimethylation	biological_process	13	RTF1;TET2	2	305	15	12713	0.0490393
GO:0032091	negative regulation of protein binding	biological_process	7	SORL1;LRRK2;FAM192A;LRPAP1	4	305	58	12713	0.0501772
GO:0043547	positive regulation of GTPase activity	biological_process	8	VAV1;SH3BP1;ITGB1;SNX18;SEMA4D;DOCK11;ARHGAP26;ARHGAP27;LRRK2;GNAQ;JUN	11	305	263	12713	0.052631
GO:0006351	transcription, DNA-templated	biological_process	8	POLR2F;CCNH;PTMA;RFX3;JUN;NFIL3	6	305	112	12713	0.0526622
GO:0006909	phagocytosis	biological_process	7	VAV1;HCK;SH3BP1;ITGB1	4	305	59	12713	0.0528528
GO:0007265	Ras protein signal transduction	biological_process	7	RREB1;RASSF1;SHTN1;JUN	4	305	59	12713	0.0528528
GO:0050731	positive regulation of peptidyl-tyrosine phosphorylation	biological_process	11	OSM;SEMA4D;CD36;IL6R	4	305	59	12713	0.0528528
GO:0045747	positive regulation of Notch signaling pathway	biological_process	9	MFNG;CREBBP;NOD2	3	305	36	12713	0.0545714
GO:0017048	Rho GTPase binding	molecular_function	9	IQGAP2;DOCK11;LRRK2	3	305	36	12713	0.0545714
GO:0007283	spermatogenesis	biological_process	7	SEPT2;PSME4;ATP2B4;SEPT7;ALKBH5;LRRK2;SPATA2;ARNTL;PIAS1;CIB1;STK11	11	305	265	12713	0.0549902
GO:0000062	fatty-acyl-CoA binding	molecular_function	9	ACADVL;SCP2	2	305	16	12713	0.0551774
GO:0006622	protein targeting to lysosome	biological_process	13	SORL1;ZFYVE16	2	305	16	12713	0.0551774
GO:0061640	cytoskeleton-dependent cytokinesis	biological_process	6	SEPT2;SEPT7	2	305	16	12713	0.0551774
GO:0042176	regulation of protein catabolic process	biological_process	7	ARNTL;MDM2	2	305	16	12713	0.0551774
GO:0070102	interleukin-6-mediated signaling pathway	biological_process	7	JAK1;IL6R	2	305	16	12713	0.0551774
GO:0008656	cysteine-type endopeptidase activator activity involved in apoptotic process	molecular_function	8	NLRP12;CASP1	2	305	16	12713	0.0551774
GO:0032733	positive regulation of interleukin-10 production	biological_process	8	HMGB1;NOD2	2	305	16	12713	0.0551774
GO:0032092	positive regulation of protein binding	biological_process	7	MFNG;STK4;LRRK2;EPB41	4	305	60	12713	0.0556046
GO:0022625	cytosolic large ribosomal subunit	cellular_component	8	RPL32;RPL9;RPL26;RPL36A	4	305	60	12713	0.0556046
GO:0038061	NIK/NF-kappaB signaling	biological_process	6	PSME4;PSMA4;PSMD10;SEM1	4	305	60	12713	0.0556046
GO:0008360	regulation of cell shape	biological_process	8	HCK;PLXNB2;SEMA4D;MSN;CRK;EPB41	6	305	114	12713	0.0564764
GO:0000278	mitotic cell cycle	biological_process	5	SMC3;NUP88;ANAPC11;SNX18;IK;PPP1R12A;USP16	7	305	143	12713	0.0567457
GO:1903078	positive regulation of protein localization to plasma membrane	biological_process	10	ITGB1;STX4;CIB1	3	305	37	12713	0.0583712
GO:0007623	circadian rhythm	biological_process	4	ARNTL;ATF4;JUN;NFIL3	4	305	61	12713	0.0584324
GO:0001650	fibrillar center	cellular_component	7	POLR2F;RREB1;FAM111A;TCOF1;SPATA2;PSPC1	6	305	115	12713	0.0584442
GO:0006413	translational initiation	biological_process	5	EIF2S2;RPL32;RPL9;DENR;RPL26;RPL36A;EIF2S3	7	305	144	12713	0.0584824
GO:0045893	positive regulation of transcription, DNA-templated	biological_process	9	FOXK1;KDM7A;RREB1;FOXO3;TBL1X;CXXC1;BANP;RFX3;CREBBP;MED4;ARNTL;NPM1;PIAS1;ATF4;USP16;JUN;NFIL3	17	305	468	12713	0.0588273
GO:0043312	neutrophil degranulation	biological_process	9	ARPC5;IQGAP2;CTSC;PDAP1;TMEM179B;VCP;HEBP2;KCMF1;CD36;ARSA;HMGB1;FCAR;CD300A;ATP6V0A1;ATP6AP2;SNAP29	16	305	436	12713	0.0608971
GO:0060333	interferon-gamma-mediated signaling pathway	biological_process	7	HCK;IRF5;JAK1;TRIM38	4	305	62	12713	0.0613356
GO:0019789	SUMO transferase activity	molecular_function	6	PIAS1;MDM2	2	305	17	12713	0.0615685
GO:0000145	exocyst	cellular_component	7	SH3BP1;SEPT2	2	305	17	12713	0.0615685
GO:0015934	large ribosomal subunit	cellular_component	7	MRPL11;RPL26	2	305	17	12713	0.0615685
GO:0032968	positive regulation of transcription elongation from RNA polymerase II promoter	biological_process	11	RTF1;ELOC	2	305	17	12713	0.0615685
GO:0006699	bile acid biosynthetic process	biological_process	8	SCP2;CYP27A1	2	305	17	12713	0.0615685
GO:0043277	apoptotic cell clearance	biological_process	8	CD36;HMGB1	2	305	17	12713	0.0615685
GO:0001954	positive regulation of cell-matrix adhesion	biological_process	8	CD36;CIB1	2	305	17	12713	0.0615685
GO:0035329	hippo signaling	biological_process	6	STK4;YWHAE	2	305	17	12713	0.0615685
GO:0008284	positive regulation of cell population proliferation	biological_process	7	HCK;ROGDI;OSM;ITGB1;RAC2;STX4;NPM1;CIB1;MDM2;NOD2;COPS9;JUN;IL6R	13	305	336	12713	0.0618395
GO:0005871	kinesin complex	cellular_component	5	KIF13A;YWHAE;KIF1B	3	305	38	12713	0.0622924
GO:0090630	activation of GTPase activity	biological_process	9	CRK;TBC1D9B;TBC1D5;TBCK	4	305	63	12713	0.0643139
GO:1902036	regulation of hematopoietic stem cell differentiation	biological_process	8	PSME4;PSMA4;PSMD10;SEM1	4	305	63	12713	0.0643139
GO:0008565	protein transporter activity	NA	NA	RAB4A;DNAJC15;RUFY1;ZFYVE16	4	305	63	12713	0.0643139
GO:0000184	nuclear-transcribed mRNA catabolic process, nonsense-mediated decay	biological_process	12	PYM1;RPL32;RPL9;RPL26;RPL36A;MAGOH	6	305	118	12713	0.0645917
GO:0005516	calmodulin binding	molecular_function	5	IQGAP2;ATP2B4;MKNK2;EWSR1;EPB41;VAMP2	6	305	118	12713	0.0645917
GO:0007005	mitochondrion organization	biological_process	6	CHCHD10;CHCHD2;LRRK2;SPG7;FNIP1	5	305	90	12713	0.0651364
GO:0006614	SRP-dependent cotranslational protein targeting to membrane	biological_process	14	SRPRA;RPL32;RPL9;RPL26;RPL36A	5	305	90	12713	0.0651364
GO:0010508	positive regulation of autophagy	biological_process	9	LRRK2;HMGB1;STK11	3	305	39	12713	0.0663328
GO:0043280	positive regulation of cysteine-type endopeptidase activity involved in apoptotic process	biological_process	10	APOPT1;HMGB1;CASP1	3	305	39	12713	0.0663328
GO:0000165	MAPK cascade	biological_process	11	PABPN1;PSME4;MAP3K4;PSMA4;YWHAE;LRRK2;PSMD10;JAK1;SEM1	9	305	210	12713	0.0665832
GO:0070469	respirasome	cellular_component	4	NDUFA11;NDUFV1;MT-ND4L;MT-CO1	4	305	64	12713	0.0673667
GO:0006397	mRNA processing	biological_process	10	SNRPA;PABPN1;PRPF19;SON;IK;PAN3;RBM26;ALKBH5;SREK1;AKAP8L;PUF60;MAGOH;AURKAIP1	13	305	341	12713	0.0677822
GO:0034314	Arp2/3 complex-mediated actin nucleation	biological_process	8	ARPC5;IQGAP2	2	305	18	12713	0.0681969
GO:0030863	cortical cytoskeleton	cellular_component	7	CAPZA2;EPB41	2	305	18	12713	0.0681969
GO:0004180	carboxypeptidase activity	molecular_function	8	CPVL;CPD	2	305	18	12713	0.0681969
GO:0032722	positive regulation of chemokine production	biological_process	8	MCOLN2;IL6R	2	305	18	12713	0.0681969
GO:0016706	2-oxoglutarate-dependent dioxygenase activity	molecular_function	6	KDM7A;ALKBH5	2	305	18	12713	0.0681969
GO:0071901	negative regulation of protein serine/threonine kinase activity	biological_process	12	PRKAG2;CIB1	2	305	18	12713	0.0681969
GO:0070498	interleukin-1-mediated signaling pathway	biological_process	7	PSME4;PSMA4;PSMD10;SEM1;NOD2	5	305	92	12713	0.0701945
GO:0099699	integral component of synaptic membrane	cellular_component	7	ITGB1	1	305	3	12713	0.070266
GO:0009263	deoxyribonucleotide biosynthetic process	biological_process	10	RRM2B	1	305	3	12713	0.070266
GO:0060215	primitive hemopoiesis	biological_process	9	STK4	1	305	3	12713	0.070266
GO:0060203	clathrin-sculpted glutamate transport vesicle membrane	cellular_component	8	VAMP2	1	305	3	12713	0.070266
GO:1902806	regulation of cell cycle G1/S phase transition	biological_process	9	ATP2B4	1	305	3	12713	0.070266
GO:0002904	positive regulation of B cell apoptotic process	biological_process	12	FNIP1	1	305	3	12713	0.070266
GO:0045309	protein phosphorylated amino acid binding	molecular_function	6	CRK	1	305	3	12713	0.070266
GO:0006407	rRNA export from nucleus	biological_process	11	NPM1	1	305	3	12713	0.070266
GO:0140014	mitotic nuclear division	biological_process	8	USP16	1	305	3	12713	0.070266
GO:0051599	response to hydrostatic pressure	biological_process	5	ATP2B4	1	305	3	12713	0.070266
GO:0071813	lipoprotein particle binding	molecular_function	6	CD36	1	305	3	12713	0.070266
GO:0044249	cellular biosynthetic process	biological_process	5	PRPS1	1	305	3	12713	0.070266
GO:0046850	regulation of bone remodeling	biological_process	7	SUCO	1	305	3	12713	0.070266
GO:0001031	RNA polymerase III type 2 promoter DNA binding	molecular_function	9	MAF1	1	305	3	12713	0.070266
GO:0002374	cytokine secretion involved in immune response	biological_process	12	NOD2	1	305	3	12713	0.070266
GO:0017159	pantetheine hydrolase activity	molecular_function	7	VNN3	1	305	3	12713	0.070266
GO:0035868	alphav-beta3 integrin-HMGB1 complex	cellular_component	6	HMGB1	1	305	3	12713	0.070266
GO:0021957	corticospinal tract morphogenesis	biological_process	12	NIN	1	305	3	12713	0.070266
GO:2000120	positive regulation of sodium-dependent phosphate transport	biological_process	10	ATF4	1	305	3	12713	0.070266
GO:0007161	calcium-independent cell-matrix adhesion	biological_process	7	ITGB1	1	305	3	12713	0.070266
GO:0007113	endomitotic cell cycle	biological_process	6	CIB1	1	305	3	12713	0.070266
GO:0055070	copper ion homeostasis	biological_process	11	XIAP	1	305	3	12713	0.070266
GO:0043308	eosinophil degranulation	biological_process	9	VAMP2	1	305	3	12713	0.070266
GO:1990879	CST complex	cellular_component	7	TEN1	1	305	3	12713	0.070266
GO:0020018	ciliary pocket membrane	cellular_component	7	SNAP29	1	305	3	12713	0.070266
GO:0098900	regulation of action potential	biological_process	6	CD36	1	305	3	12713	0.070266
GO:0014832	urinary bladder smooth muscle contraction	biological_process	9	ATP2B4	1	305	3	12713	0.070266
GO:1903843	cellular response to arsenite ion	biological_process	7	VCP	1	305	3	12713	0.070266
GO:0071438	invadopodium membrane	cellular_component	6	ITGB1	1	305	3	12713	0.070266
GO:0004809	tRNA (guanine-N2-)-methyltransferase activity	molecular_function	8	TRMT1	1	305	3	12713	0.070266
GO:0097487	multivesicular body, internal vesicle	cellular_component	7	LRRK2	1	305	3	12713	0.070266
GO:0071221	cellular response to bacterial lipopeptide	biological_process	9	CD36	1	305	3	12713	0.070266
GO:0034766	negative regulation of ion transmembrane transport	biological_process	9	YWHAQ	1	305	3	12713	0.070266
GO:0016480	negative regulation of transcription by RNA polymerase III	biological_process	10	MAF1	1	305	3	12713	0.070266
GO:0004897	ciliary neurotrophic factor receptor activity	molecular_function	7	IL6R	1	305	3	12713	0.070266
GO:0071630	nuclear protein quality control by the ubiquitin-proteasome system	biological_process	10	ANKZF1	1	305	3	12713	0.070266
GO:2000401	regulation of lymphocyte migration	biological_process	7	MSN	1	305	3	12713	0.070266
GO:0035553	oxidative single-stranded RNA demethylation	biological_process	11	ALKBH5	1	305	3	12713	0.070266
GO:0000322	storage vacuole	cellular_component	7	STX4	1	305	3	12713	0.070266
GO:0060137	maternal process involved in parturition	biological_process	5	ARNTL	1	305	3	12713	0.070266
GO:0046947	hydroxylysine biosynthetic process	biological_process	12	PLOD1	1	305	3	12713	0.070266
GO:0017099	very-long-chain-acyl-CoA dehydrogenase activity	molecular_function	8	ACADVL	1	305	3	12713	0.070266
GO:1901300	positive regulation of hydrogen peroxide-mediated programmed cell death	biological_process	9	FOXO3	1	305	3	12713	0.070266
GO:0035093	spermatogenesis, exchange of chromosomal proteins	biological_process	5	PSME4	1	305	3	12713	0.070266
GO:1902992	negative regulation of amyloid precursor protein catabolic process	biological_process	9	FLOT2	1	305	3	12713	0.070266
GO:1902803	regulation of synaptic vesicle transport	biological_process	7	LRRK2	1	305	3	12713	0.070266
GO:0004466	long-chain-acyl-CoA dehydrogenase activity	molecular_function	7	ACADVL	1	305	3	12713	0.070266
GO:1902564	negative regulation of neutrophil activation	biological_process	8	CD300A	1	305	3	12713	0.070266
GO:0043291	RAVE complex	cellular_component	4	ROGDI	1	305	3	12713	0.070266
GO:0032425	positive regulation of mismatch repair	biological_process	11	HMGB1	1	305	3	12713	0.070266
GO:0097169	AIM2 inflammasome complex	cellular_component	5	CASP1	1	305	3	12713	0.070266
GO:2000363	positive regulation of prostaglandin-E synthase activity	biological_process	8	NOD2	1	305	3	12713	0.070266
GO:0070110	ciliary neurotrophic factor receptor complex	cellular_component	6	IL6R	1	305	3	12713	0.070266
GO:0045684	positive regulation of epidermis development	biological_process	7	KRT10	1	305	3	12713	0.070266
GO:0002367	cytokine production involved in immune response	biological_process	5	NOD2	1	305	3	12713	0.070266
GO:0002188	translation reinitiation	biological_process	7	DENR	1	305	3	12713	0.070266
GO:1902523	positive regulation of protein K63-linked ubiquitination	biological_process	13	NOD2	1	305	3	12713	0.070266
GO:0016476	regulation of embryonic cell shape	biological_process	9	SEPT7	1	305	3	12713	0.070266
GO:0070424	regulation of nucleotide-binding oligomerization domain containing signaling pathway	biological_process	8	XIAP	1	305	3	12713	0.070266
GO:1902259	regulation of delayed rectifier potassium channel activity	biological_process	9	VAMP2	1	305	3	12713	0.070266
GO:0008475	procollagen-lysine 5-dioxygenase activity	molecular_function	8	PLOD1	1	305	3	12713	0.070266
GO:0030149	sphingolipid catabolic process	biological_process	9	PDXDC1	1	305	3	12713	0.070266
GO:0099558	maintenance of synapse structure	biological_process	6	CHCHD10	1	305	3	12713	0.070266
GO:0032559	adenyl ribonucleotide binding	molecular_function	8	PRKAG2	1	305	3	12713	0.070266
GO:0065004	protein-DNA complex assembly	biological_process	8	PIAS1	1	305	3	12713	0.070266
GO:1990037	Lewy body core	cellular_component	5	ATF4	1	305	3	12713	0.070266
GO:0004307	ethanolaminephosphotransferase activity	molecular_function	8	PIGF	1	305	3	12713	0.070266
GO:0033612	receptor serine/threonine kinase binding	molecular_function	6	MDM2	1	305	3	12713	0.070266
GO:0009595	detection of biotic stimulus	biological_process	5	NOD2	1	305	3	12713	0.070266
GO:0019907	cyclin-dependent protein kinase activating kinase holoenzyme complex	cellular_component	7	CCNH	1	305	3	12713	0.070266
GO:2000074	regulation of type B pancreatic cell development	biological_process	8	ARNTL	1	305	3	12713	0.070266
GO:2000172	regulation of branching morphogenesis of a nerve	biological_process	8	LRRK2	1	305	3	12713	0.070266
GO:0051538	3 iron, 4 sulfur cluster binding	molecular_function	6	ACO1	1	305	3	12713	0.070266
GO:0010521	telomerase inhibitor activity	molecular_function	6	TEN1	1	305	3	12713	0.070266
GO:1902164	positive regulation of DNA damage response, signal transduction by p53 class mediator resulting in transcription of p21 class mediator	biological_process	12	RPL26	1	305	3	12713	0.070266
GO:0015420	cobalamin-transporting ATPase activity	molecular_function	9	ABCC1	1	305	3	12713	0.070266
GO:0072422	signal transduction involved in DNA damage checkpoint	biological_process	8	PRPF19	1	305	3	12713	0.070266
GO:0071896	protein localization to adherens junction	biological_process	7	MPP7	1	305	3	12713	0.070266
GO:0070053	thrombospondin receptor activity	molecular_function	5	CD36	1	305	3	12713	0.070266
GO:1990049	retrograde neuronal dense core vesicle transport	biological_process	12	KIF1B	1	305	3	12713	0.070266
GO:0099576	regulation of protein catabolic process at postsynapse, modulating synaptic transmission	biological_process	8	RNF19A	1	305	3	12713	0.070266
GO:0003960	NADPH:quinone reductase activity	molecular_function	7	CRYZL1	1	305	3	12713	0.070266
GO:0006211	5-methylcytosine catabolic process	biological_process	7	TET2	1	305	3	12713	0.070266
GO:0034088	maintenance of mitotic sister chromatid cohesion	biological_process	6	MAU2	1	305	3	12713	0.070266
GO:0004748	ribonucleoside-diphosphate reductase activity, thioredoxin disulfide as acceptor	molecular_function	8	RRM2B	1	305	3	12713	0.070266
GO:0000220	vacuolar proton-transporting V-type ATPase, V0 domain	cellular_component	7	ATP6V0A1	1	305	3	12713	0.070266
GO:0030299	intestinal cholesterol absorption	biological_process	10	CD36	1	305	3	12713	0.070266
GO:2001016	positive regulation of skeletal muscle cell differentiation	biological_process	8	ARNTL	1	305	3	12713	0.070266
GO:0035926	chemokine (C-C motif) ligand 2 secretion	biological_process	13	MCOLN2	1	305	3	12713	0.070266
GO:0050711	negative regulation of interleukin-1 secretion	biological_process	9	NLRP12	1	305	3	12713	0.070266
GO:0010536	positive regulation of activation of Janus kinase activity	biological_process	12	IL6R	1	305	3	12713	0.070266
GO:0010693	negative regulation of alkaline phosphatase activity	biological_process	12	SEMA4D	1	305	3	12713	0.070266
GO:0051106	positive regulation of DNA ligation	biological_process	9	HMGB1	1	305	3	12713	0.070266
GO:0035473	lipase binding	molecular_function	6	LRPAP1	1	305	3	12713	0.070266
GO:2000973	regulation of pro-B cell differentiation	biological_process	9	FNIP1	1	305	3	12713	0.070266
GO:1990737	response to manganese-induced endoplasmic reticulum stress	biological_process	7	ATF4	1	305	3	12713	0.070266
GO:0018076	N-terminal peptidyl-lysine acetylation	biological_process	12	CREBBP	1	305	3	12713	0.070266
GO:0060754	positive regulation of mast cell chemotaxis	biological_process	9	SWAP70	1	305	3	12713	0.070266
GO:0034381	plasma lipoprotein particle clearance	biological_process	4	CD36	1	305	3	12713	0.070266
GO:0045409	negative regulation of interleukin-6 biosynthetic process	biological_process	9	NLRP12	1	305	3	12713	0.070266
GO:0097581	lamellipodium organization	biological_process	7	ARPC5	1	305	3	12713	0.070266
GO:0003994	aconitate hydratase activity	molecular_function	7	ACO1	1	305	3	12713	0.070266
GO:0005896	interleukin-6 receptor complex	cellular_component	6	IL6R	1	305	3	12713	0.070266
GO:2001137	positive regulation of endocytic recycling	biological_process	9	SORL1	1	305	3	12713	0.070266
GO:0072717	cellular response to actinomycin D	biological_process	7	MDM2	1	305	3	12713	0.070266
GO:0035711	T-helper 1 cell activation	biological_process	10	HMGB1	1	305	3	12713	0.070266
GO:0001030	RNA polymerase III type 1 promoter DNA binding	molecular_function	9	MAF1	1	305	3	12713	0.070266
GO:0060718	chorionic trophoblast cell differentiation	biological_process	6	MAP3K4	1	305	3	12713	0.070266
GO:0006663	platelet activating factor biosynthetic process	biological_process	10	CHPT1	1	305	3	12713	0.070266
GO:0060161	positive regulation of dopamine receptor signaling pathway	biological_process	10	LRRK2	1	305	3	12713	0.070266
GO:0032422	purine-rich negative regulatory element binding	molecular_function	8	ELK3	1	305	3	12713	0.070266
GO:0032957	inositol trisphosphate metabolic process	biological_process	8	ITPK1	1	305	3	12713	0.070266
GO:0061951	establishment of protein localization to plasma membrane	biological_process	9	GORASP1	1	305	3	12713	0.070266
GO:1903052	positive regulation of proteolysis involved in cellular protein catabolic process	biological_process	10	CTSC	1	305	3	12713	0.070266
GO:0070537	histone H2A K63-linked deubiquitination	biological_process	11	USP16	1	305	3	12713	0.070266
GO:0031694	alpha-2A adrenergic receptor binding	molecular_function	8	GRK2	1	305	3	12713	0.070266
GO:0060830	ciliary receptor clustering involved in smoothened signaling pathway	biological_process	7	SSNA1	1	305	3	12713	0.070266
GO:0070169	positive regulation of biomineral tissue development	biological_process	7	ATF4	1	305	3	12713	0.070266
GO:0031826	type 2A serotonin receptor binding	molecular_function	8	GNAQ	1	305	3	12713	0.070266
GO:1990048	anterograde neuronal dense core vesicle transport	biological_process	12	KIF1B	1	305	3	12713	0.070266
GO:1990108	protein linear deubiquitination	biological_process	10	SPATA2	1	305	3	12713	0.070266
GO:0072126	positive regulation of glomerular mesangial cell proliferation	biological_process	10	IL6R	1	305	3	12713	0.070266
GO:0045728	respiratory burst after phagocytosis	biological_process	6	HCK	1	305	3	12713	0.070266
GO:0097433	dense body	cellular_component	6	SND1	1	305	3	12713	0.070266
GO:0033829	O-fucosylpeptide 3-beta-N-acetylglucosaminyltransferase activity	molecular_function	8	MFNG	1	305	3	12713	0.070266
GO:0008318	protein prenyltransferase activity	molecular_function	7	PTAR1	1	305	3	12713	0.070266
GO:1902622	regulation of neutrophil migration	biological_process	7	RAC2	1	305	3	12713	0.070266
GO:0036378	calcitriol biosynthetic process from calciol	biological_process	6	CYP27A1	1	305	3	12713	0.070266
GO:0060263	regulation of respiratory burst	biological_process	6	RAC2	1	305	3	12713	0.070266
GO:0071801	regulation of podosome assembly	biological_process	7	HCK	1	305	3	12713	0.070266
GO:0070828	heterochromatin organization	biological_process	6	HP1BP3	1	305	3	12713	0.070266
GO:0035515	oxidative RNA demethylase activity	molecular_function	5	ALKBH5	1	305	3	12713	0.070266
GO:0005902	microvillus	cellular_component	7	IQGAP2;MSN;LRRK2	3	305	40	12713	0.0704902
GO:0000186	activation of MAPKK activity	biological_process	13	MAP3K4;LRRK2;CRK	3	305	40	12713	0.0704902
GO:0004197	cysteine-type endopeptidase activity	molecular_function	8	CTSC;USP11;CASP1;USP16	4	305	65	12713	0.0704934
GO:0006469	negative regulation of protein kinase activity	biological_process	11	PRKAG2;SH3BP5;CIB1;GNAQ	4	305	65	12713	0.0704934
GO:0098978	glutamatergic synapse	cellular_component	4	STAU1;ITGB1;ATP2B4;VCP;RNF19A;YWHAE;FLOT2;LRRK2;STX4	9	305	213	12713	0.0713931
GO:0050821	protein stabilization	biological_process	6	TBL1X;CCNH;MORC3;STK4;FLOT2;TBRG1;GNAQ	7	305	151	12713	0.0715534
GO:0005096	GTPase activator activity	molecular_function	6	SH3BP1;ARHGAP26;ARHGAP27;LRRK2;TBC1D9B;TBC1D5;TBCK;GNAQ;JUN	9	305	214	12713	0.0730432
GO:0033138	positive regulation of peptidyl-serine phosphorylation	biological_process	11	OSM;ATP2B4;STK4;FNIP1	4	305	66	12713	0.0736935
GO:0020037	heme binding	molecular_function	6	HEBP2;MT-CO1;CYP27A1;STEAP4	4	305	66	12713	0.0736935
GO:0007062	sister chromatid cohesion	biological_process	5	SMC5;SMC3	2	305	19	12713	0.0750478
GO:0007159	leukocyte cell-cell adhesion	biological_process	6	ITGB1;MSN	2	305	19	12713	0.0750478
GO:0007094	mitotic spindle assembly checkpoint	biological_process	13	PSMG2;IK	2	305	19	12713	0.0750478
GO:0006953	acute-phase response	biological_process	8	CD163;IL6R	2	305	19	12713	0.0750478
GO:0046827	positive regulation of protein export from nucleus	biological_process	10	YWHAE;MDM2	2	305	19	12713	0.0750478
GO:0035145	exon-exon junction complex	cellular_component	4	PYM1;MAGOH	2	305	19	12713	0.0750478
GO:0031410	cytoplasmic vesicle	cellular_component	6	HCK;ROGDI;ITGB1;SNX18;RNASE6;TMEM230;RAC2;DST;FLOT2;LRRK2;KIF1B;SH3BP5;TBC1D5;PIK3C2A;ATP6V0A1;VAMP2;KIAA0319L;SNAP29	18	305	520	12713	0.0761898
GO:0007229	integrin-mediated signaling pathway	biological_process	6	VAV1;HCK;ITGB1;DST	4	305	67	12713	0.0769661
GO:0010977	negative regulation of neuron projection development	biological_process	11	LRRK2;CIB1;MDM2	3	305	42	12713	0.079146
GO:0032154	cleavage furrow	cellular_component	5	ITGB1;SEPT2;SEPT7	3	305	42	12713	0.079146
GO:0032760	positive regulation of tumor necrosis factor production	biological_process	9	CD36;HMGB1;NOD2	3	305	42	12713	0.079146
GO:0005901	caveola	cellular_component	8	HCK;ATP2B4;FLOT2	3	305	42	12713	0.079146
GO:0004842	ubiquitin-protein transferase activity	molecular_function	6	PRPF19;ANAPC11;RNF19A;ELOC;RNF181;HECTD4;AMN1;MDM2;XIAP;UBE2E2	10	305	250	12713	0.0792268
GO:0051092	positive regulation of NF-kappaB transcription factor activity	biological_process	7	CD36;FLOT2;NPM1;CIB1;TRIM38;NOD2	6	305	125	12713	0.0803567
GO:0045944	positive regulation of transcription by RNA polymerase II	biological_process	10	ARID3B;OSM;RTF1;RREB1;FOXO3;TBL1X;CHCHD2;CCNH;IKZF1;NCL;RFX3;IRF5;CREBBP;TET2;AKAP8L;ELK3;HMGB1;ARNTL;NPM1;PPP1R12A;ATF4;NOD2;USP16;JUN;FHOD1	25	305	775	12713	0.0804862
GO:0060828	regulation of canonical Wnt signaling pathway	biological_process	9	LRRK2;GNAQ	2	305	20	12713	0.0821067
GO:0006342	chromatin silencing	biological_process	5	MSL3;HMGB1	2	305	20	12713	0.0821067
GO:0008361	regulation of cell size	biological_process	6	VAV1;MSN	2	305	20	12713	0.0821067
GO:0044295	axonal growth cone	cellular_component	6	SHTN1;NIN	2	305	20	12713	0.0821067
GO:0001782	B cell homeostasis	biological_process	6	GAPT;DOCK11	2	305	20	12713	0.0821067
GO:0034067	protein localization to Golgi apparatus	biological_process	8	SORL1;ARL1	2	305	20	12713	0.0821067
GO:0018105	peptidyl-serine phosphorylation	biological_process	10	HIPK3;GRK2;MORC3;MKNK2;STK4;LRRK2	6	305	126	12713	0.0827703
GO:0042645	mitochondrial nucleoid	cellular_component	4	VDAC2;ACADVL;LRRC59	3	305	43	12713	0.0836394
GO:0043066	negative regulation of apoptotic process	biological_process	9	HCK;HIPK3;SON;SEMA4D;PSMG2;PTMA;NUAK2;NPM1;PIAS1;PSMD10;CIB1;MDM2;XIAP;JUN	14	305	389	12713	0.0859924
GO:0016579	protein deubiquitination	biological_process	9	FOXK1;PSME4;VCP;USP11;PSMA4;PSMD10;MDM2;SEM1;USP16	9	305	222	12713	0.0870913
GO:0043565	sequence-specific DNA binding	molecular_function	7	FOXK1;FOXO3;CHCHD2;ERCC6;TSN;RFX3;IRF5;ELK3;ARNTL;SP4;ATF4;JUN	12	305	322	12713	0.0878308
GO:0019905	syntaxin binding	molecular_function	6	RAB4A;VAMP2;SNAP29	3	305	44	12713	0.0882397
GO:0043525	positive regulation of neuron apoptotic process	biological_process	10	FOXO3;ATF4;JUN	3	305	44	12713	0.0882397
GO:0006914	autophagy	biological_process	6	VCP;LRRK2;ARSA;TBC1D5;HMGB1;STK11;SNAP29	7	305	159	12713	0.0884551
GO:0006897	endocytosis	biological_process	7	SNX18;ARHGAP27;SORL1;LRRK2;ASGR1;RUFY1;PIK3C2A	7	305	159	12713	0.0884551
GO:0005680	anaphase-promoting complex	cellular_component	7	ANAPC15;ANAPC11	2	305	21	12713	0.0893597
GO:0097730	non-motile cilium	cellular_component	5	SEPT2;SEPT7	2	305	21	12713	0.0893597
GO:0035255	ionotropic glutamate receptor binding	molecular_function	7	RAB4A;FLOT2	2	305	21	12713	0.0893597
GO:0046961	proton-transporting ATPase activity, rotational mechanism	molecular_function	10	ATP6V0A1;ATP5F1C	2	305	21	12713	0.0893597
GO:0033209	tumor necrosis factor-mediated signaling pathway	biological_process	7	FOXO3;PSME4;PSMA4;PSMD10;SEM1	5	305	99	12713	0.0895428
GO:0016363	nuclear matrix	cellular_component	6	SMC3;CXXC1;MORC3;AKAP8L;PSPC1	5	305	99	12713	0.0895428
GO:0002223	stimulatory C-type lectin receptor signaling pathway	biological_process	8	PSME4;PSMA4;CREBBP;PSMD10;SEM1	5	305	99	12713	0.0895428
GO:0051726	regulation of cell cycle	biological_process	6	ITGB1;SON;PSMG2;ARNTL;USP16;JUN	6	305	129	12713	0.0902508
GO:0019216	regulation of lipid metabolic process	biological_process	7	TBL1X;DNAJC15;CD36;CREBBP	4	305	71	12713	0.090767
GO:0006511	ubiquitin-dependent protein catabolic process	biological_process	10	ANAPC15;ANAPC11;VCP;RNF19A;ELOC;USP11;PSMA4;AMN1;MDM2;USP16	10	305	257	12713	0.091082
GO:0046726	positive regulation by virus of viral protein levels in host cell	biological_process	8	STAU1	1	305	4	12713	0.0925767
GO:0036336	dendritic cell migration	biological_process	5	NLRP12	1	305	4	12713	0.0925767
GO:0043535	regulation of blood vessel endothelial cell migration	biological_process	10	SH3BP1	1	305	4	12713	0.0925767
GO:0045661	regulation of myoblast differentiation	biological_process	7	FLOT2	1	305	4	12713	0.0925767
GO:0034121	regulation of toll-like receptor signaling pathway	biological_process	8	CD36	1	305	4	12713	0.0925767
GO:1903862	positive regulation of oxidative phosphorylation	biological_process	11	VCP	1	305	4	12713	0.0925767
GO:1905394	retromer complex binding	molecular_function	5	TBC1D5	1	305	4	12713	0.0925767
GO:0034638	phosphatidylcholine catabolic process	biological_process	10	PNPLA8	1	305	4	12713	0.0925767
GO:0016240	autophagosome membrane docking	biological_process	6	SNAP29	1	305	4	12713	0.0925767
GO:1900037	regulation of cellular response to hypoxia	biological_process	7	CHCHD2	1	305	4	12713	0.0925767
GO:0043371	negative regulation of CD4-positive, alpha-beta T cell differentiation	biological_process	12	HMGB1	1	305	4	12713	0.0925767
GO:0072345	NAADP-sensitive calcium-release channel activity	molecular_function	10	MCOLN2	1	305	4	12713	0.0925767
GO:0033631	cell-cell adhesion mediated by integrin	biological_process	6	ITGB1	1	305	4	12713	0.0925767
GO:0006144	purine nucleobase metabolic process	biological_process	9	PRPS1	1	305	4	12713	0.0925767
GO:0005131	growth hormone receptor binding	molecular_function	7	JAK1	1	305	4	12713	0.0925767
GO:0070044	synaptobrevin 2-SNAP-25-syntaxin-1a complex	cellular_component	7	VAMP2	1	305	4	12713	0.0925767
GO:0048672	positive regulation of collateral sprouting	biological_process	8	SEMA4D	1	305	4	12713	0.0925767
GO:0035434	copper ion transmembrane transport	biological_process	11	SLC31A1	1	305	4	12713	0.0925767
GO:0031664	regulation of lipopolysaccharide-mediated signaling pathway	biological_process	7	CD36	1	305	4	12713	0.0925767
GO:0045901	positive regulation of translational elongation	biological_process	11	USP16	1	305	4	12713	0.0925767
GO:0034227	tRNA thio-modification	biological_process	13	URM1	1	305	4	12713	0.0925767
GO:1902115	regulation of organelle assembly	biological_process	8	MSN	1	305	4	12713	0.0925767
GO:0035614	snRNA stem-loop binding	molecular_function	8	SNRPA	1	305	4	12713	0.0925767
GO:1900223	positive regulation of amyloid-beta clearance	biological_process	7	LRPAP1	1	305	4	12713	0.0925767
GO:0036033	mediator complex binding	molecular_function	5	SMC3	1	305	4	12713	0.0925767
GO:0044547	DNA topoisomerase binding	molecular_function	6	NCL	1	305	4	12713	0.0925767
GO:1902953	positive regulation of ER to Golgi vesicle-mediated transport	biological_process	9	SORL1	1	305	4	12713	0.0925767
GO:0032648	regulation of interferon-beta production	biological_process	8	TRIM38	1	305	4	12713	0.0925767
GO:0005143	interleukin-12 receptor binding	molecular_function	7	IL6R	1	305	4	12713	0.0925767
GO:0097264	self proteolysis	biological_process	8	CAPN7	1	305	4	12713	0.0925767
GO:0038007	netrin-activated signaling pathway	biological_process	6	SHTN1	1	305	4	12713	0.0925767
GO:0004749	ribose phosphate diphosphokinase activity	molecular_function	7	PRPS1	1	305	4	12713	0.0925767
GO:0032488	Cdc42 protein signal transduction	biological_process	9	SHTN1	1	305	4	12713	0.0925767
GO:0002189	ribose phosphate diphosphokinase complex	cellular_component	7	PRPS1	1	305	4	12713	0.0925767
GO:0033141	positive regulation of peptidyl-serine phosphorylation of STAT protein	biological_process	12	ERCC6	1	305	4	12713	0.0925767
GO:1900222	negative regulation of amyloid-beta clearance	biological_process	7	LRPAP1	1	305	4	12713	0.0925767
GO:0051135	positive regulation of NK T cell activation	biological_process	11	IL6R	1	305	4	12713	0.0925767
GO:0005047	signal recognition particle binding	molecular_function	6	SRPRA	1	305	4	12713	0.0925767
GO:2000404	regulation of T cell migration	biological_process	8	CRK	1	305	4	12713	0.0925767
GO:0071726	cellular response to diacyl bacterial lipopeptide	biological_process	10	CD36	1	305	4	12713	0.0925767
GO:0021943	formation of radial glial scaffolds	biological_process	8	ITGB1	1	305	4	12713	0.0925767
GO:0030893	meiotic cohesin complex	cellular_component	5	SMC3	1	305	4	12713	0.0925767
GO:0042634	regulation of hair cycle	biological_process	6	ARNTL	1	305	4	12713	0.0925767
GO:0036091	positive regulation of transcription from RNA polymerase II promoter in response to oxidative stress	biological_process	12	ATF4	1	305	4	12713	0.0925767
GO:0022612	gland morphogenesis	biological_process	6	MSN	1	305	4	12713	0.0925767
GO:0046320	regulation of fatty acid oxidation	biological_process	9	PRKAG2	1	305	4	12713	0.0925767
GO:0060706	cell differentiation involved in embryonic placenta development	biological_process	5	STK4	1	305	4	12713	0.0925767
GO:0032511	late endosome to vacuole transport via multivesicular body sorting pathway	biological_process	9	LEPROT	1	305	4	12713	0.0925767
GO:0022028	tangential migration from the subventricular zone to the olfactory bulb	biological_process	9	LRRK2	1	305	4	12713	0.0925767
GO:0038163	thrombopoietin-mediated signaling pathway	biological_process	8	CIB1	1	305	4	12713	0.0925767
GO:0003157	endocardium development	biological_process	5	STK4	1	305	4	12713	0.0925767
GO:0034197	triglyceride transport	biological_process	9	CD36	1	305	4	12713	0.0925767
GO:0016505	peptidase activator activity involved in apoptotic process	molecular_function	7	CTSC	1	305	4	12713	0.0925767
GO:0001878	response to yeast	biological_process	8	CRK	1	305	4	12713	0.0925767
GO:1902751	positive regulation of cell cycle G2/M phase transition	biological_process	10	NPM1	1	305	4	12713	0.0925767
GO:0070579	methylcytosine dioxygenase activity	molecular_function	7	TET2	1	305	4	12713	0.0925767
GO:0045063	T-helper 1 cell differentiation	biological_process	13	HMGB1	1	305	4	12713	0.0925767
GO:1990111	spermatoproteasome complex	cellular_component	6	PSME4	1	305	4	12713	0.0925767
GO:0033605	positive regulation of catecholamine secretion	biological_process	9	GRK2	1	305	4	12713	0.0925767
GO:0015990	electron transport coupled proton transport	biological_process	11	MT-CO1	1	305	4	12713	0.0925767
GO:0014829	vascular smooth muscle contraction	biological_process	8	PIK3C2A	1	305	4	12713	0.0925767
GO:0046322	negative regulation of fatty acid oxidation	biological_process	10	ACADVL	1	305	4	12713	0.0925767
GO:0051058	negative regulation of small GTPase mediated signal transduction	biological_process	10	SH3BP1	1	305	4	12713	0.0925767
GO:2001200	positive regulation of dendritic cell differentiation	biological_process	9	HMGB1	1	305	4	12713	0.0925767
GO:0035459	vesicle cargo loading	biological_process	6	KIF13A	1	305	4	12713	0.0925767
GO:0032460	negative regulation of protein oligomerization	biological_process	8	SORL1	1	305	4	12713	0.0925767
GO:0070682	proteasome regulatory particle assembly	biological_process	9	PSMD10	1	305	4	12713	0.0925767
GO:0072487	MSL complex	cellular_component	8	MSL3	1	305	4	12713	0.0925767
GO:0035751	regulation of lysosomal lumen pH	biological_process	13	LRRK2	1	305	4	12713	0.0925767
GO:2000481	positive regulation of cAMP-dependent protein kinase activity	biological_process	13	ATP2B4	1	305	4	12713	0.0925767
GO:0038124	toll-like receptor TLR6:TLR2 signaling pathway	biological_process	9	CD36	1	305	4	12713	0.0925767
GO:0032447	protein urmylation	biological_process	11	URM1	1	305	4	12713	0.0925767
GO:0071651	positive regulation of chemokine (C-C motif) ligand 5 production	biological_process	9	MCOLN2	1	305	4	12713	0.0925767
GO:0042296	ISG15 transferase activity	molecular_function	6	UBE2E2	1	305	4	12713	0.0925767
GO:0007603	phototransduction, visible light	biological_process	6	GNAQ	1	305	4	12713	0.0925767
GO:0045345	positive regulation of MHC class I biosynthetic process	biological_process	9	NLRP12	1	305	4	12713	0.0925767
GO:0097553	calcium ion transmembrane import into cytosol	biological_process	15	ATP2B4	1	305	4	12713	0.0925767
GO:0097350	neutrophil clearance	biological_process	5	HMGB1	1	305	4	12713	0.0925767
GO:0070120	ciliary neurotrophic factor-mediated signaling pathway	biological_process	7	IL6R	1	305	4	12713	0.0925767
GO:0022614	membrane to membrane docking	biological_process	5	MSN	1	305	4	12713	0.0925767
GO:0001032	RNA polymerase III type 3 promoter DNA binding	molecular_function	9	MAF1	1	305	4	12713	0.0925767
GO:0071224	cellular response to peptidoglycan	biological_process	8	NOD2	1	305	4	12713	0.0925767
GO:0003283	atrial septum development	biological_process	6	MDM2	1	305	4	12713	0.0925767
GO:0032510	endosome to lysosome transport via multivesicular body sorting pathway	biological_process	9	VCP	1	305	4	12713	0.0925767
GO:0047696	beta-adrenergic receptor kinase activity	molecular_function	8	GRK2	1	305	4	12713	0.0925767
GO:0032057	negative regulation of translational initiation in response to stress	biological_process	12	ATF4	1	305	4	12713	0.0925767
GO:0070449	elongin complex	cellular_component	5	ELOC	1	305	4	12713	0.0925767
GO:0036042	long-chain fatty acyl-CoA binding	molecular_function	10	SCP2	1	305	4	12713	0.0925767
GO:0043625	delta DNA polymerase complex	cellular_component	6	POLD2	1	305	4	12713	0.0925767
GO:0008607	phosphorylase kinase regulator activity	molecular_function	7	PRKAG2	1	305	4	12713	0.0925767
GO:0000275	mitochondrial proton-transporting ATP synthase complex, catalytic core F(1)	cellular_component	7	ATP5F1C	1	305	4	12713	0.0925767
GO:0071900	regulation of protein serine/threonine kinase activity	biological_process	11	PRKAG2	1	305	4	12713	0.0925767
GO:0043267	negative regulation of potassium ion transport	biological_process	10	ATF4	1	305	4	12713	0.0925767
GO:1903215	negative regulation of protein targeting to mitochondrion	biological_process	10	LRRK2	1	305	4	12713	0.0925767
GO:0043305	negative regulation of mast cell degranulation	biological_process	10	CD300A	1	305	4	12713	0.0925767
GO:0034165	positive regulation of toll-like receptor 9 signaling pathway	biological_process	10	HMGB1	1	305	4	12713	0.0925767
GO:0007089	traversing start control point of mitotic cell cycle	biological_process	11	MDM2	1	305	4	12713	0.0925767
GO:0072558	NLRP1 inflammasome complex	cellular_component	5	CASP1	1	305	4	12713	0.0925767
GO:0051645	Golgi localization	biological_process	6	STK11	1	305	4	12713	0.0925767
GO:0050815	phosphoserine residue binding	molecular_function	7	YWHAE	1	305	4	12713	0.0925767
GO:0035522	monoubiquitinated histone H2A deubiquitination	biological_process	12	USP16	1	305	4	12713	0.0925767
GO:0034647	histone demethylase activity (H3-trimethyl-K4 specific)	molecular_function	7	KDM5C	1	305	4	12713	0.0925767
GO:0051152	positive regulation of smooth muscle cell differentiation	biological_process	9	PIAS1	1	305	4	12713	0.0925767
GO:0010826	negative regulation of centrosome duplication	biological_process	10	NPM1	1	305	4	12713	0.0925767
GO:0032984	protein-containing complex disassembly	biological_process	6	CHCHD10	1	305	4	12713	0.0925767
GO:0043219	lateral loop	cellular_component	4	STX4	1	305	4	12713	0.0925767
GO:1904491	protein localization to ciliary transition zone	biological_process	9	CPLANE1	1	305	4	12713	0.0925767
GO:0043567	regulation of insulin-like growth factor receptor signaling pathway	biological_process	8	ZFAND2B	1	305	4	12713	0.0925767
GO:0032392	DNA geometric change	biological_process	8	HMGB1	1	305	4	12713	0.0925767
GO:0035794	positive regulation of mitochondrial membrane permeability	biological_process	9	HEBP2	1	305	4	12713	0.0925767
GO:0098837	postsynaptic recycling endosome	cellular_component	9	RAB4A	1	305	4	12713	0.0925767
GO:1990441	negative regulation of transcription from RNA polymerase II promoter in response to endoplasmic reticulum stress	biological_process	7	JUN	1	305	4	12713	0.0925767
GO:1904288	BAT3 complex binding	molecular_function	5	VCP	1	305	4	12713	0.0925767
GO:0071312	cellular response to alkaloid	biological_process	8	MDM2	1	305	4	12713	0.0925767
GO:0001832	blastocyst growth	biological_process	5	RTF1	1	305	4	12713	0.0925767
GO:0005757	mitochondrial permeability transition pore complex	cellular_component	6	SPG7	1	305	4	12713	0.0925767
GO:0043426	MRF binding	molecular_function	8	CREBBP	1	305	4	12713	0.0925767
GO:0006974	cellular response to DNA damage stimulus	biological_process	6	SMC5;RRM2B;SMC3;PRPF19;PSME4;SMCHD1;ERCC6;VCP;POLD2;HMGB1;GTF2H5;CIB1;USP16;XIAP;STK11;UBE2E2	16	305	464	12713	0.0931774
GO:0000980	RNA polymerase II distal enhancer sequence-specific DNA binding	molecular_function	10	ARID3B;ARNTL;ATF4;JUN	4	305	72	12713	0.0943906
GO:0010499	proteasomal ubiquitin-independent protein catabolic process	biological_process	9	PSME4;PSMA4	2	305	22	12713	0.0967935
GO:0004521	endoribonuclease activity	molecular_function	8	TSN;SND1	2	305	22	12713	0.0967935
GO:0007339	binding of sperm to zona pellucida	biological_process	7	VDAC2;ARSA	2	305	22	12713	0.0967935
GO:0001671	ATPase activator activity	molecular_function	6	RAB4A;DNAJC15	2	305	22	12713	0.0967935
GO:0044389	ubiquitin-like protein ligase binding	molecular_function	6	VCP;JUN	2	305	22	12713	0.0967935
GO:0051090	regulation of DNA-binding transcription factor activity	biological_process	9	HCK;JUN	2	305	22	12713	0.0967935
GO:0097352	autophagosome maturation	biological_process	7	VCP;SNAP29	2	305	22	12713	0.0967935
GO:0048027	mRNA 5'-UTR binding	molecular_function	8	NCL;RPL26	2	305	22	12713	0.0967935
GO:0021766	hippocampus development	biological_process	5	ATP2B4;YWHAE;CRK	3	305	46	12713	0.0977501
GO:0030666	endocytic vesicle membrane	cellular_component	7	CD163;CD36;MDM2	3	305	46	12713	0.0977501
GO:1904115	axon cytoplasm	cellular_component	6	DST;KIF1B;SPG7	3	305	46	12713	0.0977501
GO:0065003	protein-containing complex assembly	biological_process	6	CREBBP;MDM2;CAPZA2;EPB41;VAMP2	5	305	102	12713	0.0985998
GO:0000398	mRNA splicing, via spliceosome	biological_process	13	SNRPA;PABPN1;POLR2F;PRPF19;IK;SNRPC;PUF60;UBL5;MAGOH	9	305	229	12713	0.100618
GO:0047485	protein N-terminus binding	molecular_function	5	ERCC6;YWHAQ;MDM2;MAU2;EPB41	5	305	103	12713	0.101718
GO:0005506	iron ion binding	molecular_function	8	KDM7A;PLOD1;TET2;CYP27A1	4	305	74	12713	0.101839
GO:0016324	apical plasma membrane	cellular_component	5	SEPT7;MSN;CD36;ITPK1;CIB1;ATP6AP2;IL6R	7	305	165	12713	0.102493
GO:1901224	positive regulation of NIK/NF-kappaB signaling	biological_process	10	NLRP12;HMGB1;NOD2	3	305	47	12713	0.102655
GO:0031252	cell leading edge	cellular_component	4	SH3BP1;DST;SHTN1	3	305	47	12713	0.102655
GO:0060326	cell chemotaxis	biological_process	6	CRK;ABCC1;HMGB1	3	305	47	12713	0.102655
GO:0048147	negative regulation of fibroblast proliferation	biological_process	8	MORC3;CD300A	2	305	23	12713	0.104395
GO:0060291	long-term synaptic potentiation	biological_process	10	STX4;VAMP2	2	305	23	12713	0.104395
GO:0007498	mesoderm development	biological_process	6	HCK;IKZF1	2	305	23	12713	0.104395
GO:0017157	regulation of exocytosis	biological_process	7	STX4;VAMP2	2	305	23	12713	0.104395
GO:0030295	protein kinase activator activity	molecular_function	7	PRKAG2;STK11	2	305	23	12713	0.104395
GO:0030511	positive regulation of transforming growth factor beta receptor signaling pathway	biological_process	10	CREBBP;STK11	2	305	23	12713	0.104395
GO:0060071	Wnt signaling pathway, planar cell polarity pathway	biological_process	9	PSME4;PSMA4;PSMD10;SEM1	4	305	75	12713	0.105663
GO:0022900	electron transport chain	biological_process	6	COX7A2L;MT-CO1;STEAP4;COX6A1	4	305	75	12713	0.105663
GO:0006412	translation	biological_process	8	MRPL11;EIF2S2;RPL32;RPL9;DENR;MRPL17;IARS2;RPL26;RPL36A;EIF2S3;ABCF1	11	305	300	12713	0.10791
GO:0006979	response to oxidative stress	biological_process	5	RRM2B;ERCC6;LRRK2;PSIP1;MT-CO1	5	305	105	12713	0.1081
GO:1902600	proton transmembrane transport	biological_process	9	COX7A2L;MT-CO1;ATP5PO;COX6A1	4	305	76	12713	0.10955
GO:0006886	intracellular protein transport	biological_process	10	VTI1B;RAB4A;KIF13A;SRPRA;STX4;TBC1D9B;TBC1D5;NPM1;TBCK;ARL1;ARFIP1	11	305	301	12713	0.109751
GO:1900740	positive regulation of protein insertion into mitochondrial membrane involved in apoptotic signaling pathway	biological_process	11	YWHAE;YWHAQ	2	305	24	12713	0.112153
GO:0006401	RNA catabolic process	biological_process	9	RNASE6;SND1	2	305	24	12713	0.112153
GO:1904707	positive regulation of vascular smooth muscle cell proliferation	biological_process	9	MDM2;JUN	2	305	24	12713	0.112153
GO:0006120	mitochondrial electron transport, NADH to ubiquinone	biological_process	8	NDUFA11;NDUFV1;MT-ND4L	3	305	49	12713	0.112748
GO:0030346	protein phosphatase 2B binding	molecular_function	8	ATP2B4	1	305	5	12713	0.114354
GO:0010040	response to iron(II) ion	biological_process	8	ACO1	1	305	5	12713	0.114354
GO:0097361	CIA complex	cellular_component	4	CIAO2B	1	305	5	12713	0.114354
GO:0044791	positive regulation by host of viral release from host cell	biological_process	9	SMC3	1	305	5	12713	0.114354
GO:0001740	Barr body	cellular_component	8	SMCHD1	1	305	5	12713	0.114354
GO:0014910	regulation of smooth muscle cell migration	biological_process	8	SORL1	1	305	5	12713	0.114354
GO:0002322	B cell proliferation involved in immune response	biological_process	9	GAPT	1	305	5	12713	0.114354
GO:0004176	ATP-dependent peptidase activity	molecular_function	11	CLPP	1	305	5	12713	0.114354
GO:0004703	G protein-coupled receptor kinase activity	molecular_function	9	GRK2	1	305	5	12713	0.114354
GO:0032453	histone demethylase activity (H3-K4 specific)	molecular_function	6	KDM5C	1	305	5	12713	0.114354
GO:0060628	regulation of ER to Golgi vesicle-mediated transport	biological_process	8	LRRK2	1	305	5	12713	0.114354
GO:0017185	peptidyl-lysine hydroxylation	biological_process	10	PLOD1	1	305	5	12713	0.114354
GO:0030223	neutrophil differentiation	biological_process	9	JAGN1	1	305	5	12713	0.114354
GO:0051984	positive regulation of chromosome segregation	biological_process	7	SMC5	1	305	5	12713	0.114354
GO:0009404	toxin metabolic process	biological_process	5	ARL1	1	305	5	12713	0.114354
GO:0042030	ATPase inhibitor activity	molecular_function	6	FNIP1	1	305	5	12713	0.114354
GO:0090724	central region of growth cone	cellular_component	7	YWHAE	1	305	5	12713	0.114354
GO:0051647	nucleus localization	biological_process	6	CLMN	1	305	5	12713	0.114354
GO:0038026	reelin-mediated signaling pathway	biological_process	6	CRK	1	305	5	12713	0.114354
GO:2001032	regulation of double-strand break repair via nonhomologous end joining	biological_process	11	DEK	1	305	5	12713	0.114354
GO:0000243	commitment complex	cellular_component	8	SNRPC	1	305	5	12713	0.114354
GO:1902305	regulation of sodium ion transmembrane transport	biological_process	10	ATP2B4	1	305	5	12713	0.114354
GO:0035061	interchromatin granule	cellular_component	8	SMC5	1	305	5	12713	0.114354
GO:0070180	large ribosomal subunit rRNA binding	molecular_function	8	MRPL11	1	305	5	12713	0.114354
GO:0071557	histone H3-K27 demethylation	biological_process	13	KDM7A	1	305	5	12713	0.114354
GO:0051702	interaction with symbiont	biological_process	5	SMC3	1	305	5	12713	0.114354
GO:1901797	negative regulation of signal transduction by p53 class mediator	biological_process	10	MDM2	1	305	5	12713	0.114354
GO:0019960	C-X3-C chemokine binding	molecular_function	7	ITGB1	1	305	5	12713	0.114354
GO:0009301	snRNA transcription	biological_process	10	SNAPC3	1	305	5	12713	0.114354
GO:0060077	inhibitory synapse	cellular_component	4	MAF1	1	305	5	12713	0.114354
GO:0060627	regulation of vesicle-mediated transport	biological_process	6	VAMP2	1	305	5	12713	0.114354
GO:0002606	positive regulation of dendritic cell antigen processing and presentation	biological_process	8	NOD2	1	305	5	12713	0.114354
GO:0051900	regulation of mitochondrial depolarization	biological_process	7	LRRK2	1	305	5	12713	0.114354
GO:0055129	L-proline biosynthetic process	biological_process	13	OAT	1	305	5	12713	0.114354
GO:0001765	membrane raft assembly	biological_process	7	FLOT2	1	305	5	12713	0.114354
GO:0072719	cellular response to cisplatin	biological_process	7	SLC31A1	1	305	5	12713	0.114354
GO:0004679	AMP-activated protein kinase activity	molecular_function	9	PRKAG2	1	305	5	12713	0.114354
GO:0032432	actin filament bundle	cellular_component	6	RFLNB	1	305	5	12713	0.114354
GO:0051081	nuclear envelope disassembly	biological_process	7	AKAP8L	1	305	5	12713	0.114354
GO:2000121	regulation of removal of superoxide radicals	biological_process	9	CD36	1	305	5	12713	0.114354
GO:0050774	negative regulation of dendrite morphogenesis	biological_process	10	GORASP1	1	305	5	12713	0.114354
GO:2000110	negative regulation of macrophage apoptotic process	biological_process	11	NOD2	1	305	5	12713	0.114354
GO:1904778	positive regulation of protein localization to cell cortex	biological_process	8	EPB41	1	305	5	12713	0.114354
GO:0070083	clathrin-sculpted monoamine transport vesicle membrane	cellular_component	8	VAMP2	1	305	5	12713	0.114354
GO:0035617	stress granule disassembly	biological_process	8	VCP	1	305	5	12713	0.114354
GO:0006015	5-phosphoribose 1-diphosphate biosynthetic process	biological_process	9	PRPS1	1	305	5	12713	0.114354
GO:0070842	aggresome assembly	biological_process	7	VCP	1	305	5	12713	0.114354
GO:0002830	positive regulation of type 2 immune response	biological_process	8	NOD2	1	305	5	12713	0.114354
GO:0010564	regulation of cell cycle process	biological_process	7	SND1	1	305	5	12713	0.114354
GO:1990001	inhibition of cysteine-type endopeptidase activity involved in apoptotic process	biological_process	11	XIAP	1	305	5	12713	0.114354
GO:0019563	glycerol catabolic process	biological_process	9	GPD2	1	305	5	12713	0.114354
GO:0048668	collateral sprouting	biological_process	6	NIN	1	305	5	12713	0.114354
GO:0051169	nuclear transport	biological_process	7	PSIP1	1	305	5	12713	0.114354
GO:1901652	response to peptide	biological_process	7	CRK	1	305	5	12713	0.114354
GO:0010793	regulation of mRNA export from nucleus	biological_process	8	AKAP8L	1	305	5	12713	0.114354
GO:0034184	positive regulation of maintenance of mitotic sister chromatid cohesion	biological_process	12	SMC5	1	305	5	12713	0.114354
GO:0090266	regulation of mitotic cell cycle spindle assembly checkpoint	biological_process	12	ANAPC15	1	305	5	12713	0.114354
GO:0030023	extracellular matrix constituent conferring elasticity	molecular_function	5	EMILIN2	1	305	5	12713	0.114354
GO:0035749	myelin sheath adaxonal region	cellular_component	4	STX4	1	305	5	12713	0.114354
GO:0031584	activation of phospholipase D activity	biological_process	10	ARL1	1	305	5	12713	0.114354
GO:0030275	LRR domain binding	molecular_function	6	STK11	1	305	5	12713	0.114354
GO:0097025	MPP7-DLG1-LIN7 complex	cellular_component	6	MPP7	1	305	5	12713	0.114354
GO:0045261	proton-transporting ATP synthase complex, catalytic core F(1)	cellular_component	6	ATP5F1C	1	305	5	12713	0.114354
GO:0001542	ovulation from ovarian follicle	biological_process	5	FOXO3	1	305	5	12713	0.114354
GO:0021540	corpus callosum morphogenesis	biological_process	12	NIN	1	305	5	12713	0.114354
GO:0010310	regulation of hydrogen peroxide metabolic process	biological_process	8	RAC2	1	305	5	12713	0.114354
GO:0030056	hemidesmosome	cellular_component	5	DST	1	305	5	12713	0.114354
GO:0046888	negative regulation of hormone secretion	biological_process	8	OSM	1	305	5	12713	0.114354
GO:1903243	negative regulation of cardiac muscle hypertrophy in response to stress	biological_process	11	ATP2B4	1	305	5	12713	0.114354
GO:0001042	RNA polymerase I core binding	molecular_function	8	TCOF1	1	305	5	12713	0.114354
GO:0000182	rDNA binding	molecular_function	9	GTF2H5	1	305	5	12713	0.114354
GO:0033081	regulation of T cell differentiation in thymus	biological_process	10	CLPTM1	1	305	5	12713	0.114354
GO:0035976	transcription factor AP-1 complex	cellular_component	7	JUN	1	305	5	12713	0.114354
GO:0000303	response to superoxide	biological_process	8	ERCC6	1	305	5	12713	0.114354
GO:0045053	protein retention in Golgi apparatus	biological_process	7	SORL1	1	305	5	12713	0.114354
GO:1902494	catalytic complex	cellular_component	4	PLOD1	1	305	5	12713	0.114354
GO:0008308	voltage-gated anion channel activity	molecular_function	10	VDAC2	1	305	5	12713	0.114354
GO:0045843	negative regulation of striated muscle tissue development	biological_process	9	LUC7L	1	305	5	12713	0.114354
GO:0006072	glycerol-3-phosphate metabolic process	biological_process	8	GPD2	1	305	5	12713	0.114354
GO:0034721	histone H3-K4 demethylation, trimethyl-H3-K4-specific	biological_process	14	KDM5C	1	305	5	12713	0.114354
GO:2000343	positive regulation of chemokine (C-X-C motif) ligand 2 production	biological_process	9	MCOLN2	1	305	5	12713	0.114354
GO:1901727	positive regulation of histone deacetylase activity	biological_process	12	LRRK2	1	305	5	12713	0.114354
GO:0071817	MMXD complex	cellular_component	4	CIAO2B	1	305	5	12713	0.114354
GO:0098703	calcium ion import across plasma membrane	biological_process	16	ATP2B4	1	305	5	12713	0.114354
GO:0005375	copper ion transmembrane transporter activity	molecular_function	10	SLC31A1	1	305	5	12713	0.114354
GO:0071558	histone demethylase activity (H3-K27 specific)	molecular_function	6	KDM7A	1	305	5	12713	0.114354
GO:0006290	pyrimidine dimer repair	biological_process	9	ERCC6	1	305	5	12713	0.114354
GO:0106035	protein maturation by [4Fe-4S] cluster transfer	biological_process	9	CIAO2B	1	305	5	12713	0.114354
GO:0051001	negative regulation of nitric-oxide synthase activity	biological_process	9	ATP2B4	1	305	5	12713	0.114354
GO:1902083	negative regulation of peptidyl-cysteine S-nitrosylation	biological_process	10	ATP2B4	1	305	5	12713	0.114354
GO:0001405	PAM complex, Tim23 associated import motor	cellular_component	8	DNAJC15	1	305	5	12713	0.114354
GO:0040012	regulation of locomotion	biological_process	5	LRRK2	1	305	5	12713	0.114354
GO:0043488	regulation of mRNA stability	biological_process	10	PSME4;PSMA4;ALKBH5;PSMD10;SEM1	5	305	107	12713	0.114674
GO:0038095	Fc-epsilon receptor signaling pathway	biological_process	8	VAV1;PSME4;PSMA4;PSMD10;SEM1;JUN	6	305	138	12713	0.114802
GO:0043005	neuron projection	cellular_component	5	ARPC5;STAU1;ATP2B4;LRRK2;KIF1B;CIB1;ATF4;VAMP2;ATP6AP2	9	305	236	12713	0.115285
GO:0032147	activation of protein kinase activity	biological_process	12	PRKAG2;MAP3K4;STK4;STK11	4	305	78	12713	0.117514
GO:0021987	cerebral cortex development	biological_process	5	WDR62;YWHAE;CRK	3	305	50	12713	0.117932
GO:0003281	ventricular septum development	biological_process	6	CPLANE1;MDM2	2	305	25	12713	0.120055
GO:0002218	activation of innate immune response	biological_process	5	HMGB1;PSPC1	2	305	25	12713	0.120055
GO:0097009	energy homeostasis	biological_process	5	CD36;METRNL	2	305	25	12713	0.120055
GO:0030216	keratinocyte differentiation	biological_process	8	KRT10;STK4	2	305	25	12713	0.120055
GO:0031491	nucleosome binding	molecular_function	5	HP1BP3;DNTTIP1	2	305	25	12713	0.120055
GO:0005044	scavenger receptor activity	molecular_function	4	CD163;CD36	2	305	25	12713	0.120055
GO:0042162	telomeric DNA binding	molecular_function	8	NCL;TEN1	2	305	25	12713	0.120055
GO:0007569	cell aging	biological_process	5	MORC3;NPM1	2	305	25	12713	0.120055
GO:0005829	cytosol	cellular_component	6	VTI1B;VAV1;HCK;ARPC5;RRM2B;PRKAG2;SMC3;RAB4A;NUP88;HIPK3;PPP6C;ANAPC15;FAM120A;SH3BP1;POLR2F;CIAO2B;PYM1;STAU1;ANAPC11;FOXO3;IQGAP2;DOCK11;PSMG2;PSME4;ACO1;DENND4A;ARHGAP26;PRPS1;PAN3;PTMA;CXXC1;EIF2S2;GRK2;PDAP1;KRT10;RPL32;VCP;ANKRD11;RAC2;SEPT7;KDM5C;ARHGAP27;RNF19A;WDR62;RPL9;NDUFV1;ELOC;TSN;PRR13;USP11;MSN;PSMA4;ALKBH5;KCMF1;DST;ACADVL;STK4;SSNA1;YWHAE;LRRK2;PSIP1;YWHAQ;STX4;SCP2;TNRC6B;CRK;…	109	305	4127	12713	0.120574
GO:0035578	azurophil granule lumen	cellular_component	8	CTSC;VCP;HEBP2;ARSA	4	305	79	12713	0.121589
GO:0030424	axon	cellular_component	6	ROGDI;DST;YWHAE;LRRK2;KIF1B;SHTN1;CIB1;MAF1;NIN	9	305	239	12713	0.121914
GO:0003777	microtubule motor activity	molecular_function	10	SMC3;KIF13A;KIF1B	3	305	51	12713	0.123203
GO:1990904	ribonucleoprotein complex	cellular_component	4	PABPN1;LRRK2;NCL;RPL26;AKAP8L;NPM1	6	305	141	12713	0.123666
GO:0019083	viral transcription	biological_process	7	NUP88;RPL32;RPL9;RPL26;RPL36A	5	305	110	12713	0.124883
GO:0005856	cytoskeleton	cellular_component	6	HCK;ARPC5;KIF13A;CEP95;CIAO2B;PRPF19;SWAP70;SEPT2;IK;ARHGAP26;PPP1R18;SEPT7;RASSF1;RNF19A;WDR62;MSN;DST;SSNA1;KIF1B;SHTN1;NPM1;TBCK;JAK1;CIB1;NIN;PPP1R12A;ATF4;NOD2;EPB41;RFLNB;FHOD1	31	305	1044	12713	0.126279
GO:0005802	trans-Golgi network	cellular_component	7	TMEM230;SORL1;LRRK2;STX4;ARL1;VAMP2	6	305	142	12713	0.126693
GO:0035556	intracellular signal transduction	biological_process	5	VAV1;PRKAG2;MAP3K4;RASSF1;MKNK2;STK4;YWHAE;LRRK2;SH3BP5;NUAK2;JAK1;NOD2	12	305	345	12713	0.127299
GO:0032839	dendrite cytoplasm	cellular_component	9	FLOT2;LRRK2	2	305	26	12713	0.128089
GO:0071889	14-3-3 protein binding	molecular_function	5	YWHAQ;PPP1R12A	2	305	26	12713	0.128089
GO:1904646	cellular response to amyloid-beta	biological_process	9	FOXO3;CD36	2	305	26	12713	0.128089
GO:0001890	placenta development	biological_process	6	MAP3K4;ADAM19	2	305	26	12713	0.128089
GO:0046677	response to antibiotic	biological_process	5	JAK1;MDM2	2	305	26	12713	0.128089
GO:0045070	positive regulation of viral genome replication	biological_process	10	STAU1;TRIM38	2	305	26	12713	0.128089
GO:0000987	proximal promoter sequence-specific DNA binding	molecular_function	9	CXXC1;CREBBP	2	305	26	12713	0.128089
GO:0008234	cysteine-type peptidase activity	molecular_function	7	CTSC;USP11;CASP1;USP16;CAPN7	5	305	111	12713	0.128376
GO:0005747	mitochondrial respiratory chain complex I	cellular_component	7	NDUFA11;NDUFV1;MT-ND4L	3	305	53	12713	0.133994
GO:0005200	structural constituent of cytoskeleton	molecular_function	4	ARPC5;MSN;EPB41	3	305	53	12713	0.133994
GO:0001540	amyloid-beta binding	molecular_function	6	SORL1;CD36;LRPAP1	3	305	53	12713	0.133994
GO:0030136	clathrin-coated vesicle	cellular_component	8	SNX18;PIK3C2A;VAMP2	3	305	53	12713	0.133994
GO:0036498	IRE1-mediated unfolded protein response	biological_process	6	CXXC1;SRPRA;ACADVL	3	305	53	12713	0.133994
GO:0031901	early endosome membrane	cellular_component	9	VTI1B;RAB4A;RUFY1;ZFYVE16;STEAP4	5	305	113	12713	0.135496
GO:0061024	membrane organization	biological_process	5	ARPC5;YWHAE;YWHAQ;PIK3C2A;VAMP2	5	305	113	12713	0.135496
GO:0010587	miRNA catabolic process	biological_process	11	SND1	1	305	6	12713	0.13561
GO:0050716	positive regulation of interleukin-1 secretion	biological_process	9	HMGB1	1	305	6	12713	0.13561
GO:0035325	Toll-like receptor binding	molecular_function	6	CD36	1	305	6	12713	0.13561
GO:0030277	maintenance of gastrointestinal epithelium	biological_process	9	NOD2	1	305	6	12713	0.13561
GO:0050856	regulation of T cell receptor signaling pathway	biological_process	9	CD300A	1	305	6	12713	0.13561
GO:0042773	ATP synthesis coupled electron transport	biological_process	8	MT-ND4L	1	305	6	12713	0.13561
GO:0045953	negative regulation of natural killer cell mediated cytotoxicity	biological_process	8	CRK	1	305	6	12713	0.13561
GO:0042753	positive regulation of circadian rhythm	biological_process	6	ARNTL	1	305	6	12713	0.13561
GO:0061665	SUMO ligase activity	molecular_function	7	PIAS1	1	305	6	12713	0.13561
GO:0007215	glutamate receptor signaling pathway	biological_process	6	GNAQ	1	305	6	12713	0.13561
GO:0016045	detection of bacterium	biological_process	8	NOD2	1	305	6	12713	0.13561
GO:0010940	positive regulation of necrotic cell death	biological_process	8	HEBP2	1	305	6	12713	0.13561
GO:0002003	angiotensin maturation	biological_process	9	ATP6AP2	1	305	6	12713	0.13561
GO:0035640	exploration behavior	biological_process	4	LRRK2	1	305	6	12713	0.13561
GO:0035004	phosphatidylinositol 3-kinase activity	molecular_function	7	PIK3C2A	1	305	6	12713	0.13561
GO:0072559	NLRP3 inflammasome complex	cellular_component	5	CASP1	1	305	6	12713	0.13561
GO:0060770	negative regulation of epithelial cell proliferation involved in prostate gland development	biological_process	9	STK11	1	305	6	12713	0.13561
GO:0051597	response to methylmercury	biological_process	6	ARSA	1	305	6	12713	0.13561
GO:0009156	ribonucleoside monophosphate biosynthetic process	biological_process	10	PRPS1	1	305	6	12713	0.13561
GO:0047499	calcium-independent phospholipase A2 activity	molecular_function	9	PNPLA8	1	305	6	12713	0.13561
GO:0001667	ameboidal-type cell migration	biological_process	7	PDXDC1	1	305	6	12713	0.13561
GO:0010606	positive regulation of cytoplasmic mRNA processing body assembly	biological_process	8	PAN3	1	305	6	12713	0.13561
GO:2000049	positive regulation of cell-cell adhesion mediated by cadherin	biological_process	8	ADAM19	1	305	6	12713	0.13561
GO:0006657	CDP-choline pathway	biological_process	11	CHPT1	1	305	6	12713	0.13561
GO:0001711	endodermal cell fate commitment	biological_process	7	RTF1	1	305	6	12713	0.13561
GO:0035020	regulation of Rac protein signal transduction	biological_process	11	CRK	1	305	6	12713	0.13561
GO:0036477	somatodendritic compartment	cellular_component	5	STX4	1	305	6	12713	0.13561
GO:0015288	porin activity	molecular_function	8	VDAC2	1	305	6	12713	0.13561
GO:0043931	ossification involved in bone maturation	biological_process	5	SEMA4D	1	305	6	12713	0.13561
GO:0030510	regulation of BMP signaling pathway	biological_process	10	XIAP	1	305	6	12713	0.13561
GO:0016600	flotillin complex	cellular_component	6	FLOT2	1	305	6	12713	0.13561
GO:0008290	F-actin capping protein complex	cellular_component	4	CAPZA2	1	305	6	12713	0.13561
GO:0010886	positive regulation of cholesterol storage	biological_process	7	CD36	1	305	6	12713	0.13561
GO:0005785	signal recognition particle receptor complex	cellular_component	7	SRPRA	1	305	6	12713	0.13561
GO:0048312	intracellular distribution of mitochondria	biological_process	8	LRRK2	1	305	6	12713	0.13561
GO:0150094	amyloid-beta clearance by cellular catabolic process	biological_process	6	CD36	1	305	6	12713	0.13561
GO:0006896	Golgi to vacuole transport	biological_process	9	VTI1B	1	305	6	12713	0.13561
GO:2000144	positive regulation of DNA-templated transcription, initiation	biological_process	10	JUN	1	305	6	12713	0.13561
GO:2000323	negative regulation of glucocorticoid receptor signaling pathway	biological_process	10	ARNTL	1	305	6	12713	0.13561
GO:0000127	transcription factor TFIIIC complex	cellular_component	7	GTF3C6	1	305	6	12713	0.13561
GO:0008354	germ cell migration	biological_process	7	ITGB1	1	305	6	12713	0.13561
GO:0035641	locomotory exploration behavior	biological_process	5	LRRK2	1	305	6	12713	0.13561
GO:0046822	regulation of nucleocytoplasmic transport	biological_process	8	PPP1R12A	1	305	6	12713	0.13561
GO:0031642	negative regulation of myelination	biological_process	7	CTSC	1	305	6	12713	0.13561
GO:0035748	myelin sheath abaxonal region	cellular_component	4	ITGB1	1	305	6	12713	0.13561
GO:0090336	positive regulation of brown fat cell differentiation	biological_process	9	METRNL	1	305	6	12713	0.13561
GO:0042797	tRNA transcription by RNA polymerase III	biological_process	10	GTF3C6	1	305	6	12713	0.13561
GO:0051353	positive regulation of oxidoreductase activity	biological_process	7	NOD2	1	305	6	12713	0.13561
GO:0001221	transcription cofactor binding	molecular_function	6	FOXO3	1	305	6	12713	0.13561
GO:0043584	nose development	biological_process	7	SMCHD1	1	305	6	12713	0.13561
GO:0009299	mRNA transcription	biological_process	9	HIPK3	1	305	6	12713	0.13561
GO:0060907	positive regulation of macrophage cytokine production	biological_process	9	CD36	1	305	6	12713	0.13561
GO:0014029	neural crest formation	biological_process	8	TCOF1	1	305	6	12713	0.13561
GO:0031232	extrinsic component of external side of plasma membrane	cellular_component	6	ARSA	1	305	6	12713	0.13561
GO:0042791	5S class rRNA transcription by RNA polymerase III	biological_process	10	GTF3C6	1	305	6	12713	0.13561
GO:1990668	vesicle fusion with endoplasmic reticulum-Golgi intermediate compartment (ERGIC) membrane	biological_process	8	STX4	1	305	6	12713	0.13561
GO:0008090	retrograde axonal transport	biological_process	11	DST	1	305	6	12713	0.13561
GO:0061202	clathrin-sculpted gamma-aminobutyric acid transport vesicle membrane	cellular_component	9	VAMP2	1	305	6	12713	0.13561
GO:0002685	regulation of leukocyte migration	biological_process	6	CRK	1	305	6	12713	0.13561
GO:0070973	protein localization to endoplasmic reticulum exit site	biological_process	9	LRRK2	1	305	6	12713	0.13561
GO:0072678	T cell migration	biological_process	6	MSN	1	305	6	12713	0.13561
GO:0071447	cellular response to hydroperoxide	biological_process	7	CD36	1	305	6	12713	0.13561
GO:0009931	calcium-dependent protein serine/threonine kinase activity	molecular_function	9	MKNK2	1	305	6	12713	0.13561
GO:0051660	establishment of centrosome localization	biological_process	7	FHOD1	1	305	6	12713	0.13561
GO:1901016	regulation of potassium ion transmembrane transporter activity	biological_process	8	YWHAE	1	305	6	12713	0.13561
GO:0018342	protein prenylation	biological_process	9	PTAR1	1	305	6	12713	0.13561
GO:0035005	1-phosphatidylinositol-4-phosphate 3-kinase activity	molecular_function	8	PIK3C2A	1	305	6	12713	0.13561
GO:0070508	cholesterol import	biological_process	10	CD36	1	305	6	12713	0.13561
GO:0051302	regulation of cell division	biological_process	6	CIB1	1	305	6	12713	0.13561
GO:0051639	actin filament network formation	biological_process	7	ARPC5	1	305	6	12713	0.13561
GO:1900227	positive regulation of NLRP3 inflammasome complex assembly	biological_process	8	CD36	1	305	6	12713	0.13561
GO:0015889	cobalamin transport	biological_process	7	ABCC1	1	305	6	12713	0.13561
GO:0048019	receptor antagonist activity	molecular_function	6	LRPAP1	1	305	6	12713	0.13561
GO:0071639	positive regulation of monocyte chemotactic protein-1 production	biological_process	9	MCOLN2	1	305	6	12713	0.13561
GO:0042382	paraspeckles	cellular_component	8	PSPC1	1	305	6	12713	0.13561
GO:0016780	phosphotransferase activity, for other substituted phosphate groups	molecular_function	6	CHPT1	1	305	6	12713	0.13561
GO:0014731	spectrin-associated cytoskeleton	cellular_component	7	EPB41	1	305	6	12713	0.13561
GO:0039706	co-receptor binding	molecular_function	5	LRRK2	1	305	6	12713	0.13561
GO:0070585	protein localization to mitochondrion	biological_process	8	LRRK2	1	305	6	12713	0.13561
GO:0010738	regulation of protein kinase A signaling	biological_process	9	LRRK2	1	305	6	12713	0.13561
GO:2000394	positive regulation of lamellipodium morphogenesis	biological_process	7	RREB1	1	305	6	12713	0.13561
GO:0009649	entrainment of circadian clock	biological_process	5	GNAQ	1	305	6	12713	0.13561
GO:0042255	ribosome assembly	biological_process	9	NPM1	1	305	6	12713	0.13561
GO:0045277	respiratory chain complex IV	cellular_component	5	MT-CO1	1	305	6	12713	0.13561
GO:0050671	positive regulation of lymphocyte proliferation	biological_process	10	IL6R	1	305	6	12713	0.13561
GO:0032020	ISG15-protein conjugation	biological_process	9	UBE2E2	1	305	6	12713	0.13561
GO:0071548	response to dexamethasone	biological_process	6	FOXO3	1	305	6	12713	0.13561
GO:0072593	reactive oxygen species metabolic process	biological_process	5	VAV1;LRRK2	2	305	27	12713	0.136245
GO:0006913	nucleocytoplasmic transport	biological_process	8	NUP88;NPM1	2	305	27	12713	0.136245
GO:0043001	Golgi to plasma membrane protein transport	biological_process	10	KIF13A;VAMP2	2	305	27	12713	0.136245
GO:0031593	polyubiquitin modification-dependent protein binding	molecular_function	6	VCP;ZFAND2B	2	305	27	12713	0.136245
GO:0097192	extrinsic apoptotic signaling pathway in absence of ligand	biological_process	6	FOXO3;MKNK2	2	305	27	12713	0.136245
GO:0045739	positive regulation of DNA repair	biological_process	10	SMCHD1;ERCC6	2	305	27	12713	0.136245
GO:0048705	skeletal system morphogenesis	biological_process	6	ANKRD11;RFLNB	2	305	27	12713	0.136245
GO:0009267	cellular response to starvation	biological_process	8	DNAJC15;LRRK2;FNIP1	3	305	54	12713	0.139509
GO:0032947	protein-containing complex scaffold activity	NA	NA	MPP7;SEPT2;SEPT7	3	305	54	12713	0.139509
GO:0016491	oxidoreductase activity	molecular_function	4	GPD2;RRM2B;KDM7A;KDM5C;NDUFV1;ALKBH5;ACADVL;MT-ND4L;PLOD1;TET2;CRYZL1;MT-CO1;CYP27A1;STEAP4	14	305	423	12713	0.140224
GO:0000785	chromatin	cellular_component	6	SMC3;TOX4;FAM111A;AKAP8L;MAU2	5	305	115	12713	0.142788
GO:0051301	cell division	biological_process	4	SMC5;SMC3;KIF13A;ANAPC15;ANAPC11;SEPT2;SNX18;SEPT7;CIB1;MAU2;USP16;EPB41	12	305	353	12713	0.143037
GO:0042802	identical protein binding	molecular_function	5	SNRPA;SLC31A1;PRPF19;CLPP;IK;PRPS1;CTSC;VCP;SEPT7;TSN;STK4;SSNA1;YWHAE;LUC7L;LRRK2;YWHAQ;NCL;EWSR1;IRF5;PUF60;MDM2;CASP1;XIAP;JUN;FHOD1	25	305	832	12713	0.14422
GO:0008542	visual learning	biological_process	5	ITGB1;PIAS1	2	305	28	12713	0.144513
GO:0016538	cyclin-dependent protein serine/threonine kinase regulator activity	molecular_function	7	CCNH;CCNL2	2	305	28	12713	0.144513
GO:0051276	chromosome organization	biological_process	6	SMC3;SMCHD1	2	305	28	12713	0.144513
GO:0008089	anterograde axonal transport	biological_process	11	KIF1B;SPG7	2	305	28	12713	0.144513
GO:0032007	negative regulation of TOR signaling	biological_process	10	ARNTL;FNIP1	2	305	28	12713	0.144513
GO:0006906	vesicle fusion	biological_process	7	STX4;SNAP29	2	305	28	12713	0.144513
GO:0042393	histone binding	molecular_function	5	TBL1X;PTMA;DEK;NPM1;USP16	5	305	116	12713	0.146497
GO:0008233	peptidase activity	molecular_function	5	CPVL;CLPP;CTSC;CPD;USP11;PSMA4;ADAM19;SPG7;CASP1;USP16;CAPN7	11	305	320	12713	0.148112
GO:0022857	transmembrane transporter activity	molecular_function	4	ATP5MG;ATP5PD;ABCC1;ATP5PO;ATP5F1C	5	305	117	12713	0.150247
GO:0003743	translation initiation factor activity	molecular_function	8	EIF2S2;DENR;EIF2S3	3	305	56	12713	0.150762
GO:0044212	transcription regulatory region DNA binding	molecular_function	7	TBL1X;IKZF1;RFX3;IRF5;HMGB1;ATF4;JUN	7	305	183	12713	0.151276
GO:0045202	synapse	cellular_component	3	ROGDI;ITGB1;TMEM230;VCP;YWHAE;FLOT2;LRRK2;YWHAQ;STX4;MDM2;VAMP2;SNAP29	12	305	357	12713	0.151282
GO:0044325	ion channel binding	molecular_function	5	YWHAE;LRRK2;YWHAQ;CIB1	4	305	86	12713	0.151718
GO:0007162	negative regulation of cell adhesion	biological_process	6	PLXNB2;SEMA4D	2	305	29	12713	0.152882
GO:0008544	epidermis development	biological_process	6	FLOT2;PLOD1	2	305	29	12713	0.152882
GO:0006294	nucleotide-excision repair, preincision complex assembly	biological_process	9	CCNH;GTF2H5	2	305	29	12713	0.152882
GO:0090200	positive regulation of release of cytochrome c from mitochondria	biological_process	10	CHCHD10;APOPT1	2	305	29	12713	0.152882
GO:0006357	regulation of transcription by RNA polymerase II	biological_process	9	FOXK1;FOXO3;TOX4;TBL1X;ZNF800;ATP2B4;CCNH;CXXC1;KDM5C;ELOC;DEK;ZNF518A;CCNL2;RFX3;CRK;IRF5;ZBTB43;ELK3;MED4;HMGB1;NPM1;SP4;ATF4;USP16;PSPC1;ZNF530;PHF20	27	305	915	12713	0.153814
GO:0070125	mitochondrial translational elongation	biological_process	9	GADD45GIP1;MRPL11;MRPL17;AURKAIP1	4	305	87	12713	0.156237
GO:0007264	small GTPase mediated signal transduction	biological_process	6	VAV1;DOCK11;RAC2;YWHAQ	4	305	87	12713	0.156237
GO:0044387	negative regulation of protein kinase activity by regulation of protein phosphorylation	biological_process	12	NPM1	1	305	7	12713	0.156357
GO:0042304	regulation of fatty acid biosynthetic process	biological_process	9	PRKAG2	1	305	7	12713	0.156357
GO:0019217	regulation of fatty acid metabolic process	biological_process	8	PRKAG2	1	305	7	12713	0.156357
GO:0060544	regulation of necroptotic process	biological_process	9	SPATA2	1	305	7	12713	0.156357
GO:0070997	neuron death	biological_process	5	LRRK2	1	305	7	12713	0.156357
GO:1902857	positive regulation of non-motile cilium assembly	biological_process	11	SEPT7	1	305	7	12713	0.156357
GO:0015939	pantothenate metabolic process	biological_process	6	VNN3	1	305	7	12713	0.156357
GO:0071837	HMG box domain binding	molecular_function	6	JUN	1	305	7	12713	0.156357
GO:0034720	histone H3-K4 demethylation	biological_process	13	KDM5C	1	305	7	12713	0.156357
GO:0014075	response to amine	biological_process	7	RRM2B	1	305	7	12713	0.156357
GO:0071287	cellular response to manganese ion	biological_process	8	LRRK2	1	305	7	12713	0.156357
GO:0002162	dystroglycan binding	molecular_function	5	DST	1	305	7	12713	0.156357
GO:0007270	neuron-neuron synaptic transmission	biological_process	10	KIF1B	1	305	7	12713	0.156357
GO:0046621	negative regulation of organ growth	biological_process	8	STK4	1	305	7	12713	0.156357
GO:0046324	regulation of glucose import	biological_process	9	PRKAG2	1	305	7	12713	0.156357
GO:0030306	ADP-ribosylation factor binding	molecular_function	8	SORL1	1	305	7	12713	0.156357
GO:0070816	phosphorylation of RNA polymerase II C-terminal domain	biological_process	10	GTF2H5	1	305	7	12713	0.156357
GO:0042589	zymogen granule membrane	cellular_component	8	VAMP2	1	305	7	12713	0.156357
GO:0031005	filamin binding	molecular_function	6	RFLNB	1	305	7	12713	0.156357
GO:0002446	neutrophil mediated immunity	biological_process	7	JAGN1	1	305	7	12713	0.156357
GO:0014909	smooth muscle cell migration	biological_process	8	ARPC5	1	305	7	12713	0.156357
GO:0043497	regulation of protein heterodimerization activity	biological_process	7	CD36	1	305	7	12713	0.156357
GO:0071236	cellular response to antibiotic	biological_process	6	MDM2	1	305	7	12713	0.156357
GO:0071493	cellular response to UV-B	biological_process	9	STK11	1	305	7	12713	0.156357
GO:0036089	cleavage furrow formation	biological_process	6	SNX18	1	305	7	12713	0.156357
GO:0006707	cholesterol catabolic process	biological_process	9	CYP27A1	1	305	7	12713	0.156357
GO:1903206	negative regulation of hydrogen peroxide-induced cell death	biological_process	10	LRRK2	1	305	7	12713	0.156357
GO:0036449	microtubule minus-end	cellular_component	7	NIN	1	305	7	12713	0.156357
GO:0090394	negative regulation of excitatory postsynaptic potential	biological_process	9	LRRK2	1	305	7	12713	0.156357
GO:0046833	positive regulation of RNA export from nucleus	biological_process	9	RBM26	1	305	7	12713	0.156357
GO:0070863	positive regulation of protein exit from endoplasmic reticulum	biological_process	10	SORL1	1	305	7	12713	0.156357
GO:0051024	positive regulation of immunoglobulin secretion	biological_process	10	STX4	1	305	7	12713	0.156357
GO:1900244	positive regulation of synaptic vesicle endocytosis	biological_process	9	LRRK2	1	305	7	12713	0.156357
GO:0071394	cellular response to testosterone stimulus	biological_process	7	MSN	1	305	7	12713	0.156357
GO:0008603	cAMP-dependent protein kinase regulator activity	molecular_function	7	PRKAG2	1	305	7	12713	0.156357
GO:0038114	interleukin-21-mediated signaling pathway	biological_process	7	JAK1	1	305	7	12713	0.156357
GO:0150093	amyloid-beta clearance by transcytosis	biological_process	8	LRPAP1	1	305	7	12713	0.156357
GO:0030915	Smc5-Smc6 complex	cellular_component	6	SMC5	1	305	7	12713	0.156357
GO:0034993	meiotic nuclear membrane microtubule tethering complex	cellular_component	8	CLMN	1	305	7	12713	0.156357
GO:0030322	stabilization of membrane potential	biological_process	6	CHCHD10	1	305	7	12713	0.156357
GO:0043068	positive regulation of programmed cell death	biological_process	8	LRRK2	1	305	7	12713	0.156357
GO:1903715	regulation of aerobic respiration	biological_process	9	VCP	1	305	7	12713	0.156357
GO:0038113	interleukin-9-mediated signaling pathway	biological_process	7	JAK1	1	305	7	12713	0.156357
GO:0002827	positive regulation of T-helper 1 type immune response	biological_process	10	IL6R	1	305	7	12713	0.156357
GO:0090286	cytoskeletal anchoring at nuclear membrane	biological_process	7	CLMN	1	305	7	12713	0.156357
GO:0019869	chloride channel inhibitor activity	molecular_function	7	VTI1B	1	305	7	12713	0.156357
GO:0004065	arylsulfatase activity	molecular_function	7	ARSA	1	305	7	12713	0.156357
GO:0035612	AP-2 adaptor complex binding	molecular_function	5	TBC1D5	1	305	7	12713	0.156357
GO:0045842	positive regulation of mitotic metaphase/anaphase transition	biological_process	12	ANAPC11	1	305	7	12713	0.156357
GO:0002221	pattern recognition receptor signaling pathway	biological_process	7	CD36	1	305	7	12713	0.156357
GO:0097386	glial cell projection	cellular_component	6	ITGB1	1	305	7	12713	0.156357
GO:0017151	DEAD/H-box RNA helicase binding	molecular_function	6	AKAP8L	1	305	7	12713	0.156357
GO:0022626	cytosolic ribosome	cellular_component	7	RPL26	1	305	7	12713	0.156357
GO:0033391	chromatoid body	cellular_component	8	ARNTL	1	305	7	12713	0.156357
GO:0033151	V(D)J recombination	biological_process	6	HMGB1	1	305	7	12713	0.156357
GO:0061045	negative regulation of wound healing	biological_process	8	CRK	1	305	7	12713	0.156357
GO:0071494	cellular response to UV-C	biological_process	9	MDM2	1	305	7	12713	0.156357
GO:0090140	regulation of mitochondrial fission	biological_process	9	LRRK2	1	305	7	12713	0.156357
GO:0072383	plus-end-directed vesicle transport along microtubule	biological_process	11	KIF13A	1	305	7	12713	0.156357
GO:0031581	hemidesmosome assembly	biological_process	8	DST	1	305	7	12713	0.156357
GO:0006903	vesicle targeting	biological_process	4	SNAP29	1	305	7	12713	0.156357
GO:0006271	DNA strand elongation involved in DNA replication	biological_process	9	POLD2	1	305	7	12713	0.156357
GO:0002091	negative regulation of receptor internalization	biological_process	8	LRPAP1	1	305	7	12713	0.156357
GO:0007253	cytoplasmic sequestering of NF-kappaB	biological_process	8	PSMD10	1	305	7	12713	0.156357
GO:0070431	nucleotide-binding oligomerization domain containing 2 signaling pathway	biological_process	10	NOD2	1	305	7	12713	0.156357
GO:0032876	negative regulation of DNA endoreduplication	biological_process	9	SMC3	1	305	7	12713	0.156357
GO:0002675	positive regulation of acute inflammatory response	biological_process	10	OSM	1	305	7	12713	0.156357
GO:0045839	negative regulation of mitotic nuclear division	biological_process	9	AURKAIP1	1	305	7	12713	0.156357
GO:0005388	calcium-transporting ATPase activity	molecular_function	10	ATP2B4	1	305	7	12713	0.156357
GO:0032494	response to peptidoglycan	biological_process	7	IRF5	1	305	7	12713	0.156357
GO:0005138	interleukin-6 receptor binding	molecular_function	7	IL6R	1	305	7	12713	0.156357
GO:0031672	A band	cellular_component	5	PPP1R12A	1	305	7	12713	0.156357
GO:0005641	nuclear envelope lumen	cellular_component	6	SORL1	1	305	7	12713	0.156357
GO:0051103	DNA ligation involved in DNA repair	biological_process	9	HMGB1	1	305	7	12713	0.156357
GO:0060306	regulation of membrane repolarization	biological_process	9	YWHAE	1	305	7	12713	0.156357
GO:0097199	cysteine-type endopeptidase activity involved in apoptotic signaling pathway	molecular_function	10	CASP1	1	305	7	12713	0.156357
GO:0036003	positive regulation of transcription from RNA polymerase II promoter in response to stress	biological_process	11	ATF4	1	305	7	12713	0.156357
GO:0018107	peptidyl-threonine phosphorylation	biological_process	10	HIPK3;GRK2;LRRK2	3	305	57	12713	0.156494
GO:0045177	apical part of cell	cellular_component	4	MSN;CD36;NIN	3	305	57	12713	0.156494
GO:0006281	DNA repair	biological_process	8	SMC5;RRM2B;SMC3;PRPF19;PSME4;SMCHD1;ERCC6;VCP;POLD2;HMGB1;NPM1;GTF2H5	12	305	360	12713	0.157626
GO:0070374	positive regulation of ERK1 and ERK2 cascade	biological_process	12	CD36;HMGB1;CIB1;NOD2;JUN	5	305	119	12713	0.157866
GO:0043231	intracellular membrane-bounded organelle	cellular_component	5	VTI1B;RAB4A;CHPT1;PDXDC1;CTSC;VCP;PSMA4;LRRK2;CCNL2;SCP2;TBC1D5;RUFY1;ARNTL;MAF1;ATP6V0A1;ZFYVE16;LRRC59;AURKAIP1;VAMP2	19	305	617	12713	0.158749
GO:0005524	ATP binding	molecular_function	5	HCK;SMC5;NLRP12;PRKAG2;SMC3;HIPK3;KIF13A;SWAP70;SMCHD1;PRPS1;ATP2B4;PAN3;ERCC6;MAP3K4;GRK2;VCP;PNPLA8;MKNK2;DHX57;STK4;LRRK2;KIF1B;SPG7;NUAK2;ABCC1;IARS2;ITPK1;PIK3C2A;TBCK;JAK1;NOD2;ABCF1;STK11;UBE2E2	34	305	1188	12713	0.159491
GO:0070126	mitochondrial translational termination	biological_process	9	GADD45GIP1;MRPL11;MRPL17;AURKAIP1	4	305	88	12713	0.160806
GO:0003697	single-stranded DNA binding	molecular_function	7	RTF1;TSN;HMGB1;TEN1	4	305	88	12713	0.160806
GO:0001102	RNA polymerase II activating transcription factor binding	molecular_function	8	CREBBP;JUN	2	305	30	12713	0.161343
GO:0046034	ATP metabolic process	biological_process	4	VCP;ATP5PD	2	305	30	12713	0.161343
GO:0042788	polysomal ribosome	cellular_component	7	RPL32;RPL36A	2	305	30	12713	0.161343
GO:0070979	protein K11-linked ubiquitination	biological_process	13	ANAPC11;UBE2E2	2	305	30	12713	0.161343
GO:0042475	odontogenesis of dentin-containing tooth	biological_process	7	ROGDI;ANKRD11	2	305	30	12713	0.161343
GO:0042273	ribosomal large subunit biogenesis	biological_process	6	RPL26;NPM1	2	305	30	12713	0.161343
GO:1901796	regulation of signal transduction by p53 class mediator	biological_process	9	PRKAG2;BANP;MDM2;STK11;PHF20	5	305	120	12713	0.161735
GO:0005085	guanyl-nucleotide exchange factor activity	molecular_function	7	VAV1;PSD4;DOCK11;DENND4A;SH3BP5;FNIP1	6	305	153	12713	0.162276
GO:0000976	transcription regulatory region sequence-specific DNA binding	molecular_function	8	FOXK1;ARNTL;PSPC1	3	305	58	12713	0.162293
GO:0000082	G1/S transition of mitotic cell cycle	biological_process	7	PPP6C;ITGB1;CCNH;PIAS1	4	305	89	12713	0.165424
GO:0030667	secretory granule membrane	cellular_component	7	IQGAP2;TMEM179B;ATP6V0A1;VAMP2	4	305	89	12713	0.165424
GO:0003924	GTPase activity	molecular_function	9	RAB4A;SEPT2;SRPRA;RAC2;SEPT7;LRRK2;EIF2S3;ARL1;GNAQ	9	305	257	12713	0.165823
GO:0048208	COPII vesicle coating	biological_process	8	PPP6C;CTSC;GORASP1	3	305	59	12713	0.168156
GO:0045444	fat cell differentiation	biological_process	6	PIAS1;METRNL;STEAP4	3	305	59	12713	0.168156
GO:0001934	positive regulation of protein phosphorylation	biological_process	10	SEMA4D;STK4;LRRK2;CIB1;FNIP1	5	305	122	12713	0.169585
GO:1904813	ficolin-1-rich granule lumen	cellular_component	7	ARPC5;PDAP1;VCP;KCMF1;HMGB1	5	305	122	12713	0.169585
GO:0032781	positive regulation of ATPase activity	biological_process	8	RAB4A;DNAJC15	2	305	31	12713	0.169886
GO:0002224	toll-like receptor signaling pathway	biological_process	8	CD36;HMGB1	2	305	31	12713	0.169886
GO:0006400	tRNA modification	biological_process	12	TRMT1;URM1	2	305	31	12713	0.169886
GO:0071310	cellular response to organic substance	biological_process	6	MDM2;CASP1	2	305	31	12713	0.169886
GO:0006094	gluconeogenesis	biological_process	9	GPD2;ATF4	2	305	31	12713	0.169886
GO:0043407	negative regulation of MAP kinase activity	biological_process	12	SORL1;CD300A	2	305	31	12713	0.169886
GO:0061630	ubiquitin protein ligase activity	molecular_function	7	PRPF19;ANAPC11;RNF19A;KCMF1;RNF181;MDM2;XIAP	7	305	190	12713	0.17274
GO:0000922	spindle pole	cellular_component	6	CEP95;IK;RASSF1;WDR62;NIN	5	305	123	12713	0.173565
GO:0051117	ATPase binding	molecular_function	6	RAB4A;CLPP;ATP6V0A1	3	305	60	12713	0.17408
GO:0031225	anchored component of membrane	cellular_component	5	VNN3;ZFAND2B;CD48	3	305	60	12713	0.17408
GO:0009791	post-embryonic development	biological_process	4	ACO1;CCDC47;MORC3	3	305	60	12713	0.17408
GO:0051259	protein complex oligomerization	biological_process	7	MCOLN2;NPM1;NOD2	3	305	60	12713	0.17408
GO:0042470	melanosome	cellular_component	8	ITGB1;YWHAE;ATP6V0A1;SND1	4	305	91	12713	0.174799
GO:1990909	Wnt signalosome	cellular_component	4	LRRK2	1	305	8	12713	0.176608
GO:0071437	invadopodium	cellular_component	6	MSN	1	305	8	12713	0.176608
GO:1990314	cellular response to insulin-like growth factor stimulus	biological_process	8	CRK	1	305	8	12713	0.176608
GO:0048280	vesicle fusion with Golgi apparatus	biological_process	8	VTI1B	1	305	8	12713	0.176608
GO:0050482	arachidonic acid secretion	biological_process	9	PNPLA8	1	305	8	12713	0.176608
GO:0003014	renal system process	biological_process	5	RRM2B	1	305	8	12713	0.176608
GO:0070847	core mediator complex	cellular_component	7	MED4	1	305	8	12713	0.176608
GO:0003181	atrioventricular valve morphogenesis	biological_process	6	MDM2	1	305	8	12713	0.176608
GO:0032816	positive regulation of natural killer cell activation	biological_process	9	IL6R	1	305	8	12713	0.176608
GO:0006264	mitochondrial DNA replication	biological_process	10	RRM2B	1	305	8	12713	0.176608
GO:0016504	peptidase activator activity	molecular_function	6	PSME4	1	305	8	12713	0.176608
GO:0038202	TORC1 signaling	biological_process	7	FNIP1	1	305	8	12713	0.176608
GO:0032593	insulin-responsive compartment	cellular_component	9	RAB4A	1	305	8	12713	0.176608
GO:0032233	positive regulation of actin filament bundle assembly	biological_process	7	SWAP70	1	305	8	12713	0.176608
GO:1901985	positive regulation of protein acetylation	biological_process	10	ARNTL	1	305	8	12713	0.176608
GO:0035493	SNARE complex assembly	biological_process	8	STX4	1	305	8	12713	0.176608
GO:0044539	long-chain fatty acid import into cell	biological_process	10	CD36	1	305	8	12713	0.176608
GO:0019773	proteasome core complex, alpha-subunit complex	cellular_component	4	PSMA4	1	305	8	12713	0.176608
GO:0042975	peroxisome proliferator activated receptor binding	molecular_function	6	MDM2	1	305	8	12713	0.176608
GO:0031985	Golgi cisterna	cellular_component	7	SORL1	1	305	8	12713	0.176608
GO:0050859	negative regulation of B cell receptor signaling pathway	biological_process	10	CD300A	1	305	8	12713	0.176608
GO:0042834	peptidoglycan binding	molecular_function	6	NOD2	1	305	8	12713	0.176608
GO:2000177	regulation of neural precursor cell proliferation	biological_process	7	FOXO3	1	305	8	12713	0.176608
GO:0032790	ribosome disassembly	biological_process	8	DENR	1	305	8	12713	0.176608
GO:0030098	lymphocyte differentiation	biological_process	7	IKZF1	1	305	8	12713	0.176608
GO:0046598	positive regulation of viral entry into host cell	biological_process	10	TRIM38	1	305	8	12713	0.176608
GO:2000643	positive regulation of early endosome to late endosome transport	biological_process	7	MSN	1	305	8	12713	0.176608
GO:0050687	negative regulation of defense response to virus	biological_process	8	TRIM38	1	305	8	12713	0.176608
GO:0051646	mitochondrion localization	biological_process	6	LRRK2	1	305	8	12713	0.176608
GO:0033179	proton-transporting V-type ATPase, V0 domain	cellular_component	6	ATP6V0A1	1	305	8	12713	0.176608
GO:0071803	positive regulation of podosome assembly	biological_process	8	MSN	1	305	8	12713	0.176608
GO:1990316	Atg1/ULK1 kinase complex	cellular_component	6	TBC1D5	1	305	8	12713	0.176608
GO:0042775	mitochondrial ATP synthesis coupled electron transport	biological_process	9	NDUFV1	1	305	8	12713	0.176608
GO:0021756	striatum development	biological_process	5	LRRK2	1	305	8	12713	0.176608
GO:0006930	substrate-dependent cell migration, cell extension	biological_process	8	SHTN1	1	305	8	12713	0.176608
GO:0071933	Arp2/3 complex binding	molecular_function	5	IQGAP2	1	305	8	12713	0.176608
GO:0000405	bubble DNA binding	molecular_function	8	HMGB1	1	305	8	12713	0.176608
GO:0004169	dolichyl-phosphate-mannose-protein mannosyltransferase activity	molecular_function	8	TMTC2	1	305	8	12713	0.176608
GO:0004862	cAMP-dependent protein kinase inhibitor activity	molecular_function	9	PRKAG2	1	305	8	12713	0.176608
GO:0007263	nitric oxide mediated signal transduction	biological_process	7	CD36	1	305	8	12713	0.176608
GO:1902741	positive regulation of interferon-alpha secretion	biological_process	10	HMGB1	1	305	8	12713	0.176608
GO:0071711	basement membrane organization	biological_process	7	ITGB1	1	305	8	12713	0.176608
GO:0031404	chloride ion binding	molecular_function	6	CTSC	1	305	8	12713	0.176608
GO:0019208	phosphatase regulator activity	molecular_function	5	PPP1R12A	1	305	8	12713	0.176608
GO:0045717	negative regulation of fatty acid biosynthetic process	biological_process	9	ACADVL	1	305	8	12713	0.176608
GO:0050764	regulation of phagocytosis	biological_process	7	HCK	1	305	8	12713	0.176608
GO:0075713	establishment of integrated proviral latency	biological_process	8	PSIP1	1	305	8	12713	0.176608
GO:0006734	NADH metabolic process	biological_process	4	VCP	1	305	8	12713	0.176608
GO:0033601	positive regulation of mammary gland epithelial cell proliferation	biological_process	9	RREB1	1	305	8	12713	0.176608
GO:0046599	regulation of centriole replication	biological_process	10	NPM1	1	305	8	12713	0.176608
GO:0002819	regulation of adaptive immune response	biological_process	7	CD48	1	305	8	12713	0.176608
GO:0036066	protein O-linked fucosylation	biological_process	11	MFNG	1	305	8	12713	0.176608
GO:0007214	gamma-aminobutyric acid signaling pathway	biological_process	6	ATF4	1	305	8	12713	0.176608
GO:0009268	response to pH	biological_process	5	ARSA	1	305	8	12713	0.176608
GO:0034393	positive regulation of smooth muscle cell apoptotic process	biological_process	11	APOPT1	1	305	8	12713	0.176608
GO:0050702	interleukin-1 beta secretion	biological_process	13	CD36	1	305	8	12713	0.176608
GO:0016471	vacuolar proton-transporting V-type ATPase complex	cellular_component	7	ATP6V0A1	1	305	8	12713	0.176608
GO:0047497	mitochondrion transport along microtubule	biological_process	7	KIF1B	1	305	8	12713	0.176608
GO:0001708	cell fate specification	biological_process	5	ITGB1	1	305	8	12713	0.176608
GO:0097484	dendrite extension	biological_process	7	STK11	1	305	8	12713	0.176608
GO:0043281	regulation of cysteine-type endopeptidase activity involved in apoptotic process	biological_process	9	NLRP12	1	305	8	12713	0.176608
GO:0043229	intracellular organelle	cellular_component	4	ATP6V0A1	1	305	8	12713	0.176608
GO:0046930	pore complex	cellular_component	5	VDAC2	1	305	8	12713	0.176608
GO:0016570	histone modification	biological_process	9	RTF1	1	305	8	12713	0.176608
GO:0008278	cohesin complex	cellular_component	4	SMC3	1	305	8	12713	0.176608
GO:0032026	response to magnesium ion	biological_process	7	MDM2	1	305	8	12713	0.176608
GO:0070989	oxidative demethylation	biological_process	5	TET2	1	305	8	12713	0.176608
GO:0051896	regulation of protein kinase B signaling	biological_process	9	STK11	1	305	8	12713	0.176608
GO:0016593	Cdc73/Paf1 complex	cellular_component	5	RTF1	1	305	8	12713	0.176608
GO:0097539	ciliary transition fiber	cellular_component	4	NIN	1	305	8	12713	0.176608
GO:0000439	transcription factor TFIIH core complex	cellular_component	7	GTF2H5	1	305	8	12713	0.176608
GO:0008035	high-density lipoprotein particle binding	molecular_function	7	CD36	1	305	8	12713	0.176608
GO:0042129	regulation of T cell proliferation	biological_process	10	RAC2	1	305	8	12713	0.176608
GO:0048333	mesodermal cell differentiation	biological_process	6	ITGB1	1	305	8	12713	0.176608
GO:0086013	membrane repolarization during cardiac muscle cell action potential	biological_process	10	YWHAE	1	305	8	12713	0.176608
GO:0071225	cellular response to muramyl dipeptide	biological_process	7	NOD2	1	305	8	12713	0.176608
GO:0042592	homeostatic process	biological_process	5	CREBBP	1	305	8	12713	0.176608
GO:0002690	positive regulation of leukocyte chemotaxis	biological_process	8	IL6R	1	305	8	12713	0.176608
GO:0008541	proteasome regulatory particle, lid subcomplex	cellular_component	4	SEM1	1	305	8	12713	0.176608
GO:0061029	eyelid development in camera-type eye	biological_process	5	JUN	1	305	8	12713	0.176608
GO:0071223	cellular response to lipoteichoic acid	biological_process	8	CD36	1	305	8	12713	0.176608
GO:0070493	thrombin-activated receptor signaling pathway	biological_process	6	IQGAP2	1	305	8	12713	0.176608
GO:0010224	response to UV-B	biological_process	8	ERCC6	1	305	8	12713	0.176608
GO:0003677	DNA binding	molecular_function	6	ARID3B;FOXK1;POLR2F;RTF1;RREB1;FOXO3;TOX4;SWAP70;SON;SMCHD1;DENND4A;ZNF800;ERCC6;CXXC1;BANP;GTF3C6;KDM5C;TSN;DEK;IKZF1;HP1BP3;ZNF518A;PSIP1;NCL;RFX3;IRF5;ZBTB43;POLD2;MSL3;TET2;AKAP8L;ELK3;HMGB1;ARNTL;PIAS1;SNAPC3;PUF60;DNTTIP1;SP4;TEN1;ATF4;JUN;ZNF530;PHF20;NFIL3;SPEN	46	305	1673	12713	0.178021
GO:0016705	oxidoreductase activity, acting on paired donors, with incorporation or reduction of molecular oxygen	molecular_function	5	PLOD1;CYP27A1	2	305	32	12713	0.178503
GO:0043531	ADP binding	molecular_function	9	PRKAG2;VCP	2	305	32	12713	0.178503
GO:0018279	protein N-linked glycosylation via asparagine	biological_process	11	VCP;ASGR1	2	305	32	12713	0.178503
GO:0005581	collagen trimer	cellular_component	4	EMILIN2;CD36	2	305	32	12713	0.178503
GO:0019894	kinesin binding	molecular_function	6	KIF1B;SHTN1	2	305	32	12713	0.178503
GO:0051219	phosphoprotein binding	molecular_function	5	YWHAE;EPB41	2	305	32	12713	0.178503
GO:0009409	response to cold	biological_process	5	ACADVL;METRNL	2	305	32	12713	0.178503
GO:0000118	histone deacetylase complex	cellular_component	7	TBL1X;DNTTIP1	2	305	32	12713	0.178503
GO:0004860	protein kinase inhibitor activity	molecular_function	7	SH3BP5;NPM1	2	305	32	12713	0.178503
GO:0014704	intercalated disc	cellular_component	6	ITGB1;FHOD1	2	305	32	12713	0.178503
GO:0006099	tricarboxylic acid cycle	biological_process	5	ACO1;CS	2	305	32	12713	0.178503
GO:0045184	establishment of protein localization	biological_process	6	VCP;MDM2	2	305	32	12713	0.178503
GO:0031175	neuron projection development	biological_process	7	CLMN;ITGB1;SEPT2;HMGB1	4	305	92	12713	0.179553
GO:0008104	protein localization	biological_process	5	ODR4;NPM1;NIN	3	305	61	12713	0.180062
GO:0016925	protein sumoylation	biological_process	11	NUP88;PIAS1;MDM2	3	305	61	12713	0.180062
GO:0071407	cellular response to organic cyclic compound	biological_process	7	LRRK2;MDM2;NOD2	3	305	61	12713	0.180062
GO:0006302	double-strand break repair	biological_process	9	SMCHD1;VCP;CIB1	3	305	61	12713	0.180062
GO:0030659	cytoplasmic vesicle membrane	cellular_component	6	RAB4A;SNX18;KIF1B;SH3BP5;ATP6V0A1	5	305	125	12713	0.181632
GO:0005730	nucleolus	cellular_component	6	COX7A2L;KDM7A;PYM1;RTF1;ANAPC11;ISG20L2;ERCC6;TMEM179B;NSA2;ACADVL;NCL;EWSR1;TCOF1;RPL26;NPM1;GTF2H5;SNAPC3;MAF1;MDM2;DNTTIP1;NIN;PSPC1	22	305	744	12713	0.181679
GO:0003735	structural constituent of ribosome	molecular_function	4	MRPL11;RPL32;RPL9;MRPL17;RPL26;RPL36A	6	305	159	12713	0.183312
GO:0005776	autophagosome	cellular_component	7	TMEM230;TBC1D5;SNAP29	3	305	62	12713	0.186099
GO:0016301	kinase activity	molecular_function	6	HCK;PRKAG2;HIPK3;PRPS1;CCNH;MAP3K4;GRK2;MKNK2;STK4;LRRK2;NUAK2;AKAP8L;ITPK1;PIK3C2A;JAK1;AURKAIP1;STK11	17	305	558	12713	0.186378
GO:0009060	aerobic respiration	biological_process	8	MT-CO1;COX6A1	2	305	33	12713	0.187186
GO:0021549	cerebellum development	biological_process	5	CPLANE1;MT-CO1	2	305	33	12713	0.187186
GO:0042733	embryonic digit morphogenesis	biological_process	6	CPLANE1;CREBBP	2	305	33	12713	0.187186
GO:0090503	RNA phosphodiester bond hydrolysis, exonucleolytic	biological_process	10	ISG20L2;PAN3	2	305	33	12713	0.187186
GO:0000166	nucleotide binding	molecular_function	5	HCK;SMC5;NLRP12;PRKAG2;SMC3;RAB4A;HIPK3;KIF13A;SEPT2;PRPS1;ATP2B4;PAN3;ERCC6;MAP3K4;GRK2;SRPRA;VCP;RAC2;SEPT7;MKNK2;VDAC2;DHX57;STK4;LRRK2;KIF1B;SPG7;NUAK2;ABCC1;IARS2;ITPK1;PIK3C2A;EIF2S3;ARL1;JAK1;NIN;NOD2;ABCF1;GNAQ;STK11;UBE2E2	40	305	1447	12713	0.189734
GO:0071222	cellular response to lipopolysaccharide	biological_process	8	PABPN1;CD36;HMGB1;NOD2;CASP1	5	305	127	12713	0.189836
GO:0015630	microtubule cytoskeleton	cellular_component	7	SEPT2;SEPT7;RASSF1;DST;SHTN1	5	305	127	12713	0.189836
GO:0006898	receptor-mediated endocytosis	biological_process	8	CD163;ARHGAP27;SORL1;CD36;ASGR1	5	305	127	12713	0.189836
GO:0016310	phosphorylation	biological_process	7	HCK;PRKAG2;HIPK3;PRPS1;CCNH;MAP3K4;GRK2;MKNK2;STK4;LRRK2;NUAK2;AKAP8L;ITPK1;PIK3C2A;JAK1;AURKAIP1;STK11	17	305	560	12713	0.190186
GO:0035264	multicellular organism growth	biological_process	4	GPD2;ERCC6;ANKRD11	3	305	63	12713	0.192188
GO:0030433	ubiquitin-dependent ERAD pathway	biological_process	8	ANKZF1;CCDC47;VCP	3	305	63	12713	0.192188
GO:0055038	recycling endosome membrane	cellular_component	9	VTI1B;RAB4A;MCOLN2	3	305	63	12713	0.192188
GO:0008286	insulin receptor signaling pathway	biological_process	8	FOXO3;PIK3C2A;ATP6V0A1	3	305	63	12713	0.192188
GO:0031398	positive regulation of protein ubiquitination	biological_process	11	LRRK2;PSMD10;XIAP	3	305	63	12713	0.192188
GO:0010628	positive regulation of gene expression	biological_process	8	ERCC6;MSN;ADAM19;CD36;KIF1B;TNRC6B;MDM2;ATF4;NFIL3	9	305	267	12713	0.19306
GO:0007596	blood coagulation	biological_process	7	DOCK11;CD36;ITPK1;CAPZA2;GNAQ	5	305	128	12713	0.193987
GO:0008094	DNA-dependent ATPase activity	molecular_function	11	CCNH;ERCC6	2	305	34	12713	0.195926
GO:0030170	pyridoxal phosphate binding	molecular_function	6	PDXDC1;OAT	2	305	34	12713	0.195926
GO:0022008	neurogenesis	biological_process	6	ROGDI;WDR62	2	305	34	12713	0.195926
GO:0070491	repressing transcription factor binding	molecular_function	7	HMGB1;ARNTL	2	305	34	12713	0.195926
GO:0070888	E-box binding	molecular_function	11	ARNTL;PSPC1	2	305	34	12713	0.195926
GO:0019985	translesion synthesis	biological_process	10	VCP;POLD2	2	305	34	12713	0.195926
GO:0042169	SH2 domain binding	molecular_function	6	CRK;RUFY1	2	305	34	12713	0.195926
GO:0051879	Hsp90 protein binding	molecular_function	6	ARNTL;NOD2	2	305	34	12713	0.195926
GO:1902430	negative regulation of amyloid-beta formation	biological_process	9	SORL1	1	305	9	12713	0.196375
GO:0001771	immunological synapse formation	biological_process	6	MSN	1	305	9	12713	0.196375
GO:0002116	semaphorin receptor complex	cellular_component	5	PLXNB2	1	305	9	12713	0.196375
GO:0004181	metallocarboxypeptidase activity	molecular_function	9	CPD	1	305	9	12713	0.196375
GO:0071006	U2-type catalytic step 1 spliceosome	cellular_component	8	PRPF19	1	305	9	12713	0.196375
GO:0016540	protein autoprocessing	biological_process	9	CASP1	1	305	9	12713	0.196375
GO:0061617	MICOS complex	cellular_component	6	CHCHD10	1	305	9	12713	0.196375
GO:0090181	regulation of cholesterol metabolic process	biological_process	9	ACADVL	1	305	9	12713	0.196375
GO:0070544	histone H3-K36 demethylation	biological_process	13	KDM7A	1	305	9	12713	0.196375
GO:2000273	positive regulation of signaling receptor activity	biological_process	9	ITGB1	1	305	9	12713	0.196375
GO:0034098	VCP-NPL4-UFD1 AAA ATPase complex	cellular_component	7	VCP	1	305	9	12713	0.196375
GO:0030957	Tat protein binding	molecular_function	8	NPM1	1	305	9	12713	0.196375
GO:0007256	activation of JNKK activity	biological_process	14	ERCC6	1	305	9	12713	0.196375
GO:0001841	neural tube formation	biological_process	8	STK4	1	305	9	12713	0.196375
GO:0018149	peptide cross-linking	biological_process	9	KRT10	1	305	9	12713	0.196375
GO:0120103	centriolar subdistal appendage	cellular_component	4	NIN	1	305	9	12713	0.196375
GO:0043304	regulation of mast cell degranulation	biological_process	9	RAC2	1	305	9	12713	0.196375
GO:0030296	protein tyrosine kinase activator activity	molecular_function	8	ERCC6	1	305	9	12713	0.196375
GO:0016303	1-phosphatidylinositol-3-kinase activity	molecular_function	8	PIK3C2A	1	305	9	12713	0.196375
GO:0060287	epithelial cilium movement involved in determination of left/right asymmetry	biological_process	8	RFX3	1	305	9	12713	0.196375
GO:0051864	histone demethylase activity (H3-K36 specific)	molecular_function	7	KDM7A	1	305	9	12713	0.196375
GO:0071243	cellular response to arsenic-containing substance	biological_process	6	MKNK2	1	305	9	12713	0.196375
GO:0044754	autolysosome	cellular_component	10	LRRK2	1	305	9	12713	0.196375
GO:0034454	microtubule anchoring at centrosome	biological_process	10	NIN	1	305	9	12713	0.196375
GO:0045657	positive regulation of monocyte differentiation	biological_process	10	JUN	1	305	9	12713	0.196375
GO:0032731	positive regulation of interleukin-1 beta production	biological_process	9	NOD2	1	305	9	12713	0.196375
GO:0010181	FMN binding	molecular_function	7	NDUFV1	1	305	9	12713	0.196375
GO:0042308	negative regulation of protein import into nucleus	biological_process	10	CD36	1	305	9	12713	0.196375
GO:0045059	positive thymic T cell selection	biological_process	6	STK11	1	305	9	12713	0.196375
GO:0090650	cellular response to oxygen-glucose deprivation	biological_process	8	ATF4	1	305	9	12713	0.196375
GO:0051974	negative regulation of telomerase activity	biological_process	8	TEN1	1	305	9	12713	0.196375
GO:0017154	semaphorin receptor activity	molecular_function	6	PLXNB2	1	305	9	12713	0.196375
GO:0003203	endocardial cushion morphogenesis	biological_process	7	MDM2	1	305	9	12713	0.196375
GO:0000800	lateral element	cellular_component	7	SMC3	1	305	9	12713	0.196375
GO:0030291	protein serine/threonine kinase inhibitor activity	molecular_function	8	CIB1	1	305	9	12713	0.196375
GO:0006518	peptide metabolic process	biological_process	7	CPD	1	305	9	12713	0.196375
GO:0032784	regulation of DNA-templated transcription, elongation	biological_process	9	ERCC6	1	305	9	12713	0.196375
GO:0016811	hydrolase activity, acting on carbon-nitrogen (but not peptide) bonds, in linear amides	molecular_function	6	VNN3	1	305	9	12713	0.196375
GO:0006613	cotranslational protein targeting to membrane	biological_process	13	SRPRA	1	305	9	12713	0.196375
GO:0048787	presynaptic active zone membrane	cellular_component	5	STX4	1	305	9	12713	0.196375
GO:0006853	carnitine shuttle	biological_process	10	PRKAG2	1	305	9	12713	0.196375
GO:2000009	negative regulation of protein localization to cell surface	biological_process	7	LEPROT	1	305	9	12713	0.196375
GO:0033539	fatty acid beta-oxidation using acyl-CoA dehydrogenase	biological_process	12	ACADVL	1	305	9	12713	0.196375
GO:0004659	prenyltransferase activity	molecular_function	6	PTAR1	1	305	9	12713	0.196375
GO:0003170	heart valve development	biological_process	5	MDM2	1	305	9	12713	0.196375
GO:0007405	neuroblast proliferation	biological_process	5	PLXNB2	1	305	9	12713	0.196375
GO:0032059	bleb	cellular_component	6	FHOD1	1	305	9	12713	0.196375
GO:0061179	negative regulation of insulin secretion involved in cellular response to glucose stimulus	biological_process	12	JAGN1	1	305	9	12713	0.196375
GO:0071872	cellular response to epinephrine stimulus	biological_process	9	ATP2B4	1	305	9	12713	0.196375
GO:0032740	positive regulation of interleukin-17 production	biological_process	8	NOD2	1	305	9	12713	0.196375
GO:0035194	posttranscriptional gene silencing by RNA	biological_process	10	TNRC6B	1	305	9	12713	0.196375
GO:0038110	interleukin-2-mediated signaling pathway	biological_process	7	JAK1	1	305	9	12713	0.196375
GO:0043486	histone exchange	biological_process	7	PTMA	1	305	9	12713	0.196375
GO:0006221	pyrimidine nucleotide biosynthetic process	biological_process	10	PRPS1	1	305	9	12713	0.196375
GO:1902287	semaphorin-plexin signaling pathway involved in axon guidance	biological_process	8	PLXNB2	1	305	9	12713	0.196375
GO:1901030	positive regulation of mitochondrial outer membrane permeabilization involved in apoptotic signaling pathway	biological_process	10	CHCHD10	1	305	9	12713	0.196375
GO:0043495	protein membrane anchor	molecular_function	6	CIB1	1	305	9	12713	0.196375
GO:0017162	aryl hydrocarbon receptor binding	molecular_function	6	ARNTL	1	305	9	12713	0.196375
GO:0140052	cellular response to oxidised low-density lipoprotein particle stimulus	biological_process	6	CD36	1	305	9	12713	0.196375
GO:0051775	response to redox state	biological_process	4	ARNTL	1	305	9	12713	0.196375
GO:0050708	regulation of protein secretion	biological_process	9	ARFIP1	1	305	9	12713	0.196375
GO:0031618	nuclear pericentric heterochromatin	cellular_component	9	IKZF1	1	305	9	12713	0.196375
GO:0006888	endoplasmic reticulum to Golgi vesicle-mediated transport	biological_process	7	VTI1B;CTSC;CNIH4;VCP;GORASP1;CAPZA2	6	305	163	12713	0.197907
GO:0045727	positive regulation of translation	biological_process	10	PYM1;RPL26;NPM1	3	305	64	12713	0.198327
GO:0005525	GTP binding	molecular_function	8	RAB4A;SEPT2;SRPRA;RAC2;SEPT7;LRRK2;EIF2S3;ARL1;NIN;GNAQ	10	305	305	12713	0.198511
GO:0005215	transporter activity	molecular_function	3	NUP88;TCOF1;ABCC1;ATP5PO	4	305	96	12713	0.198989
GO:0045121	membrane raft	cellular_component	6	ITGB1;CD36;FLOT2;LRRK2;CRK;CD48	6	305	164	12713	0.201622
GO:0016567	protein ubiquitination	biological_process	11	PRPF19;RTF1;ANAPC11;VCP;RNF19A;ELOC;KCMF1;RNF181;HECTD4;AMN1;MDM2;TRIM38;XIAP;UBE2E2;PCNP	15	305	491	12713	0.202155
GO:0050790	regulation of catalytic activity	biological_process	5	PRKAG2;PPP1R12A;COX6A1	3	305	65	12713	0.204512
GO:0072686	mitotic spindle	cellular_component	7	TBL1X;TBCK;NIN	3	305	65	12713	0.204512
GO:0070821	tertiary granule membrane	cellular_component	8	FCAR;CD300A;ATP6AP2	3	305	65	12713	0.204512
GO:0017112	Rab guanyl-nucleotide exchange factor activity	molecular_function	9	DENND4A;SH3BP5	2	305	35	12713	0.204716
GO:0045892	negative regulation of transcription, DNA-templated	biological_process	9	FOXK1;RREB1;KDM5C;IKZF1;YWHAQ;RFX3;ELK3;ARNTL;MDM2;JUN;PSPC1;NFIL3;SPEN	13	305	418	12713	0.205615
GO:0006367	transcription initiation from RNA polymerase II promoter	biological_process	9	POLR2F;CCNH;CREBBP;MED4;GTF2H5	5	305	131	12713	0.206628
GO:0006508	proteolysis	biological_process	7	CPVL;CLPP;TBL1X;CTSC;CPD;USP11;PSMA4;ADAM19;SPG7;CASP1;USP16;CAPN7	12	305	382	12713	0.208109
GO:0006406	mRNA export from nucleus	biological_process	11	NUP88;ALKBH5;SEM1;MAGOH	4	305	98	12713	0.208938
GO:0043410	positive regulation of MAPK cascade	biological_process	11	OSM;CD36;HMGB1	3	305	66	12713	0.210742
GO:0030670	phagocytic vesicle membrane	cellular_component	8	RAC2;STX4;ATP6V0A1	3	305	66	12713	0.210742
GO:0006606	protein import into nucleus	biological_process	11	NUP88;LRRK2;ARNTL	3	305	66	12713	0.210742
GO:0005882	intermediate filament	cellular_component	7	KRT10;DST	2	305	36	12713	0.213548
GO:0021762	substantia nigra development	biological_process	6	YWHAE;YWHAQ	2	305	36	12713	0.213548
GO:0045785	positive regulation of cell adhesion	biological_process	6	VAV1;STX4	2	305	36	12713	0.213548
GO:0050829	defense response to Gram-negative bacterium	biological_process	9	RNASE6;IL6R	2	305	36	12713	0.213548
GO:0070534	protein K63-linked ubiquitination	biological_process	13	PRPF19;UBE2E2	2	305	36	12713	0.213548
GO:0045669	positive regulation of osteoblast differentiation	biological_process	8	SUCO;IL6R	2	305	36	12713	0.213548
GO:0006468	protein phosphorylation	biological_process	9	HCK;PRKAG2;HIPK3;PAN3;CCNH;MAP3K4;GRK2;MORC3;MKNK2;STK4;LRRK2;NUAK2;TBCK;JAK1;STK11	15	305	497	12713	0.215042
GO:0003729	mRNA binding	molecular_function	7	TSN;RBM26;DENR;LUC7L;SNRPC	5	305	133	12713	0.215203
GO:0043508	negative regulation of JUN kinase activity	biological_process	13	HIPK3	1	305	10	12713	0.215669
GO:0070757	interleukin-35-mediated signaling pathway	biological_process	7	JAK1	1	305	10	12713	0.215669
GO:0006307	DNA dealkylation involved in DNA repair	biological_process	10	ALKBH5	1	305	10	12713	0.215669
GO:0019752	carboxylic acid metabolic process	biological_process	7	PDXDC1	1	305	10	12713	0.215669
GO:1901838	positive regulation of transcription of nucleolar large rRNA by RNA polymerase I	biological_process	11	NCL	1	305	10	12713	0.215669
GO:0071732	cellular response to nitric oxide	biological_process	8	CRK	1	305	10	12713	0.215669
GO:0050786	RAGE receptor binding	molecular_function	6	HMGB1	1	305	10	12713	0.215669
GO:0010744	positive regulation of macrophage derived foam cell differentiation	biological_process	8	CD36	1	305	10	12713	0.215669
GO:1903265	positive regulation of tumor necrosis factor-mediated signaling pathway	biological_process	10	CASP1	1	305	10	12713	0.215669
GO:1901799	negative regulation of proteasomal protein catabolic process	biological_process	11	FAM192A	1	305	10	12713	0.215669
GO:0070885	negative regulation of calcineurin-NFAT signaling cascade	biological_process	12	ATP2B4	1	305	10	12713	0.215669
GO:0001736	establishment of planar polarity	biological_process	6	CPLANE1	1	305	10	12713	0.215669
GO:0033194	response to hydroperoxide	biological_process	6	STX4	1	305	10	12713	0.215669
GO:0050921	positive regulation of chemotaxis	biological_process	8	STX4	1	305	10	12713	0.215669
GO:0001913	T cell mediated cytotoxicity	biological_process	5	CTSC	1	305	10	12713	0.215669
GO:0034362	low-density lipoprotein particle	cellular_component	5	SORL1	1	305	10	12713	0.215669
GO:0050998	nitric-oxide synthase binding	molecular_function	6	ATP2B4	1	305	10	12713	0.215669
GO:0010225	response to UV-C	biological_process	8	MAP3K4	1	305	10	12713	0.215669
GO:0035308	negative regulation of protein dephosphorylation	biological_process	10	YWHAE	1	305	10	12713	0.215669
GO:0000288	nuclear-transcribed mRNA catabolic process, deadenylation-dependent decay	biological_process	12	PAN3	1	305	10	12713	0.215669
GO:0008429	phosphatidylethanolamine binding	molecular_function	6	CD300A	1	305	10	12713	0.215669
GO:0050773	regulation of dendrite development	biological_process	11	CRK	1	305	10	12713	0.215669
GO:0046426	negative regulation of receptor signaling pathway via JAK-STAT	biological_process	10	LEPROT	1	305	10	12713	0.215669
GO:0045019	negative regulation of nitric oxide biosynthetic process	biological_process	9	ATP2B4	1	305	10	12713	0.215669
GO:0043996	histone acetyltransferase activity (H4-K8 specific)	molecular_function	13	PHF20	1	305	10	12713	0.215669
GO:0033630	positive regulation of cell adhesion mediated by integrin	biological_process	7	CIB1	1	305	10	12713	0.215669
GO:0033235	positive regulation of protein sumoylation	biological_process	11	PIAS1	1	305	10	12713	0.215669
GO:0046972	histone acetyltransferase activity (H4-K16 specific)	molecular_function	13	PHF20	1	305	10	12713	0.215669
GO:0006616	SRP-dependent cotranslational protein targeting to membrane, translocation	biological_process	12	ZFAND2B	1	305	10	12713	0.215669
GO:0043522	leucine zipper domain binding	molecular_function	7	ATF4	1	305	10	12713	0.215669
GO:0044130	negative regulation of growth of symbiont in host	biological_process	7	CD36	1	305	10	12713	0.215669
GO:0060100	positive regulation of phagocytosis, engulfment	biological_process	9	CD36	1	305	10	12713	0.215669
GO:0004198	calcium-dependent cysteine-type endopeptidase activity	molecular_function	9	CAPN7	1	305	10	12713	0.215669
GO:0031904	endosome lumen	cellular_component	8	LRPAP1	1	305	10	12713	0.215669
GO:0003995	acyl-CoA dehydrogenase activity	molecular_function	6	ACADVL	1	305	10	12713	0.215669
GO:0036513	Derlin-1 retrotranslocation complex	cellular_component	7	VCP	1	305	10	12713	0.215669
GO:0019992	diacylglycerol binding	molecular_function	5	CHPT1	1	305	10	12713	0.215669
GO:0002082	regulation of oxidative phosphorylation	biological_process	10	COX7A2L	1	305	10	12713	0.215669
GO:0043995	histone acetyltransferase activity (H4-K5 specific)	molecular_function	13	PHF20	1	305	10	12713	0.215669
GO:0042581	specific granule	cellular_component	9	STX4	1	305	10	12713	0.215669
GO:0003407	neural retina development	biological_process	5	ATP2B4	1	305	10	12713	0.215669
GO:0045637	regulation of myeloid cell differentiation	biological_process	7	CREBBP	1	305	10	12713	0.215669
GO:0006390	mitochondrial transcription	biological_process	10	FOXO3	1	305	10	12713	0.215669
GO:0030422	production of siRNA involved in RNA interference	biological_process	12	TSN	1	305	10	12713	0.215669
GO:0000722	telomere maintenance via recombination	biological_process	9	SMC5	1	305	10	12713	0.215669
GO:0048711	positive regulation of astrocyte differentiation	biological_process	12	PRPF19	1	305	10	12713	0.215669
GO:0001047	core promoter binding	molecular_function	8	NPM1	1	305	10	12713	0.215669
GO:1990440	positive regulation of transcription from RNA polymerase II promoter in response to endoplasmic reticulum stress	biological_process	7	ATF4	1	305	10	12713	0.215669
GO:0050811	GABA receptor binding	molecular_function	6	MAF1	1	305	10	12713	0.215669
GO:0014911	positive regulation of smooth muscle cell migration	biological_process	9	CRK	1	305	10	12713	0.215669
GO:0036499	PERK-mediated unfolded protein response	biological_process	6	ATF4	1	305	10	12713	0.215669
GO:0033628	regulation of cell adhesion mediated by integrin	biological_process	6	CRK	1	305	10	12713	0.215669
GO:2000146	negative regulation of cell motility	biological_process	7	CRK	1	305	10	12713	0.215669
GO:0016082	synaptic vesicle priming	biological_process	8	SNAP29	1	305	10	12713	0.215669
GO:0050732	negative regulation of peptidyl-tyrosine phosphorylation	biological_process	11	SEMA4D	1	305	10	12713	0.215669
GO:0019934	cGMP-mediated signaling	biological_process	8	CD36	1	305	10	12713	0.215669
GO:0002080	acrosomal membrane	cellular_component	8	FLOT2	1	305	10	12713	0.215669
GO:0097153	cysteine-type endopeptidase activity involved in apoptotic process	molecular_function	9	CASP1	1	305	10	12713	0.215669
GO:0060411	cardiac septum morphogenesis	biological_process	5	MDM2	1	305	10	12713	0.215669
GO:0000290	deadenylation-dependent decapping of nuclear-transcribed mRNA	biological_process	12	PAN3	1	305	10	12713	0.215669
GO:2000810	regulation of bicellular tight junction assembly	biological_process	7	GPBAR1	1	305	10	12713	0.215669
GO:0075522	IRES-dependent viral translational initiation	biological_process	7	DENR	1	305	10	12713	0.215669
GO:0004175	endopeptidase activity	molecular_function	7	PSMA4;CASP1;CAPN7	3	305	67	12713	0.217012
GO:0006952	defense response	biological_process	5	RNASE6;CD48;NOD2	3	305	67	12713	0.217012
GO:0009636	response to toxic substance	biological_process	5	ERCC6;MDM2;ATF4	3	305	67	12713	0.217012
GO:0005198	structural molecule activity	molecular_function	3	KRT10;SEPT7;DST;EPB41	4	305	100	12713	0.219025
GO:0031122	cytoplasmic microtubule organization	biological_process	8	DST;CIB1	2	305	37	12713	0.222415
GO:0006296	nucleotide-excision repair, DNA incision, 5'-to lesion	biological_process	10	POLD2;GTF2H5	2	305	37	12713	0.222415
GO:0060170	ciliary membrane	cellular_component	6	SEPT2;SNAP29	2	305	37	12713	0.222415
GO:0034260	negative regulation of GTPase activity	biological_process	8	IQGAP2;LRRK2	2	305	37	12713	0.222415
GO:0016575	histone deacetylation	biological_process	11	TBL1X;MSL3	2	305	37	12713	0.222415
GO:0060070	canonical Wnt signaling pathway	biological_process	8	LRRK2;STK11	2	305	37	12713	0.222415
GO:0005737	cytoplasm	cellular_component	5	HCK;CLMN;ARPC5;RRM2B;PABPN1;NLRP12;FOXK1;RAB4A;SLC31A1;HIPK3;KIF13A;PPP6C;FAM120A;SH3BP1;CEP95;CIAO2B;PYM1;PRPF19;STAU1;ITGB1;ANAPC11;RREB1;FOXO3;SWAP70;ANKZF1;IQGAP2;SEPT2;PSME4;ACO1;IK;ARHGAP26;PRPS1;CTSC;PAN3;MAP3K4;EIF2S2;GRK2;KRT10;VCP;PPP1R18;PNPLA8;RAC2;SEPT7;RASSF1;ARHGAP27;RNF19A;WDR62;MKNK2;TSN;USP11;MSN;PSMA4;HEBP2;PTAR1;IKZF1;DST;STK4;SSNA1;YWHAE;FAM111A;SUCO;LRRK2;KIF1B;OAT;YWHAQ;SH3…	127	305	5007	12713	0.224229
GO:0038096	Fc-gamma receptor signaling pathway involved in phagocytosis	biological_process	8	VAV1;HCK;ARPC5;CRK	4	305	102	12713	0.229241
GO:0005793	endoplasmic reticulum-Golgi intermediate compartment	cellular_component	6	CNIH4;HMGB1;LRPAP1	3	305	69	12713	0.229667
GO:0006661	phosphatidylinositol biosynthetic process	biological_process	10	RAB4A;RUFY1;PIK3C2A	3	305	69	12713	0.229667
GO:0042383	sarcolemma	cellular_component	5	ITGB1;ATP2B4;CIB1	3	305	69	12713	0.229667
GO:0034613	cellular protein localization	biological_process	6	PRPF19;LRRK2	2	305	38	12713	0.231311
GO:0050796	regulation of insulin secretion	biological_process	10	RFX3;ARNTL	2	305	38	12713	0.231311
GO:0005604	basement membrane	cellular_component	6	SMC3;DST	2	305	38	12713	0.231311
GO:0007098	centrosome cycle	biological_process	5	NPM1;PPP1R12A	2	305	38	12713	0.231311
GO:0033683	nucleotide-excision repair, DNA incision	biological_process	9	POLD2;GTF2H5	2	305	38	12713	0.231311
GO:0044877	protein-containing complex binding	molecular_function	4	ITGB1;ERCC6;VCP;TSN;CD36;YWHAE;ATP5PD;NOD2	8	305	244	12713	0.232731
GO:0030426	growth cone	cellular_component	5	ARPC5;LRRK2;SHTN1;CIB1	4	305	103	12713	0.234394
GO:0006265	DNA topological change	biological_process	8	HMGB1	1	305	11	12713	0.234501
GO:1900242	regulation of synaptic vesicle endocytosis	biological_process	8	LRRK2	1	305	11	12713	0.234501
GO:1904754	positive regulation of vascular associated smooth muscle cell migration	biological_process	10	MDM2	1	305	11	12713	0.234501
GO:0099738	cell cortex region	cellular_component	8	EPB41	1	305	11	12713	0.234501
GO:0008395	steroid hydroxylase activity	molecular_function	6	CYP27A1	1	305	11	12713	0.234501
GO:0032454	histone demethylase activity (H3-K9 specific)	molecular_function	6	KDM7A	1	305	11	12713	0.234501
GO:0031386	protein tag	molecular_function	3	UBL5	1	305	11	12713	0.234501
GO:0032963	collagen metabolic process	biological_process	4	PLOD1	1	305	11	12713	0.234501
GO:0006515	protein quality control for misfolded or incompletely synthesized proteins	biological_process	9	CLPP	1	305	11	12713	0.234501
GO:0009165	nucleotide biosynthetic process	biological_process	9	PRPS1	1	305	11	12713	0.234501
GO:0010917	negative regulation of mitochondrial membrane potential	biological_process	7	HEBP2	1	305	11	12713	0.234501
GO:0043922	negative regulation by host of viral transcription	biological_process	10	JUN	1	305	11	12713	0.234501
GO:0070106	interleukin-27-mediated signaling pathway	biological_process	7	JAK1	1	305	11	12713	0.234501
GO:0001508	action potential	biological_process	6	GNAQ	1	305	11	12713	0.234501
GO:0005159	insulin-like growth factor receptor binding	molecular_function	6	CRK	1	305	11	12713	0.234501
GO:0031103	axon regeneration	biological_process	7	JUN	1	305	11	12713	0.234501
GO:0046902	regulation of mitochondrial membrane permeability	biological_process	8	SPG7	1	305	11	12713	0.234501
GO:0000244	spliceosomal tri-snRNP complex assembly	biological_process	10	PRPF19	1	305	11	12713	0.234501
GO:0006623	protein targeting to vacuole	biological_process	12	VTI1B	1	305	11	12713	0.234501
GO:0031143	pseudopodium	cellular_component	6	MSN	1	305	11	12713	0.234501
GO:2000772	regulation of cellular senescence	biological_process	7	ARNTL	1	305	11	12713	0.234501
GO:1904668	positive regulation of ubiquitin protein ligase activity	biological_process	13	GORASP1	1	305	11	12713	0.234501
GO:0010918	positive regulation of mitochondrial membrane potential	biological_process	7	VCP	1	305	11	12713	0.234501
GO:0002161	aminoacyl-tRNA editing activity	molecular_function	7	IARS2	1	305	11	12713	0.234501
GO:0034501	protein localization to kinetochore	biological_process	10	IK	1	305	11	12713	0.234501
GO:0032590	dendrite membrane	cellular_component	7	ATF4	1	305	11	12713	0.234501
GO:0043276	anoikis	biological_process	7	STK11	1	305	11	12713	0.234501
GO:0007064	mitotic sister chromatid cohesion	biological_process	6	MAU2	1	305	11	12713	0.234501
GO:0016442	RISC complex	cellular_component	6	SND1	1	305	11	12713	0.234501
GO:0050710	negative regulation of cytokine secretion	biological_process	8	NLRP12	1	305	11	12713	0.234501
GO:0009062	fatty acid catabolic process	biological_process	10	ACADVL	1	305	11	12713	0.234501
GO:0006983	ER overload response	biological_process	6	CCDC47	1	305	11	12713	0.234501
GO:0019887	protein kinase regulator activity	molecular_function	6	RAC2	1	305	11	12713	0.234501
GO:0001054	RNA polymerase I activity	molecular_function	10	POLR2F	1	305	11	12713	0.234501
GO:0008064	regulation of actin polymerization or depolymerization	biological_process	7	SWAP70	1	305	11	12713	0.234501
GO:0008097	5S rRNA binding	molecular_function	8	MDM2	1	305	11	12713	0.234501
GO:0035068	micro-ribonucleoprotein complex	cellular_component	5	TNRC6B	1	305	11	12713	0.234501
GO:0030194	positive regulation of blood coagulation	biological_process	8	CD36	1	305	11	12713	0.234501
GO:0060285	cilium-dependent cell motility	biological_process	7	RFX3	1	305	11	12713	0.234501
GO:0097284	hepatocyte apoptotic process	biological_process	8	STK4	1	305	11	12713	0.234501
GO:2001171	positive regulation of ATP biosynthetic process	biological_process	12	VCP	1	305	11	12713	0.234501
GO:0031065	positive regulation of histone deacetylation	biological_process	11	AKAP8L	1	305	11	12713	0.234501
GO:1903672	positive regulation of sprouting angiogenesis	biological_process	9	JAK1	1	305	11	12713	0.234501
GO:0009048	dosage compensation by inactivation of X chromosome	biological_process	10	SMCHD1	1	305	11	12713	0.234501
GO:0099523	presynaptic cytosol	cellular_component	4	LRRK2	1	305	11	12713	0.234501
GO:0050909	sensory perception of taste	biological_process	8	CD36	1	305	11	12713	0.234501
GO:0061099	negative regulation of protein tyrosine kinase activity	biological_process	12	SH3BP5	1	305	11	12713	0.234501
GO:0005095	GTPase inhibitor activity	molecular_function	6	IQGAP2	1	305	11	12713	0.234501
GO:0070886	positive regulation of calcineurin-NFAT signaling cascade	biological_process	12	CIB1	1	305	11	12713	0.234501
GO:0006919	activation of cysteine-type endopeptidase activity involved in apoptotic process	biological_process	11	NLRP12;VCP;CASP1	3	305	70	12713	0.236046
GO:0051015	actin filament binding	molecular_function	7	CLMN;ARPC5;IQGAP2;SHTN1;CAPZA2	5	305	138	12713	0.237109
GO:0019882	antigen processing and presentation	biological_process	4	RAB4A;HLA-DQB1	2	305	39	12713	0.240229
GO:0001786	phosphatidylserine binding	molecular_function	6	HMGB1;CD300A	2	305	39	12713	0.240229
GO:0004715	non-membrane spanning protein tyrosine kinase activity	molecular_function	9	HCK;JAK1	2	305	39	12713	0.240229
GO:0042149	cellular response to glucose starvation	biological_process	9	NUAK2;ATF4	2	305	39	12713	0.240229
GO:0035097	histone methyltransferase complex	cellular_component	6	CXXC1;KDM5C	2	305	39	12713	0.240229
GO:0042147	retrograde transport, endosome to Golgi	biological_process	8	VTI1B;TBC1D5;ARL1	3	305	71	12713	0.242455
GO:1900034	regulation of cellular response to heat	biological_process	7	NUP88;YWHAE;CREBBP	3	305	71	12713	0.242455
GO:0001228	DNA-binding transcription activator activity, RNA polymerase II-specific	molecular_function	6	ARID3B;RREB1;FOXO3;IRF5;ELK3;ARNTL;ATF4;JUN	8	305	247	12713	0.242596
GO:0006325	chromatin organization	biological_process	5	KDM7A;SMCHD1;BANP;KDM5C;DEK;IKZF1;MSL3;TET2;USP16;PHF20	10	305	321	12713	0.243128
GO:0051897	positive regulation of protein kinase B signaling	biological_process	10	VAV1;OSM;ITGB1;RAC2	4	305	105	12713	0.244781
GO:0046777	protein autophosphorylation	biological_process	10	HCK;MKNK2;STK4;LRRK2;STK11	5	305	140	12713	0.246041
GO:0030018	Z disc	cellular_component	5	ATP2B4;DST;PPP1R12A	3	305	72	12713	0.248893
GO:0005759	mitochondrial matrix	cellular_component	7	GADD45GIP1;CLPP;FOXO3;ACADVL;LRRK2;OAT;IARS2;CS;CYP27A1;ATP5F1C	10	305	323	12713	0.248949
GO:0050839	cell adhesion molecule binding	molecular_function	5	ITGB1;MSN	2	305	40	12713	0.249162
GO:0071944	cell periphery	cellular_component	4	MSN;CIB1	2	305	40	12713	0.249162
GO:0050804	modulation of chemical synaptic transmission	biological_process	8	STAU1;ITGB1	2	305	40	12713	0.249162
GO:0042531	positive regulation of tyrosine phosphorylation of STAT protein	biological_process	11	OSM;IL6R	2	305	40	12713	0.249162
GO:0006110	regulation of glycolytic process	biological_process	10	PRKAG2;NUP88	2	305	40	12713	0.249162
GO:0006691	leukotriene metabolic process	biological_process	9	ABCC1	1	305	12	12713	0.252882
GO:0008301	DNA binding, bending	molecular_function	7	HMGB1	1	305	12	12713	0.252882
GO:0038191	neuropilin binding	molecular_function	6	SEMA4D	1	305	12	12713	0.252882
GO:0016208	AMP binding	molecular_function	5	PRKAG2	1	305	12	12713	0.252882
GO:0010952	positive regulation of peptidase activity	biological_process	10	PSME4	1	305	12	12713	0.252882
GO:1903364	positive regulation of cellular protein catabolic process	biological_process	9	MSN	1	305	12	12713	0.252882
GO:0097428	protein maturation by iron-sulfur cluster transfer	biological_process	8	CIAO2B	1	305	12	12713	0.252882
GO:2000811	negative regulation of anoikis	biological_process	10	ITGB1	1	305	12	12713	0.252882
GO:2001034	positive regulation of double-strand break repair via nonhomologous end joining	biological_process	12	SMCHD1	1	305	12	12713	0.252882
GO:0031461	cullin-RING ubiquitin ligase complex	cellular_component	6	ANAPC11	1	305	12	12713	0.252882
GO:0048188	Set1C/COMPASS complex	cellular_component	7	CXXC1	1	305	12	12713	0.252882
GO:0006825	copper ion transport	biological_process	10	SLC31A1	1	305	12	12713	0.252882
GO:0030234	enzyme regulator activity	molecular_function	4	COX6A1	1	305	12	12713	0.252882
GO:0035497	cAMP response element binding	molecular_function	11	JUN	1	305	12	12713	0.252882
GO:0009987	cellular process	biological_process	3	JUN	1	305	12	12713	0.252882
GO:0001516	prostaglandin biosynthetic process	biological_process	11	PNPLA8	1	305	12	12713	0.252882
GO:0031588	nucleotide-activated protein kinase complex	cellular_component	5	PRKAG2	1	305	12	12713	0.252882
GO:0032727	positive regulation of interferon-alpha production	biological_process	9	IRF5	1	305	12	12713	0.252882
GO:1905564	positive regulation of vascular endothelial cell proliferation	biological_process	10	HMGB1	1	305	12	12713	0.252882
GO:0071712	ER-associated misfolded protein catabolic process	biological_process	10	VCP	1	305	12	12713	0.252882
GO:1900273	positive regulation of long-term synaptic potentiation	biological_process	9	STAU1	1	305	12	12713	0.252882
GO:0010457	centriole-centriole cohesion	biological_process	5	NIN	1	305	12	12713	0.252882
GO:2000272	negative regulation of signaling receptor activity	biological_process	9	LRPAP1	1	305	12	12713	0.252882
GO:0002437	inflammatory response to antigenic stimulus	biological_process	7	HMGB1	1	305	12	12713	0.252882
GO:1902043	positive regulation of extrinsic apoptotic signaling pathway via death domain receptors	biological_process	11	STK4	1	305	12	12713	0.252882
GO:0046847	filopodium assembly	biological_process	8	SH3BP1	1	305	12	12713	0.252882
GO:0001055	RNA polymerase II activity	molecular_function	10	POLR2F	1	305	12	12713	0.252882
GO:0051899	membrane depolarization	biological_process	6	JUN	1	305	12	12713	0.252882
GO:0099059	integral component of presynaptic active zone membrane	cellular_component	7	ATP2B4	1	305	12	12713	0.252882
GO:0036109	alpha-linolenic acid metabolic process	biological_process	11	SCP2	1	305	12	12713	0.252882
GO:0001533	cornified envelope	cellular_component	5	KRT10	1	305	12	12713	0.252882
GO:0001659	temperature homeostasis	biological_process	5	ACADVL	1	305	12	12713	0.252882
GO:0043537	negative regulation of blood vessel endothelial cell migration	biological_process	11	HMGB1	1	305	12	12713	0.252882
GO:0030479	actin cortical patch	cellular_component	6	CAPZA2	1	305	12	12713	0.252882
GO:0045943	positive regulation of transcription by RNA polymerase I	biological_process	10	ATF4	1	305	12	12713	0.252882
GO:0030122	AP-2 adaptor complex	cellular_component	8	TBC1D5	1	305	12	12713	0.252882
GO:0098993	anchored component of synaptic vesicle membrane	cellular_component	6	RAB4A	1	305	12	12713	0.252882
GO:0090026	positive regulation of monocyte chemotaxis	biological_process	9	HMGB1	1	305	12	12713	0.252882
GO:0042953	lipoprotein transport	biological_process	10	CD36	1	305	12	12713	0.252882
GO:0005736	RNA polymerase I complex	cellular_component	7	POLR2F	1	305	12	12713	0.252882
GO:0001833	inner cell mass cell proliferation	biological_process	4	PRPF19	1	305	12	12713	0.252882
GO:0106074	aminoacyl-tRNA metabolism involved in translational fidelity	biological_process	11	IARS2	1	305	12	12713	0.252882
GO:0008483	transaminase activity	molecular_function	6	OAT	1	305	12	12713	0.252882
GO:0042405	nuclear inclusion body	cellular_component	6	PABPN1	1	305	12	12713	0.252882
GO:0043651	linoleic acid metabolic process	biological_process	11	PNPLA8	1	305	12	12713	0.252882
GO:0045104	intermediate filament cytoskeleton organization	biological_process	7	DST	1	305	12	12713	0.252882
GO:0051016	barbed-end actin filament capping	biological_process	11	CAPZA2	1	305	12	12713	0.252882
GO:0008540	proteasome regulatory particle, base subcomplex	cellular_component	4	PSMD10	1	305	12	12713	0.252882
GO:0060213	positive regulation of nuclear-transcribed mRNA poly(A) tail shortening	biological_process	11	TNRC6B	1	305	12	12713	0.252882
GO:0097178	ruffle assembly	biological_process	8	SH3BP1	1	305	12	12713	0.252882
GO:0046982	protein heterodimerization activity	molecular_function	6	SMC3;MPP7;ITGB1;KRT10;YWHAE;FLOT2;TCOF1;ARNTL;NPM1;ATF4;JUN	11	305	362	12713	0.253286
GO:0043204	perikaryon	cellular_component	5	ROGDI;LRRK2;SHTN1	3	305	73	12713	0.255356
GO:0005178	integrin binding	molecular_function	6	ITGB1;DST;HMGB1	3	305	73	12713	0.255356
GO:0005758	mitochondrial intermembrane space	cellular_component	6	CHCHD10;CHCHD2;COX19	3	305	73	12713	0.255356
GO:0004519	endonuclease activity	molecular_function	7	RNASE6;TSN;SND1	3	305	73	12713	0.255356
GO:0043130	ubiquitin binding	molecular_function	6	ZFAND2B;MDM2;USP16	3	305	73	12713	0.255356
GO:0007156	homophilic cell adhesion via plasma membrane adhesion molecules	biological_process	7	ITGB1;PLXNB2	2	305	41	12713	0.258106
GO:0019843	rRNA binding	molecular_function	7	MRPL11;RPL9	2	305	41	12713	0.258106
GO:0008333	endosome to lysosome transport	biological_process	8	KIF13A;GPRASP1	2	305	41	12713	0.258106
GO:0043065	positive regulation of apoptotic process	biological_process	9	VAV1;ITGB1;FOXO3;SEPT7;STK4;IRF5;HMGB1;ATF4;JUN	9	305	289	12713	0.25894
GO:0090305	nucleic acid phosphodiester bond hydrolysis	biological_process	8	ISG20L2;RNASE6;TSN;SND1	4	305	108	12713	0.260547
GO:0005819	spindle	cellular_component	6	CIAO2B;PRPF19;SEPT2;SEPT7;RASSF1;TBCK	6	305	180	12713	0.264154
GO:0030054	cell junction	cellular_component	3	HCK;SMC5;MPP7;SH3BP1;ROGDI;PYM1;ITGB1;ARHGAP26;TMEM230;DST;LRRK2;PUF60;EPB41;VAMP2	14	305	481	12713	0.26621
GO:0048812	neuron projection morphogenesis	biological_process	8	LRRK2;SHTN1	2	305	42	12713	0.267054
GO:0071902	positive regulation of protein serine/threonine kinase activity	biological_process	12	STK4;CIB1	2	305	42	12713	0.267054
GO:0097191	extrinsic apoptotic signaling pathway	biological_process	6	CIB1;IL6R	2	305	42	12713	0.267054
GO:0051539	4 iron, 4 sulfur cluster binding	molecular_function	6	ACO1;NDUFV1	2	305	42	12713	0.267054
GO:0003712	transcription coregulator activity	molecular_function	4	CREBBP;MED4;SND1	3	305	75	12713	0.26835
GO:0032587	ruffle membrane	cellular_component	6	PSD4;ITGB1;CIB1	3	305	75	12713	0.26835
GO:0030705	cytoskeleton-dependent intracellular transport	biological_process	7	KIF1B	1	305	13	12713	0.270823
GO:0016242	negative regulation of macroautophagy	biological_process	10	LRRK2	1	305	13	12713	0.270823
GO:1900017	positive regulation of cytokine production involved in inflammatory response	biological_process	8	NOD2	1	305	13	12713	0.270823
GO:0035591	signaling adaptor activity	molecular_function	6	MPP7	1	305	13	12713	0.270823
GO:0002504	antigen processing and presentation of peptide or polysaccharide antigen via MHC class II	biological_process	5	HLA-DQB1	1	305	13	12713	0.270823
GO:0035278	miRNA mediated inhibition of translation	biological_process	12	TNRC6B	1	305	13	12713	0.270823
GO:0070542	response to fatty acid	biological_process	6	CD36	1	305	13	12713	0.270823
GO:0030676	Rac guanyl-nucleotide exchange factor activity	molecular_function	10	VAV1	1	305	13	12713	0.270823
GO:0061001	regulation of dendritic spine morphogenesis	biological_process	10	LRRK2	1	305	13	12713	0.270823
GO:0000974	Prp19 complex	cellular_component	4	PRPF19	1	305	13	12713	0.270823
GO:0016973	poly(A)+ mRNA export from nucleus	biological_process	12	PABPN1	1	305	13	12713	0.270823
GO:0016578	histone deubiquitination	biological_process	10	USP16	1	305	13	12713	0.270823
GO:0005746	mitochondrial respirasome	cellular_component	5	COX7A2L	1	305	13	12713	0.270823
GO:0035994	response to muscle stretch	biological_process	6	JUN	1	305	13	12713	0.270823
GO:0032452	histone demethylase activity	molecular_function	5	KDM5C	1	305	13	12713	0.270823
GO:0006820	anion transport	biological_process	7	VDAC2	1	305	13	12713	0.270823
GO:0032786	positive regulation of DNA-templated transcription, elongation	biological_process	10	ERCC6	1	305	13	12713	0.270823
GO:1904262	negative regulation of TORC1 signaling	biological_process	11	STK11	1	305	13	12713	0.270823
GO:0071850	mitotic cell cycle arrest	biological_process	6	GADD45GIP1	1	305	13	12713	0.270823
GO:0008045	motor neuron axon guidance	biological_process	7	RAC2	1	305	13	12713	0.270823
GO:0007099	centriole replication	biological_process	5	WDR62	1	305	13	12713	0.270823
GO:0048854	brain morphogenesis	biological_process	6	FOXO3	1	305	13	12713	0.270823
GO:0002026	regulation of the force of heart contraction	biological_process	9	GRK2	1	305	13	12713	0.270823
GO:1904469	positive regulation of tumor necrosis factor secretion	biological_process	10	LRRK2	1	305	13	12713	0.270823
GO:0005750	mitochondrial respiratory chain complex III	cellular_component	6	MT-CO1	1	305	13	12713	0.270823
GO:0002042	cell migration involved in sprouting angiogenesis	biological_process	11	ITGB1	1	305	13	12713	0.270823
GO:0004535	poly(A)-specific ribonuclease activity	molecular_function	10	PAN3	1	305	13	12713	0.270823
GO:0035723	interleukin-15-mediated signaling pathway	biological_process	7	JAK1	1	305	13	12713	0.270823
GO:0036092	phosphatidylinositol-3-phosphate biosynthetic process	biological_process	11	PIK3C2A	1	305	13	12713	0.270823
GO:0016747	transferase activity, transferring acyl groups other than amino-acyl groups	molecular_function	6	SCP2	1	305	13	12713	0.270823
GO:0005885	Arp2/3 protein complex	cellular_component	4	ARPC5	1	305	13	12713	0.270823
GO:0043023	ribosomal large subunit binding	molecular_function	6	NPM1	1	305	13	12713	0.270823
GO:0016050	vesicle organization	biological_process	6	ZFYVE16	1	305	13	12713	0.270823
GO:0032516	positive regulation of phosphoprotein phosphatase activity	biological_process	12	CD300A	1	305	13	12713	0.270823
GO:0033169	histone H3-K9 demethylation	biological_process	13	KDM7A	1	305	13	12713	0.270823
GO:0071391	cellular response to estrogen stimulus	biological_process	5	MDM2	1	305	13	12713	0.270823
GO:1903506	regulation of nucleic acid-templated transcription	biological_process	9	SND1	1	305	13	12713	0.270823
GO:0014850	response to muscle activity	biological_process	5	METRNL	1	305	13	12713	0.270823
GO:0035195	gene silencing by miRNA	biological_process	11	TNRC6B	1	305	13	12713	0.270823
GO:0051457	maintenance of protein location in nucleus	biological_process	8	MORC3	1	305	13	12713	0.270823
GO:0045499	chemorepellent activity	molecular_function	7	SEMA4D	1	305	13	12713	0.270823
GO:0031092	platelet alpha granule membrane	cellular_component	8	CD36	1	305	13	12713	0.270823
GO:0007274	neuromuscular synaptic transmission	biological_process	10	KIF1B	1	305	13	12713	0.270823
GO:1900153	positive regulation of nuclear-transcribed mRNA catabolic process, deadenylation-dependent decay	biological_process	10	TNRC6B	1	305	13	12713	0.270823
GO:0004012	phospholipid-translocating ATPase activity	molecular_function	6	ABCC1	1	305	13	12713	0.270823
GO:0006309	apoptotic DNA fragmentation	biological_process	10	HMGB1	1	305	13	12713	0.270823
GO:0000287	magnesium ion binding	molecular_function	7	PRPS1;STK4;LRRK2;NUAK2;ITPK1;STK11	6	305	182	12713	0.272314
GO:0004843	thiol-dependent ubiquitin-specific protease activity	molecular_function	10	ANKZF1;USP11;USP16	3	305	76	12713	0.274876
GO:0032588	trans-Golgi network membrane	cellular_component	8	KIF13A;ARL1;ARFIP1	3	305	76	12713	0.274876
GO:0023014	signal transduction by protein phosphorylation	biological_process	10	MAP3K4;STK4	2	305	43	12713	0.276001
GO:0035722	interleukin-12-mediated signaling pathway	biological_process	7	MSN;JAK1	2	305	43	12713	0.276001
GO:0071345	cellular response to cytokine stimulus	biological_process	7	NLRP12;CASP1	2	305	43	12713	0.276001
GO:0071363	cellular response to growth factor stimulus	biological_process	7	CIB1;MDM2	2	305	43	12713	0.276001
GO:0000281	mitotic cytokinesis	biological_process	7	SON;SNX18	2	305	43	12713	0.276001
GO:0001725	stress fiber	cellular_component	7	SEPT7;FHOD1	2	305	43	12713	0.276001
GO:0015629	actin cytoskeleton	cellular_component	7	ARPC5;IQGAP2;CRK;PPP1R12A;CAPZA2;RFLNB	6	305	183	12713	0.276417
GO:0005938	cell cortex	cellular_component	7	SEPT2;DST;NCL;EPB41	4	305	112	12713	0.281859
GO:0050852	T cell receptor signaling pathway	biological_process	8	PSME4;PSMA4;PSMD10;SEM1;STK11	5	305	148	12713	0.282571
GO:0048471	perinuclear region of cytoplasm	cellular_component	6	VTI1B;RAB4A;ITGB1;SEPT2;MAP3K4;VCP;PNPLA8;MSN;FLOT2;STX4;SHTN1;CIB1;MAF1;ATP6V0A1;VAMP2	15	305	527	12713	0.28442
GO:0031098	stress-activated protein kinase signaling cascade	biological_process	6	MAP3K4;STK4	2	305	44	12713	0.284942
GO:0043406	positive regulation of MAP kinase activity	biological_process	12	LRRK2;NOD2	2	305	44	12713	0.284942
GO:0019902	phosphatase binding	molecular_function	6	CTSC;PPP1R18	2	305	44	12713	0.284942
GO:0000086	G2/M transition of mitotic cell cycle	biological_process	7	CCNH;SSNA1;YWHAE;PPP1R12A	4	305	113	12713	0.28723
GO:0051492	regulation of stress fiber assembly	biological_process	7	FHOD1	1	305	14	12713	0.288335
GO:1902902	negative regulation of autophagosome assembly	biological_process	11	LRRK2	1	305	14	12713	0.288335
GO:0033627	cell adhesion mediated by integrin	biological_process	5	ITGB1	1	305	14	12713	0.288335
GO:0046688	response to copper ion	biological_process	7	MT-CO1	1	305	14	12713	0.288335
GO:2000251	positive regulation of actin cytoskeleton reorganization	biological_process	10	HCK	1	305	14	12713	0.288335
GO:0005798	Golgi-associated vesicle	cellular_component	7	LRRK2	1	305	14	12713	0.288335
GO:0071375	cellular response to peptide hormone stimulus	biological_process	7	MDM2	1	305	14	12713	0.288335
GO:0045190	isotype switching	biological_process	8	SWAP70	1	305	14	12713	0.288335
GO:0036503	ERAD pathway	biological_process	7	VCP	1	305	14	12713	0.288335
GO:0036152	phosphatidylethanolamine acyl-chain remodeling	biological_process	10	PNPLA8	1	305	14	12713	0.288335
GO:0007202	activation of phospholipase C activity	biological_process	11	GNAQ	1	305	14	12713	0.288335
GO:0051693	actin filament capping	biological_process	10	CAPZA2	1	305	14	12713	0.288335
GO:0019369	arachidonic acid metabolic process	biological_process	11	PNPLA8	1	305	14	12713	0.288335
GO:1990381	ubiquitin-specific protease binding	molecular_function	7	VCP	1	305	14	12713	0.288335
GO:0048024	regulation of mRNA splicing, via spliceosome	biological_process	9	SON	1	305	14	12713	0.288335
GO:0021772	olfactory bulb development	biological_process	5	LRRK2	1	305	14	12713	0.288335
GO:0048489	synaptic vesicle transport	biological_process	6	TMEM230	1	305	14	12713	0.288335
GO:0006473	protein acetylation	biological_process	10	CREBBP	1	305	14	12713	0.288335
GO:0042613	MHC class II protein complex	cellular_component	7	HLA-DQB1	1	305	14	12713	0.288335
GO:0008593	regulation of Notch signaling pathway	biological_process	8	MFNG	1	305	14	12713	0.288335
GO:0042789	mRNA transcription by RNA polymerase II	biological_process	10	ATF4	1	305	14	12713	0.288335
GO:0032012	regulation of ARF protein signal transduction	biological_process	11	PSD4	1	305	14	12713	0.288335
GO:0031616	spindle pole centrosome	cellular_component	8	NPM1	1	305	14	12713	0.288335
GO:0042056	chemoattractant activity	molecular_function	7	HMGB1	1	305	14	12713	0.288335
GO:0003279	cardiac septum development	biological_process	5	CPLANE1	1	305	14	12713	0.288335
GO:0008484	sulfuric ester hydrolase activity	molecular_function	6	ARSA	1	305	14	12713	0.288335
GO:0061028	establishment of endothelial barrier	biological_process	8	MSN	1	305	14	12713	0.288335
GO:0048843	negative regulation of axon extension involved in axon guidance	biological_process	9	SEMA4D	1	305	14	12713	0.288335
GO:0002407	dendritic cell chemotaxis	biological_process	6	HMGB1	1	305	14	12713	0.288335
GO:0032433	filopodium tip	cellular_component	6	CIB1	1	305	14	12713	0.288335
GO:0019001	guanyl nucleotide binding	molecular_function	7	GNAQ	1	305	14	12713	0.288335
GO:0005521	lamin binding	molecular_function	5	AKAP8L	1	305	14	12713	0.288335
GO:0030330	DNA damage response, signal transduction by p53 class mediator	biological_process	8	FOXO3	1	305	14	12713	0.288335
GO:0017016	Ras GTPase binding	molecular_function	8	CIB1	1	305	14	12713	0.288335
GO:0097228	sperm principal piece	cellular_component	5	ATP2B4	1	305	14	12713	0.288335
GO:0046039	GTP metabolic process	biological_process	11	LRRK2	1	305	14	12713	0.288335
GO:1903204	negative regulation of oxidative stress-induced neuron death	biological_process	9	ATF4	1	305	14	12713	0.288335
GO:0004869	cysteine-type endopeptidase inhibitor activity	molecular_function	8	XIAP	1	305	14	12713	0.288335
GO:0060271	cilium assembly	biological_process	7	SEPT2;SEPT7;RFX3;CPLANE1;SNAP29	5	305	150	12713	0.29187
GO:0000228	nuclear chromosome	cellular_component	7	IK;JUN	2	305	45	12713	0.293872
GO:0031648	protein destabilization	biological_process	6	CREBBP;MDM2	2	305	45	12713	0.293872
GO:0007155	cell adhesion	biological_process	4	HCK;ITGB1;EMILIN2;SEMA4D;DST;CD36;FLOT2;CD300A;CIB1	9	305	302	12713	0.30088
GO:0000932	P-body	cellular_component	8	PAN3;PSMA4;TNRC6B	3	305	80	12713	0.30112
GO:0046872	metal ion binding	molecular_function	6	VAV1;GPD2;RRM2B;PPP6C;KDM7A;ITGB1;ANAPC11;RREB1;ANKZF1;ACO1;CHPT1;ZNF800;PRPS1;ATP2B4;TRMT1;PAN3;MAP3K4;CXXC1;MFNG;EIF2S2;MORC3;GORASP1;KDM5C;RASSF1;RNF19A;ZFAND2B;NDUFV1;MKNK2;CPD;RBM26;ALKBH5;DHX57;ADAM19;KCMF1;IKZF1;DST;STK4;ZNF518A;ASGR1;SPG7;RNF181;EWSR1;NUAK2;PLOD1;ZBTB43;CREBBP;TET2;AKAP8L;ARSA;RUFY1;ITPK1;MT-CO1;PIAS1;SNRPC;CYP27A1;ARL1;CMC1;JAK1;CIB1;MDM2;ZFYVE16;SP4;TRIM38;STEAP4;USP16;…	70	305	2746	12713	0.30182
GO:0031234	extrinsic component of cytoplasmic side of plasma membrane	cellular_component	6	HCK;SNX18	2	305	46	12713	0.302787
GO:0016573	histone acetylation	biological_process	10	CREBBP;MSL3	2	305	46	12713	0.302787
GO:0008137	NADH dehydrogenase (ubiquinone) activity	molecular_function	8	NDUFV1;MT-ND4L	2	305	46	12713	0.302787
GO:0006694	steroid biosynthetic process	biological_process	7	SCP2;CYP27A1	2	305	46	12713	0.302787
GO:0042734	presynaptic membrane	cellular_component	5	ROGDI;STX4	2	305	46	12713	0.302787
GO:0004518	nuclease activity	molecular_function	6	ISG20L2;RNASE6;TSN;SND1	4	305	116	12713	0.303427
GO:2000353	positive regulation of endothelial cell apoptotic process	biological_process	11	FOXO3	1	305	15	12713	0.305427
GO:0070628	proteasome binding	molecular_function	5	PSME4	1	305	15	12713	0.305427
GO:0014032	neural crest cell development	biological_process	7	TCOF1	1	305	15	12713	0.305427
GO:0030889	negative regulation of B cell proliferation	biological_process	11	CD300A	1	305	15	12713	0.305427
GO:0004708	MAP kinase kinase activity	molecular_function	9	LRRK2	1	305	15	12713	0.305427
GO:0043968	histone H2A acetylation	biological_process	11	MSL3	1	305	15	12713	0.305427
GO:0050832	defense response to fungus	biological_process	8	JAGN1	1	305	15	12713	0.305427
GO:0034975	protein folding in endoplasmic reticulum	biological_process	5	SUCO	1	305	15	12713	0.305427
GO:0031589	cell-substrate adhesion	biological_process	5	ITGB1	1	305	15	12713	0.305427
GO:0030224	monocyte differentiation	biological_process	8	JUN	1	305	15	12713	0.305427
GO:0042809	vitamin D receptor binding	molecular_function	8	MED4	1	305	15	12713	0.305427
GO:0051571	positive regulation of histone H3-K4 methylation	biological_process	12	RTF1	1	305	15	12713	0.305427
GO:0030159	receptor signaling complex scaffold activity	molecular_function	7	LRRK2	1	305	15	12713	0.305427
GO:0007221	positive regulation of transcription of Notch receptor target	biological_process	11	CREBBP	1	305	15	12713	0.305427
GO:0031528	microvillus membrane	cellular_component	6	MSN	1	305	15	12713	0.305427
GO:0030901	midbrain development	biological_process	5	KDM7A	1	305	15	12713	0.305427
GO:0050768	negative regulation of neurogenesis	biological_process	9	SORL1	1	305	15	12713	0.305427
GO:1904355	positive regulation of telomere capping	biological_process	11	MAP3K4	1	305	15	12713	0.305427
GO:0044306	neuron projection terminus	cellular_component	5	VAMP2	1	305	15	12713	0.305427
GO:0001056	RNA polymerase III activity	molecular_function	10	POLR2F	1	305	15	12713	0.305427
GO:0000400	four-way junction DNA binding	molecular_function	8	HMGB1	1	305	15	12713	0.305427
GO:0051018	protein kinase A binding	molecular_function	5	LRRK2	1	305	15	12713	0.305427
GO:0008610	lipid biosynthetic process	biological_process	6	PRPF19	1	305	15	12713	0.305427
GO:0043122	regulation of I-kappaB kinase/NF-kappaB signaling	biological_process	9	NLRP12	1	305	15	12713	0.305427
GO:0048268	clathrin coat assembly	biological_process	8	PIK3C2A	1	305	15	12713	0.305427
GO:2000042	negative regulation of double-strand break repair via homologous recombination	biological_process	11	SMCHD1	1	305	15	12713	0.305427
GO:0080111	DNA demethylation	biological_process	10	TET2	1	305	15	12713	0.305427
GO:0050750	low-density lipoprotein particle receptor binding	molecular_function	7	LRPAP1	1	305	15	12713	0.305427
GO:0042800	histone methyltransferase activity (H3-K4 specific)	molecular_function	10	CXXC1	1	305	15	12713	0.305427
GO:2000010	positive regulation of protein localization to cell surface	biological_process	7	STX4	1	305	15	12713	0.305427
GO:1903076	regulation of protein localization to plasma membrane	biological_process	9	VTI1B	1	305	15	12713	0.305427
GO:2001224	positive regulation of neuron migration	biological_process	9	SHTN1	1	305	15	12713	0.305427
GO:1901653	cellular response to peptide	biological_process	8	ATP5PD	1	305	15	12713	0.305427
GO:0097150	neuronal stem cell population maintenance	biological_process	5	FOXO3	1	305	15	12713	0.305427
GO:0023026	MHC class II protein complex binding	molecular_function	6	YWHAE	1	305	15	12713	0.305427
GO:0031418	L-ascorbic acid binding	molecular_function	6	PLOD1	1	305	15	12713	0.305427
GO:0050901	leukocyte tethering or rolling	biological_process	8	ITGB1	1	305	15	12713	0.305427
GO:0033540	fatty acid beta-oxidation using acyl-CoA oxidase	biological_process	12	SCP2	1	305	15	12713	0.305427
GO:0002098	tRNA wobble uridine modification	biological_process	14	URM1	1	305	15	12713	0.305427
GO:0009235	cobalamin metabolic process	biological_process	7	ABCC1	1	305	15	12713	0.305427
GO:0005261	cation channel activity	molecular_function	7	MCOLN2	1	305	15	12713	0.305427
GO:0019900	kinase binding	molecular_function	6	KIF1B;NIN;CASP1	3	305	81	12713	0.307704
GO:0005681	spliceosomal complex	cellular_component	6	SNRPA;PRPF19;IK;SREK1;MAGOH	5	305	154	12713	0.310621
GO:0042542	response to hydrogen peroxide	biological_process	7	CRK;JUN	2	305	47	12713	0.311682
GO:0034097	response to cytokine	biological_process	6	JUN;IL6R	2	305	47	12713	0.311682
GO:0034605	cellular response to heat	biological_process	6	VCP;YWHAE	2	305	47	12713	0.311682
GO:1901215	negative regulation of neuron death	biological_process	8	SORL1;LRRK2	2	305	47	12713	0.311682
GO:0006911	phagocytosis, engulfment	biological_process	8	SH3BP1;CD36	2	305	47	12713	0.311682
GO:0006811	ion transport	biological_process	6	SLC31A1;MCOLN2;ATP5MG;ATP2B4;VDAC2;ATP5PD;ATP6V0A1;ATP5PO;STEAP4;ATP5F1C	10	305	345	12713	0.315801
GO:0055114	oxidation-reduction process	biological_process	4	GPD2;RRM2B;KDM7A;NDUFA11;KDM5C;NDUFV1;ALKBH5;ACADVL;MT-ND4L;PLOD1;TET2;CRYZL1;MT-CO1;CYP27A1;STEAP4	15	305	540	12713	0.31658
GO:0042995	cell projection	cellular_component	4	HCK;ARPC5;SH3BP1;ROGDI;PSD4;ITGB1;SWAP70;SEPT2;ATP2B4;RAC2;SEPT7;MSN;DST;LRRK2;CPLANE1;SHTN1;CIB1;SNAP29;FHOD1	19	305	698	12713	0.317418
GO:0007050	cell cycle arrest	biological_process	5	PRKAG2;RASSF1;TBRG1;STK11	4	305	119	12713	0.319721
GO:0031047	gene silencing by RNA	biological_process	5	TNRC6B;SND1	2	305	48	12713	0.320552
GO:0048661	positive regulation of smooth muscle cell proliferation	biological_process	8	JUN;IL6R	2	305	48	12713	0.320552
GO:0050830	defense response to Gram-positive bacterium	biological_process	9	RNASE6;CD36	2	305	48	12713	0.320552
GO:0048365	Rac GTPase binding	molecular_function	10	SH3BP1;IQGAP2	2	305	48	12713	0.320552
GO:0019827	stem cell population maintenance	biological_process	4	SMC3;RTF1	2	305	48	12713	0.320552
GO:0007204	positive regulation of cytosolic calcium ion concentration	biological_process	13	SWAP70;CD36;HMGB1	3	305	83	12713	0.320888
GO:0007076	mitotic chromosome condensation	biological_process	10	AKAP8L	1	305	16	12713	0.32211
GO:0008340	determination of adult lifespan	biological_process	4	LRRK2	1	305	16	12713	0.32211
GO:1902041	regulation of extrinsic apoptotic signaling pathway via death domain receptors	biological_process	10	STX4	1	305	16	12713	0.32211
GO:0010592	positive regulation of lamellipodium assembly	biological_process	11	RAC2	1	305	16	12713	0.32211
GO:0005662	DNA replication factor A complex	cellular_component	4	PRPF19	1	305	16	12713	0.32211
GO:0032438	melanosome organization	biological_process	8	KIF13A	1	305	16	12713	0.32211
GO:0001569	branching involved in blood vessel morphogenesis	biological_process	7	STK4	1	305	16	12713	0.32211
GO:0045653	negative regulation of megakaryocyte differentiation	biological_process	9	CIB1	1	305	16	12713	0.32211
GO:0001774	microglial cell activation	biological_process	7	JUN	1	305	16	12713	0.32211
GO:0043981	histone H4-K5 acetylation	biological_process	12	PHF20	1	305	16	12713	0.32211
GO:0016125	sterol metabolic process	biological_process	7	CYP27A1	1	305	16	12713	0.32211
GO:0051642	centrosome localization	biological_process	6	NIN	1	305	16	12713	0.32211
GO:0044291	cell-cell contact zone	cellular_component	5	FLOT2	1	305	16	12713	0.32211
GO:0005086	ARF guanyl-nucleotide exchange factor activity	molecular_function	8	PSD4	1	305	16	12713	0.32211
GO:0030970	retrograde protein transport, ER to cytosol	biological_process	12	VCP	1	305	16	12713	0.32211
GO:0043923	positive regulation by host of viral transcription	biological_process	10	JUN	1	305	16	12713	0.32211
GO:0010824	regulation of centrosome duplication	biological_process	9	NPM1	1	305	16	12713	0.32211
GO:0031683	G-protein beta/gamma-subunit complex binding	molecular_function	5	GNAQ	1	305	16	12713	0.32211
GO:0070063	RNA polymerase binding	molecular_function	6	PABPN1	1	305	16	12713	0.32211
GO:0034237	protein kinase A regulatory subunit binding	molecular_function	6	AKAP8L	1	305	16	12713	0.32211
GO:0010039	response to iron ion	biological_process	7	MDM2	1	305	16	12713	0.32211
GO:0043982	histone H4-K8 acetylation	biological_process	12	PHF20	1	305	16	12713	0.32211
GO:0002092	positive regulation of receptor internalization	biological_process	8	TBC1D5	1	305	16	12713	0.32211
GO:0051010	microtubule plus-end binding	molecular_function	8	DST	1	305	16	12713	0.32211
GO:0070182	DNA polymerase binding	molecular_function	6	HMGB1	1	305	16	12713	0.32211
GO:0002027	regulation of heart rate	biological_process	9	MDM2	1	305	16	12713	0.32211
GO:0045954	positive regulation of natural killer cell mediated cytotoxicity	biological_process	8	VAV1	1	305	16	12713	0.32211
GO:0001556	oocyte maturation	biological_process	5	FOXO3	1	305	16	12713	0.32211
GO:0003954	NADH dehydrogenase activity	molecular_function	6	NDUFV1	1	305	16	12713	0.32211
GO:0016254	preassembly of GPI anchor in ER membrane	biological_process	9	PIGF	1	305	16	12713	0.32211
GO:0004622	lysophospholipase activity	molecular_function	8	PNPLA8	1	305	16	12713	0.32211
GO:0034329	cell junction assembly	biological_process	6	SH3BP1	1	305	16	12713	0.32211
GO:0005665	RNA polymerase II, core complex	cellular_component	7	POLR2F	1	305	16	12713	0.32211
GO:0048193	Golgi vesicle transport	biological_process	7	ARL1	1	305	16	12713	0.32211
GO:0036151	phosphatidylcholine acyl-chain remodeling	biological_process	10	PNPLA8	1	305	16	12713	0.32211
GO:0035269	protein O-linked mannosylation	biological_process	11	TMTC2	1	305	16	12713	0.32211
GO:0010468	regulation of gene expression	biological_process	7	ACO1;MAP3K4;LRRK2;MDM2;USP16	5	305	157	12713	0.324794
GO:0038023	signaling receptor activity	molecular_function	4	ITGB1;SEMA4D;CD48;CD300A;ATP6AP2	5	305	157	12713	0.324794
GO:0008380	RNA splicing	biological_process	10	SNRPA;PRPF19;SON;IK;SREK1;AKAP8L;PUF60;MAGOH	8	305	271	12713	0.325738
GO:0005794	Golgi apparatus	cellular_component	6	VTI1B;HCK;KIF13A;ACO1;CHPT1;PDXDC1;CTSC;MFNG;TMEM230;PNPLA8;GORASP1;LEPROT;ALKBH5;ADAM19;SORL1;CD36;LRRK2;TBC1D5;PIK3C2A;ARL1;CIB1;LRPAP1;ATP6V0A1;STEAP4;NOD2;KIAA0319L;SNAP29	27	305	1021	12713	0.326124
GO:0034599	cellular response to oxidative stress	biological_process	6	STAU1;FOXO3;LRRK2	3	305	84	12713	0.327482
GO:0004672	protein kinase activity	molecular_function	7	HCK;HIPK3;PAN3;MAP3K4;GRK2;MKNK2;STK4;LRRK2;NUAK2;TBCK;JAK1;STK11	12	305	427	12713	0.328647
GO:0032922	circadian regulation of gene expression	biological_process	5	ARNTL;ATF4	2	305	49	12713	0.329395
GO:0016070	RNA metabolic process	biological_process	8	POLR2F;TSN	2	305	49	12713	0.329395
GO:0005813	centrosome	cellular_component	7	KIF13A;CEP95;CTSC;RNF19A;WDR62;SSNA1;NPM1;CIB1;NIN;PPP1R12A;ATF4;SNAP29	12	305	428	12713	0.331511
GO:0045087	innate immune response	biological_process	5	HCK;PPP6C;MCOLN2;RNASE6;IRF5;HMGB1;TRIM38;NOD2;CAPZA2;PSPC1	10	305	350	12713	0.331568
GO:0007165	signal transduction	biological_process	4	NLRP12;SH3BP1;PLXNB2;IQGAP2;ARHGAP26;GRK2;PDAP1;RAC2;GPR82;RASSF1;ARHGAP27;DEK;STK4;SH3BP5;CREBBP;GPBAR1;ELK3;ITPK1;NPM1;ZFYVE16;DAPP1;PPP1R12A;CASP1;GNAQ	24	305	904	12713	0.332133
GO:0098794	postsynapse	cellular_component	4	RNF19A;LRRK2;STX4	3	305	85	12713	0.334076
GO:0000122	negative regulation of transcription by RNA polymerase II	biological_process	10	RTF1;RREB1;FOXO3;SEMA4D;TBL1X;CD36;CREBBP;ELK3;HMGB1;PIAS1;PSMD10;FNIP1;MDM2;JUN;NFIL3;SPEN	16	305	587	12713	0.335457
GO:0015698	inorganic anion transport	biological_process	8	VDAC2	1	305	17	12713	0.338394
GO:0001825	blastocyst formation	biological_process	5	MFNG	1	305	17	12713	0.338394
GO:0070971	endoplasmic reticulum exit site	cellular_component	7	LRRK2	1	305	17	12713	0.338394
GO:0032967	positive regulation of collagen biosynthetic process	biological_process	8	SUCO	1	305	17	12713	0.338394
GO:0034459	ATP-dependent 3'-5' RNA helicase activity	molecular_function	12	DHX57	1	305	17	12713	0.338394
GO:0006836	neurotransmitter transport	biological_process	6	STX4	1	305	17	12713	0.338394
GO:0031668	cellular response to extracellular stimulus	biological_process	5	ASGR1	1	305	17	12713	0.338394
GO:0032039	integrator complex	cellular_component	4	SEM1	1	305	17	12713	0.338394
GO:0045453	bone resorption	biological_process	8	RAC2	1	305	17	12713	0.338394
GO:0032689	negative regulation of interferon-gamma production	biological_process	8	HMGB1	1	305	17	12713	0.338394
GO:0048026	positive regulation of mRNA splicing, via spliceosome	biological_process	10	PRPF19	1	305	17	12713	0.338394
GO:0000030	mannosyltransferase activity	molecular_function	7	TMTC2	1	305	17	12713	0.338394
GO:0035371	microtubule plus-end	cellular_component	7	DST	1	305	17	12713	0.338394
GO:0016079	synaptic vesicle exocytosis	biological_process	9	VAMP2	1	305	17	12713	0.338394
GO:0042288	MHC class I protein binding	molecular_function	7	VCP	1	305	17	12713	0.338394
GO:0009116	nucleoside metabolic process	biological_process	8	PRPS1	1	305	17	12713	0.338394
GO:0016831	carboxy-lyase activity	molecular_function	6	PDXDC1	1	305	17	12713	0.338394
GO:0008589	regulation of smoothened signaling pathway	biological_process	8	CREBBP	1	305	17	12713	0.338394
GO:0070577	lysine-acetylated histone binding	molecular_function	6	PSME4	1	305	17	12713	0.338394
GO:0050807	regulation of synapse organization	biological_process	7	VCP	1	305	17	12713	0.338394
GO:0014047	glutamate secretion	biological_process	11	VAMP2	1	305	17	12713	0.338394
GO:0008157	protein phosphatase 1 binding	molecular_function	8	STAU1	1	305	17	12713	0.338394
GO:0030111	regulation of Wnt signaling pathway	biological_process	8	STK11	1	305	17	12713	0.338394
GO:0098686	hippocampal mossy fiber to CA3 synapse	cellular_component	5	RNF19A	1	305	17	12713	0.338394
GO:0090201	negative regulation of release of cytochrome c from mitochondria	biological_process	10	PSMD10	1	305	17	12713	0.338394
GO:0031333	negative regulation of protein complex assembly	biological_process	7	DNAJC15	1	305	17	12713	0.338394
GO:0043027	cysteine-type endopeptidase inhibitor activity involved in apoptotic process	molecular_function	9	XIAP	1	305	17	12713	0.338394
GO:0001968	fibronectin binding	molecular_function	5	ITGB1	1	305	17	12713	0.338394
GO:0030031	cell projection assembly	biological_process	6	RAC2	1	305	17	12713	0.338394
GO:0035024	negative regulation of Rho protein signal transduction	biological_process	12	ITGB1	1	305	17	12713	0.338394
GO:0032006	regulation of TOR signaling	biological_process	9	TBCK	1	305	17	12713	0.338394
GO:0051604	protein maturation	biological_process	7	SORL1	1	305	17	12713	0.338394
GO:0031424	keratinization	biological_process	4	KRT10	1	305	17	12713	0.338394
GO:0008353	RNA polymerase II CTD heptapeptide repeat kinase activity	molecular_function	9	CCNH	1	305	17	12713	0.338394
GO:0005666	RNA polymerase III complex	cellular_component	8	POLR2F	1	305	17	12713	0.338394
GO:0016234	inclusion body	cellular_component	5	LRRK2	1	305	17	12713	0.338394
GO:0043024	ribosomal small subunit binding	molecular_function	6	NPM1	1	305	17	12713	0.338394
GO:1902236	negative regulation of endoplasmic reticulum stress-induced intrinsic apoptotic signaling pathway	biological_process	9	LRRK2	1	305	17	12713	0.338394
GO:0071456	cellular response to hypoxia	biological_process	6	FOXO3;HP1BP3;MDM2	3	305	86	12713	0.340667
GO:0016477	cell migration	biological_process	6	ARPC5;SH3BP1;ITGB1;RAC2;PIK3C2A	5	305	161	12713	0.343794
GO:0001558	regulation of cell growth	biological_process	6	CHPT1;STK11	2	305	51	12713	0.346982
GO:0009967	positive regulation of signal transduction	biological_process	8	MPP7;CRK	2	305	51	12713	0.346982
GO:0070936	protein K48-linked ubiquitination	biological_process	13	TRIM38;UBE2E2	2	305	51	12713	0.346982
GO:0060337	type I interferon signaling pathway	biological_process	7	IRF5;JAK1	2	305	51	12713	0.346982
GO:0032956	regulation of actin cytoskeleton organization	biological_process	7	SH3BP1;CRK	2	305	51	12713	0.346982
GO:0006977	DNA damage response, signal transduction by p53 class mediator resulting in cell cycle arrest	biological_process	9	RPL26;MDM2	2	305	51	12713	0.346982
GO:0030672	synaptic vesicle membrane	cellular_component	4	LRRK2;VAMP2	2	305	51	12713	0.346982
GO:0016236	macroautophagy	biological_process	7	PRKAG2;VCP;TBC1D5	3	305	87	12713	0.347254
GO:0003713	transcription coactivator activity	molecular_function	5	CREBBP;HMGB1;NPM1;PIAS1;SP4;USP16;JUN	7	305	239	12713	0.350062
GO:0010008	endosome membrane	cellular_component	8	KIF13A;SNX18;LEPROT;SORL1;TBC1D5;ATP6V0A1	6	305	201	12713	0.352202
GO:0031514	motile cilium	cellular_component	5	SEPT2;ATP2B4;SEPT7	3	305	88	12713	0.353835
GO:0008237	metallopeptidase activity	molecular_function	7	CPD;ADAM19;SPG7	3	305	88	12713	0.353835
GO:0001836	release of cytochrome c from mitochondria	biological_process	8	JUN	1	305	18	12713	0.354288
GO:0001944	vasculature development	biological_process	6	STK11	1	305	18	12713	0.354288
GO:0097602	cullin family protein binding	molecular_function	5	ANAPC11	1	305	18	12713	0.354288
GO:0097194	execution phase of apoptosis	biological_process	4	CASP1	1	305	18	12713	0.354288
GO:0030507	spectrin binding	molecular_function	6	EPB41	1	305	18	12713	0.354288
GO:0032874	positive regulation of stress-activated MAPK cascade	biological_process	12	NOD2	1	305	18	12713	0.354288
GO:0008574	ATP-dependent microtubule motor activity, plus-end-directed	molecular_function	12	KIF1B	1	305	18	12713	0.354288
GO:0007031	peroxisome organization	biological_process	6	SCP2	1	305	18	12713	0.354288
GO:0019915	lipid storage	biological_process	5	CD36	1	305	18	12713	0.354288
GO:0035267	NuA4 histone acetyltransferase complex	cellular_component	9	MSL3	1	305	18	12713	0.354288
GO:0016226	iron-sulfur cluster assembly	biological_process	6	CIAO2B	1	305	18	12713	0.354288
GO:0071157	negative regulation of cell cycle arrest	biological_process	9	MDM2	1	305	18	12713	0.354288
GO:0006376	mRNA splice site selection	biological_process	9	LUC7L	1	305	18	12713	0.354288
GO:0007528	neuromuscular junction development	biological_process	6	LRRK2	1	305	18	12713	0.354288
GO:0070840	dynein complex binding	molecular_function	5	SMC3	1	305	18	12713	0.354288
GO:0090023	positive regulation of neutrophil chemotaxis	biological_process	10	RAC2	1	305	18	12713	0.354288
GO:0097060	synaptic membrane	cellular_component	4	ITGB1	1	305	18	12713	0.354288
GO:2000114	regulation of establishment of cell polarity	biological_process	7	SHTN1	1	305	18	12713	0.354288
GO:0006275	regulation of DNA replication	biological_process	9	SMC3	1	305	18	12713	0.354288
GO:0045332	phospholipid translocation	biological_process	9	ABCC1	1	305	18	12713	0.354288
GO:0043425	bHLH transcription factor binding	molecular_function	7	ARNTL	1	305	18	12713	0.354288
GO:0045862	positive regulation of proteolysis	biological_process	9	AURKAIP1	1	305	18	12713	0.354288
GO:0048545	response to steroid hormone	biological_process	6	MDM2	1	305	18	12713	0.354288
GO:0045088	regulation of innate immune response	biological_process	7	XIAP	1	305	18	12713	0.354288
GO:0008198	ferrous iron binding	molecular_function	9	TET2	1	305	18	12713	0.354288
GO:0034399	nuclear periphery	cellular_component	6	ATF4	1	305	18	12713	0.354288
GO:0006807	nitrogen compound metabolic process	biological_process	4	VNN3	1	305	18	12713	0.354288
GO:0007409	axonogenesis	biological_process	9	SHTN1;STK11	2	305	52	12713	0.355719
GO:0048010	vascular endothelial growth factor receptor signaling pathway	biological_process	8	VAV1;CRK	2	305	52	12713	0.355719
GO:0000079	regulation of cyclin-dependent protein serine/threonine kinase activity	biological_process	12	CCNH;CCNL2	2	305	52	12713	0.355719
GO:0004222	metalloendopeptidase activity	molecular_function	8	ADAM19;SPG7	2	305	52	12713	0.355719
GO:0009897	external side of plasma membrane	cellular_component	5	CLPTM1;ITGB1;CD163;CD36;ATP6AP2;IL6R	6	305	202	12713	0.356483
GO:0016192	vesicle-mediated transport	biological_process	6	VTI1B;CNIH4;JAGN1;KIF1B;STX4;ARL1;VAMP2	7	305	241	12713	0.357893
GO:0005694	chromosome	cellular_component	6	SMC5;SMC3;SEPT2;SMCHD1;IK;SEPT7;USP11;HP1BP3;HMGB1;TEN1;MAU2	11	305	398	12713	0.359014
GO:0010494	cytoplasmic stress granule	cellular_component	8	STAU1;VCP	2	305	53	12713	0.364414
GO:0032481	positive regulation of type I interferon production	biological_process	8	POLR2F;CREBBP	2	305	53	12713	0.364414
GO:0008270	zinc ion binding	molecular_function	8	KDM7A;CXXC1;MORC3;KDM5C;RASSF1;ZFAND2B;CPD;KCMF1;SPG7;CREBBP;TET2;PIAS1;SNRPC;MDM2;TRIM38;USP16	16	305	600	12713	0.367816
GO:0055007	cardiac muscle cell differentiation	biological_process	7	ITGB1	1	305	19	12713	0.369802
GO:0031929	TOR signaling	biological_process	6	FNIP1	1	305	19	12713	0.369802
GO:0010575	positive regulation of vascular endothelial growth factor production	biological_process	8	ATF4	1	305	19	12713	0.369802
GO:0086091	regulation of heart rate by cardiac conduction	biological_process	10	YWHAE	1	305	19	12713	0.369802
GO:0050431	transforming growth factor beta binding	molecular_function	6	CD36	1	305	19	12713	0.369802
[truncated: 705 more rows]

## Sheet: HC AS MD SD SDR-M7-HC
GO_ID	GO_Term	GO_function	GO_class	Genes	S gene number	TS gene number	B gene number	TB gene number	pvalue
GO:0003723	RNA binding	molecular_function	6	RPL7L1;CELF2;UTP23;RC3H1;PPP1R10;TRA2B;KTN1;ZC3H15;TUFM;SRSF11;RPL17;CDC40;HNRNPU;RPL23A;AHNAK;ZRANB2;LRP1;ZC3H18;USP36;HNRNPA1;ZFP36L2;RNMT;SRSF7;SNRPF;TAF15;ACIN1;SREK1;PPARGC1B;RPL5;ANKHD1;ARHGEF1;HMGN2;PRRC2C;EEF1A1;RPL3;XRN1;RANGAP1;RPL26;RPL36A;CCDC137;HMGB1;SRSF4;TOP1;RPL4;SECISBP2L;RPL15;SMG6;ACTN4;RPS4X;HNRNPDL;YBX3;EIF4A1;YBX1;RPL29;RBM39;RPS29;PNISR;AGO1;LSM4;POLR2A;JUN;RPS27;RPL10	63	240	1383	12713	1.41821e-11
GO:0006614	SRP-dependent cotranslational protein targeting to membrane	biological_process	14	RPL17;RPL23A;RPL5;RPL3;RPL26;RPL36A;RPL4;RPL15;RPS4X;RPL29;RPS29;RPS27;RPL10	13	240	90	12713	1.26758e-08
GO:0022625	cytosolic large ribosomal subunit	cellular_component	8	RPL7L1;RPL17;RPL23A;RPL5;RPL3;RPL26;RPL36A;RPL4;RPL15;RPL29;RPL10	11	240	60	12713	1.30973e-08
GO:0000184	nuclear-transcribed mRNA catabolic process, nonsense-mediated decay	biological_process	12	RPL17;RPL23A;RPL5;RPL3;RPL26;RPL36A;RPL4;RPL15;SMG6;RPS4X;RPL29;RPS29;RPS27;RPL10	14	240	118	12713	4.57062e-08
GO:0019083	viral transcription	biological_process	7	RPL17;RPL23A;RPL5;RPL3;RPL26;RPL36A;RPL4;RPL15;RPS4X;RPL29;RPS29;RPS27;RPL10	13	240	110	12713	1.46433e-07
GO:0005634	nucleus	cellular_component	6	PPP4R3A;CELF2;UTP23;RNF114;PNP;RUNX3;FOS;HIF1A;PPP1R10;HIPK3;ASAH1;ARL4A;TRA2B;DAZAP2;HERC2;FOSB;ROGDI;MEF2D;HDAC6;TMEM176B;TSC22D4;POLR2L;TXNIP;ZC3H15;ZNF787;FEM1B;ZFHX3;NAA16;CALCOCO2;SRSF11;RPL17;CDC40;PRDX6;HNRNPU;NT5C;RPL23A;ZMYM2;AHNAK;ZRANB2;LRP1;HMGN1;PAGR1;MEF2C;ZC3H18;USP36;HNRNPA1;JMJD1C;ZFP36L2;USP15;RNMT;CPNE1;ERCC1;LIMD2;GATAD1;SRSF7;SNRPF;SERTAD1;APP;ACADVL;TAF15;ACIN1;ARMCX3;SREK1…	135	240	5154	12713	5.2099e-07
GO:0006413	translational initiation	biological_process	5	RPL17;RPL23A;RPL5;RPL3;RPL26;RPL36A;RPL4;RPL15;RPS4X;EIF4A1;RPL29;RPS29;RPS27;RPL10	14	240	144	12713	5.58294e-07
GO:0003735	structural constituent of ribosome	molecular_function	4	RPL7L1;RPL17;RPL23A;RPL5;RPL3;RPL26;RPL36A;RPL4;RPL15;RPS4X;RPL29;RPS29;RPS27;RPL10	14	240	159	12713	1.85349e-06
GO:1990904	ribonucleoprotein complex	cellular_component	4	CELF2;TRA2B;HNRNPU;HNRNPA1;RPL5;RPL26;RPL4;SECISBP2L;ACTN4;RPS4X;HNRNPDL;YBX1;AGO1	13	240	141	12713	2.60224e-06
GO:0005840	ribosome	cellular_component	6	RPL7L1;RPL17;RPL23A;RPL5;RPL3;RPL26;RPL36A;RPL4;RPL15;RPS4X;RPL29;RPS6KA3;RPS29;RPS27;RPL10	15	240	192	12713	3.55482e-06
GO:0003690	double-stranded DNA binding	molecular_function	7	FOS;FOSB;HNRNPU;HMGB1;TOP1;KLF4;CGAS;YBX3;YBX1;JUN;JDP2	11	240	107	12713	5.42829e-06
GO:0002181	cytoplasmic translation	biological_process	9	ZC3H15;RPL17;RPL26;RPL36A;RPL15;RPL29;RPS29	7	240	40	12713	8.58131e-06
GO:0051591	response to cAMP	biological_process	8	FOS;FOSB;PPARGC1B;AC129492.3;JUN;JUNB	6	240	29	12713	1.40349e-05
GO:0005515	protein binding	molecular_function	4	CD4;RNF167;MIA2;UTP23;COL6A3;RNF144B;RUNX3;RC3H1;EEF1B2;PRLR;FOS;RAB8A;HIF1A;PPP1R10;KIF9;MARCH5;BAK1;PDPR;ARL4A;TRA2B;IL6ST;KTN1;DAZAP2;HERC2;MEF2D;SRM;MCU;MYO9B;HDAC6;ACAP2;LILRB2;BMF;TSC22D4;POLR2L;TMEM14C;TXNIP;ZC3H15;TUFM;PPP3CC;FEM1B;ZFHX3;NAA16;COG5;CALCOCO2;SRSF11;RPL17;GOLGA4;NUDT2;CDC40;CSF3R;PRDX6;HNRNPU;LMF2;ATP2A2;RPL23A;ZMYM2;AHNAK;ZRANB2;LRP1;RSRP1;PAGR1;MEF2C;ASL;RAB11A;MARK3;ZC3H…	183	240	8160	12713	3.42345e-05
GO:0000978	RNA polymerase II proximal promoter sequence-specific DNA binding	molecular_function	10	FOS;FOSB;MEF2D;HDAC6;ZFHX3;HNRNPU;MEF2C;AKNA;TOP1;KLF4;AC129492.3;YBX1;AGO1;NOTCH1;JUN;JDP2;ZNF281;JUNB	18	240	323	12713	4.16441e-05
GO:0006412	translation	biological_process	8	EEF1B2;TUFM;RPL17;RPL23A;RPL5;EEF1A1;RPL3;RPL26;RPL36A;RPL4;RPL15;RPS4X;EIF4A1;RPL29;RPS29;RPS27;RPL10	17	240	300	12713	5.54811e-05
GO:0035976	transcription factor AP-1 complex	cellular_component	7	FOS;JUN;JUNB	3	240	5	12713	6.46126e-05
GO:0000381	regulation of alternative mRNA splicing, via spliceosome	biological_process	10	CELF2;TRA2B;HNRNPU;HNRNPA1;SRSF7;SREK1;SRSF4	7	240	54	12713	6.51177e-05
GO:0005737	cytoplasm	cellular_component	5	PPP4R3A;CELF2;RNF167;RNF114;PNP;RNF144B;RUNX3;RC3H1;EEF1B2;FOS;RAB8A;HIF1A;HIPK3;KIF9;ASAH1;PDPR;ARL4A;DAZAP2;HERC2;MEF2D;MYO9B;HDAC6;LILRB2;TSC22D4;TXNIP;ZC3H15;PPP3CC;FEM1B;ZFHX3;NAA16;COG5;CALCOCO2;GOLGA4;SNN;NAAA;PRDX6;SLC30A7;HNRNPU;NT5C;RPL23A;AHNAK;LRP1;HMGN1;MEF2C;ASL;RAB11A;MARK3;ABHD5;USP36;CASP4;APRT;HNRNPA1;ZFP36L2;USP15;CPNE1;ERCC1;LIMD2;KLHL24;SRSF7;SNRPF;SERTAD1;APP;TAF15;ARMCX3;KM…	124	240	5007	12713	6.65338e-05
GO:0036002	pre-mRNA binding	molecular_function	7	CELF2;TRA2B;HNRNPU;HNRNPA1	4	240	13	12713	7.74616e-05
GO:0006366	transcription by RNA polymerase II	biological_process	9	RUNX3;FOS;HIF1A;FOSB;POLR2L;ZFHX3;RNMT;TAF15;KLF4;TAF1;YBX1;POLR2A;TMF1;JUN	14	240	224	12713	9.04618e-05
GO:0010629	negative regulation of gene expression	biological_process	8	HIF1A;BAK1;MEF2C;CPNE1;APP;AKIRIN2;KLF4;TAF1;AGO1;NOTCH1;TMF1;ZNF281	12	240	171	12713	9.69399e-05
GO:0010634	positive regulation of epithelial cell migration	biological_process	9	HIF1A;HDAC6;RAB11A;JUN;CAPN7	5	240	26	12713	0.000109386
GO:0003730	mRNA 3'-UTR binding	molecular_function	8	UTP23;RC3H1;HNRNPU;ZFP36L2;RPL5;SECISBP2L;YBX3	7	240	59	12713	0.000115788
GO:0045944	positive regulation of transcription by RNA polymerase II	biological_process	10	FOS;HIF1A;FOSB;MEF2D;ZFHX3;HNRNPU;PAGR1;MEF2C;SERTAD1;APP;ARMCX3;PPARGC1B;UBB;CREBBP;SIRT2;TET2;AKIRIN2;HMGB1;AKNA;PID1;KLF4;AC129492.3;CHD8;TAF1;YBX1;RPS6KA3;AGO1;NOTCH1;JUN;JUNB	30	240	775	12713	0.00014077
GO:0000956	nuclear-transcribed mRNA catabolic process	biological_process	11	RC3H1;XRN1;AGO1;LSM4	4	240	17	12713	0.000242949
GO:0006195	purine nucleotide catabolic process	biological_process	10	PNP;NT5C;DNPH1	3	240	8	12713	0.0003469
GO:0019981	interleukin-6 binding	molecular_function	6	IL6ST;IL6R	2	240	2	12713	0.000354934
GO:0004915	interleukin-6 receptor activity	molecular_function	7	IL6ST;IL6R	2	240	2	12713	0.000354934
GO:0090042	tubulin deacetylation	biological_process	11	HDAC6;SIRT2	2	240	2	12713	0.000354934
GO:0042903	tubulin deacetylase activity	molecular_function	7	HDAC6;SIRT2	2	240	2	12713	0.000354934
GO:0043204	perikaryon	cellular_component	5	ROGDI;HDAC6;KLHL24;APP;SHTN1;SIRT2;TOP1	7	240	73	12713	0.000442204
GO:0071277	cellular response to calcium ion	biological_process	8	FOS;FOSB;MEF2C;CPNE1;JUN;JUNB	6	240	53	12713	0.000464765
GO:0045657	positive regulation of monocyte differentiation	biological_process	10	CD4;ACIN1;JUN	3	240	9	12713	0.000513106
GO:0032870	cellular response to hormone stimulus	biological_process	6	FOS;FOSB;JUN;JUNB	4	240	21	12713	0.000575733
GO:0005829	cytosol	cellular_component	6	RNF114;PNP;RNF144B;RUNX3;EEF1B2;FOS;RAB8A;HIF1A;HIPK3;BAK1;ARL4A;SRM;MYO9B;HDAC6;BMF;POLR2L;TXNIP;ZC3H15;PPP3CC;FEM1B;NAA16;COG5;CALCOCO2;RPL17;GOLGA4;PRDX6;NT5C;RPL23A;ZMYM2;AHNAK;MEF2C;ASL;RAB11A;MARK3;ABHD5;CASP4;APRT;ZFP36L2;USP15;CPNE1;ERCC1;SNRPF;APP;ACADVL;ACIN1;PPFIBP2;RAB11FIP1;DNAJA2;RPL5;TUBB4B;ILKAP;ARHGEF1;PRRC2C;UBB;EEF1A1;MID1IP1;RPL3;XRN1;RANGAP1;SIRT2;RPL26;AMD1;RPL36A;RAB29;ARL4…	102	240	4127	12713	0.000639359
GO:0008380	RNA splicing	biological_process	10	TRA2B;SRSF11;CDC40;HNRNPU;ZRANB2;HNRNPA1;SRSF7;SNRPF;ACIN1;SREK1;SRSF4;YBX1;RBM39;LSM4	14	240	271	12713	0.000640413
GO:0005654	nucleoplasm	cellular_component	6	PPP4R3A;RUNX3;FOS;HIF1A;PPP1R10;BOD1L1;ARL4A;TRA2B;HERC2;FOSB;MEF2D;HDAC6;POLR2L;FEM1B;ZFHX3;COG5;SRSF11;CDC40;HNRNPU;ATP2A2;ZRANB2;HMGN1;MEF2C;APRT;HNRNPA1;JMJD1C;RNMT;CPNE1;ERCC1;GATAD1;SRSF7;SNRPF;TAF15;ACIN1;SREK1;KMT2E;PPARGC1B;RPL5;ILKAP;CHD6;UBB;CREBBP;RANGAP1;MSH3;RPL26;AKIRIN2;TSPYL2;HMGB1;SRSF4;AKNA;TOP1;KLF4;AC129492.3;CHD8;TOPBP1;TAF1;RPS4X;PSMD2;HNRNPDL;YBX1;PSMA3;EHMT1;RBM39;RPS6KA3…	75	240	2829	12713	0.000711742
GO:0043235	receptor complex	cellular_component	4	PRLR;IL6ST;CSF3R;LRP1;RNMT;APP;NOTCH1;IL6R	8	240	103	12713	0.000730153
GO:0000122	negative regulation of transcription by RNA polymerase II	biological_process	10	RUNX3;FOSB;TXNIP;ZFHX3;HNRNPU;MEF2C;UBB;CREBBP;SIRT2;AKIRIN2;HMGB1;KLF4;AC129492.3;CHD8;YBX3;YBX1;EHMT1;NOTCH1;JUN;JDP2;ZNF281;RPL10;JUNB	23	240	587	12713	0.000742037
GO:0006397	mRNA processing	biological_process	10	CELF2;TRA2B;SRSF11;CDC40;HNRNPU;ZRANB2;HNRNPA1;RNMT;SRSF7;SNRPF;ACIN1;SREK1;SRSF4;YBX1;RBM39;LSM4	16	240	341	12713	0.00076261
GO:0000027	ribosomal large subunit assembly	biological_process	9	RPL23A;RPL5;RPL3;RPL10	4	240	24	12713	0.000977759
GO:0050863	regulation of T cell activation	biological_process	8	CD4;RC3H1;CGAS	3	240	11	12713	0.000980053
GO:2000737	negative regulation of stem cell differentiation	biological_process	8	HNRNPU;ZFP36L2;NOTCH1	3	240	11	12713	0.000980053
GO:0003208	cardiac ventricle morphogenesis	biological_process	6	HIF1A;NOTCH1	2	240	3	12713	0.00105151
GO:0048597	post-embryonic camera-type eye morphogenesis	biological_process	8	BAK1;HMGN1	2	240	3	12713	0.00105151
GO:0000720	pyrimidine dimer repair by nucleotide-excision repair	biological_process	10	HMGN1;ERCC1	2	240	3	12713	0.00105151
GO:0004897	ciliary neurotrophic factor receptor activity	molecular_function	7	IL6ST;IL6R	2	240	3	12713	0.00105151
GO:0044242	cellular lipid catabolic process	biological_process	7	LRP1;SIRT2	2	240	3	12713	0.00105151
GO:0070110	ciliary neurotrophic factor receptor complex	cellular_component	6	IL6ST;IL6R	2	240	3	12713	0.00105151
GO:0005853	eukaryotic translation elongation factor 1 complex	cellular_component	4	EEF1B2;EEF1A1	2	240	3	12713	0.00105151
GO:0000710	meiotic mismatch repair	biological_process	10	ERCC1;MSH3	2	240	3	12713	0.00105151
GO:0043242	negative regulation of protein complex disassembly	biological_process	8	HDAC6;IRAK3	2	240	3	12713	0.00105151
GO:0005896	interleukin-6 receptor complex	cellular_component	6	IL6ST;IL6R	2	240	3	12713	0.00105151
GO:0042954	lipoprotein transporter activity	NA	NA	MIA2;LRP1	2	240	3	12713	0.00105151
GO:0008295	spermidine biosynthetic process	biological_process	11	SRM;AMD1	2	240	3	12713	0.00105151
GO:0031625	ubiquitin protein ligase binding	molecular_function	7	HIF1A;HERC2;HDAC6;TXNIP;PRDX6;RPL5;UBB;RANGAP1;AC129492.3;PSMA3;CUL5;POLR2A;JUN	13	240	255	12713	0.00112198
GO:0006405	RNA export from nucleus	biological_process	10	SRSF11;CDC40;HNRNPA1;SRSF7;SRSF4	5	240	43	12713	0.00123311
GO:0009612	response to mechanical stimulus	biological_process	5	FOS;FOSB;TXNIP;JUN;JUNB	5	240	43	12713	0.00123311
GO:0009987	cellular process	biological_process	3	APP;JUN;JUNB	3	240	12	12713	0.00128859
GO:0048169	regulation of long-term neuronal synaptic plasticity	biological_process	11	RAB8A;RAB11A;APP	3	240	12	12713	0.00128859
GO:0045773	positive regulation of axon extension	biological_process	8	GOLGA4;LRP1;RAB11A;SHTN1	4	240	26	12713	0.00133555
GO:0003697	single-stranded DNA binding	molecular_function	7	HNRNPU;HNRNPA1;ERCC1;MSH3;HMGB1;TOP1;YBX1	7	240	88	12713	0.00135708
GO:0000398	mRNA splicing, via spliceosome	biological_process	13	TRA2B;POLR2L;SRSF11;CDC40;HNRNPU;HNRNPA1;SRSF7;SNRPF;SRSF4;YBX1;LSM4;POLR2A	12	240	229	12713	0.00136838
GO:0070062	extracellular exosome	cellular_component	7	PNP;COL6A3;RAB8A;ASAH1;IL6ST;TUFM;NAA16;GOLGA4;NAAA;PRDX6;NT5C;RPL23A;AHNAK;ASL;RAB11A;MARK3;APRT;HNRNPA1;CPNE1;SRSF7;APP;DNAJA2;RPL5;ADGRE5;TUBB4B;UBB;EEF1A1;RPL3;RPL26;RAB29;RPL4;DSTN;CDC37;MGRN1;RAB14;ACTN4;RPS4X;PSMD2;TYK2;EIF4A1;YBX1;PSMA3;RPS29;DNPH1;MAN2B1;CAPN7	46	240	1565	12713	0.00139222
GO:0051881	regulation of mitochondrial membrane potential	biological_process	6	BAK1;SLC25A36;UBB;PID1	4	240	27	12713	0.00154483
GO:0031489	myosin V binding	molecular_function	7	RAB8A;RAB11A;RAB14	3	240	13	12713	0.00165193
GO:0019221	cytokine-mediated signaling pathway	biological_process	6	CD4;FOS;HIF1A;IL6ST;ZC3H15;CSF3R;IRAK3;UBB;TYK2;JUNB;IL6R	11	240	204	12713	0.00171522
GO:0019955	cytokine binding	molecular_function	5	PRLR;IL6ST;CSF3R;IL6R	4	240	28	12713	0.00177589
GO:1901224	positive regulation of NIK/NF-kappaB signaling	biological_process	10	RC3H1;APP;HMGB1;ACTN4;AGO1	5	240	47	12713	0.00184853
GO:0034644	cellular response to UV	biological_process	8	BAK1;BMF;CREBBP;RPL26;TAF1	5	240	47	12713	0.00184853
GO:0034097	response to cytokine	biological_process	6	FOS;IL6ST;JUN;JUNB;IL6R	5	240	47	12713	0.00184853
GO:0035914	skeletal muscle cell differentiation	biological_process	6	FOS;MEF2D;MEF2C;NOTCH1	4	240	29	12713	0.00202986
GO:0008134	transcription factor binding	molecular_function	5	FOS;HIF1A;FOSB;NAAA;PPARGC1B;CREBBP;SIRT2;HMGB1;KLF4;AC129492.3;TAF1;JUN;JUNB	13	240	273	12713	0.0020642
GO:0030279	negative regulation of ossification	biological_process	7	HIF1A;MEF2C;NOTCH1	3	240	14	12713	0.00207332
GO:0043371	negative regulation of CD4-positive, alpha-beta T cell differentiation	biological_process	12	RUNX3;HMGB1	2	240	4	12713	0.00207681
GO:0071409	cellular response to cycloheximide	biological_process	7	XRN1;KLF4	2	240	4	12713	0.00207681
GO:0035166	post-embryonic hemopoiesis	biological_process	8	ERCC1;KLF4	2	240	4	12713	0.00207681
GO:0070120	ciliary neurotrophic factor-mediated signaling pathway	biological_process	7	IL6ST;IL6R	2	240	4	12713	0.00207681
GO:0010694	positive regulation of alkaline phosphatase activity	biological_process	12	MEF2C;PPARGC1B	2	240	4	12713	0.00207681
GO:0070934	CRD-mediated mRNA stabilization	biological_process	12	HNRNPU;YBX1	2	240	4	12713	0.00207681
GO:0001882	nucleoside binding	molecular_function	5	PNP;ACTN4	2	240	4	12713	0.00207681
GO:0002265	astrocyte activation involved in immune response	biological_process	6	LRP1;APP	2	240	4	12713	0.00207681
GO:0016070	RNA metabolic process	biological_process	8	POLR2L;HNRNPU;HNRNPA1;WDR74;POLR2A	5	240	49	12713	0.00222891
GO:0006120	mitochondrial electron transport, NADH to ubiquinone	biological_process	8	NDUFA6;NDUFA11;NDUFA4;MT-ND4L;NDUFB4	5	240	49	12713	0.00222891
GO:0003151	outflow tract morphogenesis	biological_process	5	HIF1A;MEF2C;NOTCH1;JUN	4	240	30	12713	0.00230787
GO:0032496	response to lipopolysaccharide	biological_process	7	FOS;ATP2A2;IRAK3;AKIRIN2;RPS6KA3;NOTCH1;JUN;JUNB	8	240	124	12713	0.00241254
GO:0019899	enzyme binding	molecular_function	5	CD4;HIF1A;MEF2D;HDAC6;ZFHX3;ATP2A2;APP;ACIN1;KMT2E;MSH3;AKIRIN2;NOTCH1;JUN;IL6R	14	240	312	12713	0.00243871
GO:0031490	chromatin DNA binding	molecular_function	7	HNRNPU;JMJD1C;AC129492.3;ACTN4;NOTCH1	5	240	50	12713	0.0024391
GO:0000209	protein polyubiquitination	biological_process	12	RNF167;RNF114;RNF144B;RC3H1;MARCH5;HDAC6;UBB;MGRN1;TAF1;PSMD2;PSMA3	11	240	219	12713	0.00298389
GO:0005747	mitochondrial respiratory chain complex I	cellular_component	7	NDUFA6;NDUFA11;NDUFA4;MT-ND4L;NDUFB4	5	240	53	12713	0.003156
GO:0045893	positive regulation of transcription, DNA-templated	biological_process	9	CD4;RUNX3;FOS;HIF1A;MEF2D;ZFHX3;NAA16;MEF2C;SERTAD1;TAF15;KMT2E;PPARGC1B;CREBBP;KLF4;CHD8;NOTCH1;JUN;ZNF281	18	240	468	12713	0.00338599
GO:0048103	somatic stem cell division	biological_process	6	ZFP36L2;NOTCH1	2	240	5	12713	0.00341827
GO:0060627	regulation of vesicle-mediated transport	biological_process	6	RAB11A;VAMP2	2	240	5	12713	0.00341827
GO:0006312	mitotic recombination	biological_process	9	ERCC1;MSH3	2	240	5	12713	0.00341827
GO:0002634	regulation of germinal center formation	biological_process	9	RC3H1;MEF2C	2	240	5	12713	0.00341827
GO:0098779	positive regulation of mitophagy in response to mitochondrial depolarization	biological_process	12	HDAC6;CDC37	2	240	5	12713	0.00341827
GO:0070937	CRD-mediated mRNA stability complex	cellular_component	4	HNRNPU;YBX1	2	240	5	12713	0.00341827
GO:0097100	supercoiled DNA binding	molecular_function	8	HMGB1;TOP1	2	240	5	12713	0.00341827
GO:0009116	nucleoside metabolic process	biological_process	8	PNP;APRT;DNPH1	3	240	17	12713	0.00371471
GO:0002039	p53 binding	molecular_function	5	HIF1A;CREBBP;CHD8;TAF1;EHMT1	5	240	57	12713	0.00433314
GO:0004896	cytokine receptor activity	molecular_function	6	PRLR;IL6ST;CSF3R;IL6R	4	240	36	12713	0.00454148
GO:0010524	positive regulation of calcium ion transport into cytosol	biological_process	14	CD4;BAK1	2	240	6	12713	0.0050637
GO:0001221	transcription cofactor binding	molecular_function	6	CHD6;KLF4	2	240	6	12713	0.0050637
GO:0061419	positive regulation of transcription from RNA polymerase II promoter in response to hypoxia	biological_process	12	HIF1A;NOTCH1	2	240	6	12713	0.0050637
GO:0032211	negative regulation of telomere maintenance via telomerase	biological_process	12	HNRNPU;HNRNPA1;XRN1	3	240	19	12713	0.00514835
GO:0070932	histone H3 deacetylation	biological_process	12	HDAC6;SIRT2;AC129492.3	3	240	19	12713	0.00514835
GO:0032755	positive regulation of interleukin-6 production	biological_process	8	LILRB2;AKIRIN2;HMGB1;IL6R	4	240	38	12713	0.00552643
GO:0001782	B cell homeostasis	biological_process	6	RC3H1;BAK1;MEF2C	3	240	20	12713	0.00597341
GO:0000785	chromatin	cellular_component	6	PPP1R10;HMGN1;JMJD1C;KMT2E;HMGN2;KLF4;JUNB	7	240	115	12713	0.00610987
GO:0035019	somatic stem cell population maintenance	biological_process	5	POLR2L;ZFP36L2;KLF4;POLR2A	4	240	40	12713	0.00664462
GO:0016810	hydrolase activity, acting on carbon-nitrogen (but not peptide) bonds	molecular_function	5	ASAH1;NAAA	2	240	7	12713	0.00700122
GO:0034983	peptidyl-lysine deacetylation	biological_process	11	HDAC6;SIRT2	2	240	7	12713	0.00700122
GO:0071837	HMG box domain binding	molecular_function	6	MEF2C;JUN	2	240	7	12713	0.00700122
GO:0098887	neurotransmitter receptor transport, endosome to postsynaptic membrane	biological_process	9	RAB8A;RAB11A	2	240	7	12713	0.00700122
GO:0150093	amyloid-beta clearance by transcytosis	biological_process	8	LRP1;RAB11A	2	240	7	12713	0.00700122
GO:0097011	cellular response to granulocyte macrophage colony-stimulating factor stimulus	biological_process	8	CD4;ZFP36L2	2	240	7	12713	0.00700122
GO:0010870	positive regulation of receptor biosynthetic process	biological_process	9	HIF1A;HDAC6	2	240	7	12713	0.00700122
GO:0006595	polyamine metabolic process	biological_process	9	SRM;AMD1	2	240	7	12713	0.00700122
GO:0051223	regulation of protein transport	biological_process	8	RAB8A;RAB11A	2	240	7	12713	0.00700122
GO:0005138	interleukin-6 receptor binding	molecular_function	7	IL6ST;IL6R	2	240	7	12713	0.00700122
GO:0003725	double-stranded RNA binding	molecular_function	7	RC3H1;HNRNPU;TUBB4B;EIF4A1;AGO1	5	240	64	12713	0.00709573
GO:0070469	respirasome	cellular_component	4	NDUFA6;NDUFA11;NDUFA4;MT-ND4L;NDUFB4	5	240	64	12713	0.00709573
GO:0001228	DNA-binding transcription activator activity, RNA polymerase II-specific	molecular_function	6	FOS;HIF1A;FOSB;MEF2D;MEF2C;AKNA;KLF4;YBX1;NOTCH1;JUN;JUNB	11	240	247	12713	0.00730401
GO:0061418	regulation of transcription from RNA polymerase II promoter in response to hypoxia	biological_process	11	HIF1A;UBB;CREBBP;PSMD2;PSMA3	5	240	65	12713	0.00757156
GO:0010608	posttranscriptional regulation of gene expression	biological_process	8	RC3H1;AC129492.3;CDC37	3	240	22	12713	0.00784876
GO:0070034	telomerase RNA binding	molecular_function	7	HNRNPU;XRN1;SMG6	3	240	22	12713	0.00784876
GO:0048027	mRNA 5'-UTR binding	molecular_function	8	UTP23;RPL5;RPL26	3	240	22	12713	0.00784876
GO:0006306	DNA methylation	biological_process	10	FOS;KMT2E;EHMT1	3	240	22	12713	0.00784876
GO:0005667	transcription factor complex	cellular_component	4	FOS;HIF1A;ZFHX3;NAA16;KLF4;TAF1;JUN;JUNB	8	240	151	12713	0.00790204
GO:0044212	transcription regulatory region DNA binding	molecular_function	7	FOS;ZFHX3;MEF2C;HMGB1;KLF4;TAF1;AGO1;JUN;ZNF281	9	240	183	12713	0.0079703
GO:0043565	sequence-specific DNA binding	molecular_function	7	FOS;HIF1A;FOSB;ZFHX3;HNRNPU;MEF2C;GATAD1;KLF4;TAF1;HNRNPDL;NOTCH1;JUN;ZNF281	13	240	322	12713	0.00822499
GO:0016607	nuclear speck	cellular_component	8	HIF1A;DAZAP2;SRSF11;HNRNPU;MEF2C;ZC3H18;USP36;SRSF7;ACIN1;SREK1;KMT2E;SRSF4;RBM39;PNISR	14	240	360	12713	0.00850434
GO:0042826	histone deacetylase binding	molecular_function	6	HIF1A;MEF2D;HDAC6;MEF2C;SIRT2;KLF4	6	240	95	12713	0.00914574
GO:0034046	poly(G) binding	molecular_function	9	HNRNPU;HNRNPDL	2	240	8	12713	0.00921933
GO:0016817	hydrolase activity, acting on acid anhydrides	molecular_function	5	CHD6;CHD8	2	240	8	12713	0.00921933
GO:0071559	response to transforming growth factor beta	biological_process	5	RUNX3;ZFHX3	2	240	8	12713	0.00921933
GO:0050678	regulation of epithelial cell proliferation	biological_process	7	HMGN1;NOTCH1	2	240	8	12713	0.00921933
GO:0051412	response to corticosterone	biological_process	9	FOS;FOSB	2	240	8	12713	0.00921933
GO:0032991	protein-containing complex	cellular_component	3	HIF1A;DAZAP2;HDAC6;HNRNPU;ATP2A2;MEF2C;RAB11A;ZC3H18;CASP4;KMT2E;RPL5;RPL3;CHD8;ACTN4;RBM39;LSM4;CRYBG3;CRTAP;RPL10	19	240	557	12713	0.00933855
GO:0035257	nuclear hormone receptor binding	molecular_function	7	HIF1A;ACTN4;TAF1	3	240	24	12713	0.0100341
GO:0045597	positive regulation of cell differentiation	biological_process	7	RPS6KA3;JUN;JUNB	3	240	24	12713	0.0100341
GO:1902895	positive regulation of pri-miRNA transcription by RNA polymerase II	biological_process	11	FOS;HIF1A;JUN	3	240	24	12713	0.0100341
GO:0055037	recycling endosome	cellular_component	8	RAB8A;RAB11A;APP;RAB11FIP1;RAB29;RAB14	6	240	98	12713	0.0105752
GO:0008137	NADH dehydrogenase (ubiquinone) activity	molecular_function	8	NDUFA6;NDUFA4;MT-ND4L;NDUFB4	4	240	46	12713	0.0108684
GO:0048471	perinuclear region of cytoplasm	cellular_component	6	MYO9B;HDAC6;CALCOCO2;PRDX6;SLC30A7;ATP2A2;RAB11A;APP;SHTN1;GRASP;RANGAP1;SIRT2;RELT;RAB29;RAB14;ACTN4;YBX3;VAMP2	18	240	527	12713	0.0111326
GO:0030216	keratinocyte differentiation	biological_process	8	ASAH1;TXNIP;NOTCH1	3	240	25	12713	0.011246
GO:0003746	translation elongation factor activity	molecular_function	8	EEF1B2;TUFM;EEF1A1	3	240	25	12713	0.011246
GO:0002062	chondrocyte differentiation	biological_process	6	RUNX3;MEF2D;MEF2C	3	240	25	12713	0.011246
GO:0009314	response to radiation	biological_process	5	APP;JUN;JUNB	3	240	25	12713	0.011246
GO:0003682	chromatin binding	molecular_function	4	FOS;HNRNPU;HMGN1;MEF2C;CREBBP;SIRT2;TOP1;CHD8;CGAS;YBX1;NOTCH1;JUN;JDP2	13	240	336	12713	0.0114802
GO:0031018	endocrine pancreas development	biological_process	5	BAK1;IL6R	2	240	9	12713	0.0117068
GO:0014898	cardiac muscle hypertrophy in response to stress	biological_process	6	ATP2A2;MEF2C	2	240	9	12713	0.0117068
GO:0042102	positive regulation of T cell proliferation	biological_process	11	CD4;PNP;IL6ST;LILRB2	4	240	47	12713	0.0117075
GO:0031982	vesicle	cellular_component	5	KIF9;SLC30A7;AHNAK;RAB11A;UBB;RAB29;VAMP2	7	240	131	12713	0.0121018
GO:0006283	transcription-coupled nucleotide-excision repair	biological_process	10	POLR2L;HMGN1;ERCC1;UBB;POLR2A	5	240	73	12713	0.0122017
GO:1904646	cellular response to amyloid-beta	biological_process	9	LRP1;CASP4;APP	3	240	26	12713	0.0125386
GO:0000987	proximal promoter sequence-specific DNA binding	molecular_function	9	MEF2C;CREBBP;KLF4	3	240	26	12713	0.0125386
GO:0003700	DNA-binding transcription factor activity	molecular_function	4	RUNX3;FOS;HIF1A;FOSB;MEF2D;TSC22D4;ZFHX3;ZRANB2;MEF2C;ZFP36L2;KLF4;YBX3;ZNF646;YBX1;NOTCH1;JUN;JDP2;ZNF281;JUNB	19	240	574	12713	0.0125654
GO:0008543	fibroblast growth factor receptor signaling pathway	biological_process	8	POLR2L;HNRNPA1;RAB14;POLR2A	4	240	48	12713	0.0125871
GO:0000790	nuclear chromatin	cellular_component	7	RUNX3;MEF2D;MEF2C;CREBBP;HMGB1;KLF4;TAF1;JUN;JUNB	9	240	198	12713	0.0129267
GO:0032922	circadian regulation of gene expression	biological_process	5	ZFHX3;HNRNPU;TOP1;AC129492.3	4	240	49	12713	0.0135078
GO:0035198	miRNA binding	molecular_function	8	RC3H1;HNRNPA1;AGO1	3	240	27	12713	0.0139128
GO:0033613	activating transcription factor binding	molecular_function	7	MEF2D;MEF2C;JUN	3	240	27	12713	0.0139128
GO:0032588	trans-Golgi network membrane	cellular_component	8	RAB8A;COG5;APP;HLA-DQA2;COG1	5	240	76	12713	0.0143451
GO:1903265	positive regulation of tumor necrosis factor-mediated signaling pathway	biological_process	10	CASP4;CPNE1	2	240	10	12713	0.0144528
GO:1990403	embryonic brain development	biological_process	7	TRA2B;RPL10	2	240	10	12713	0.0144528
GO:0051247	positive regulation of protein metabolic process	biological_process	8	APP;KLF4	2	240	10	12713	0.0144528
GO:0010812	negative regulation of cell-substrate adhesion	biological_process	7	LRP1;NOTCH1	2	240	10	12713	0.0144528
GO:0010225	response to UV-C	biological_process	8	BAK1;HMGN1	2	240	10	12713	0.0144528
GO:0000288	nuclear-transcribed mRNA catabolic process, deadenylation-dependent decay	biological_process	12	RC3H1;ZFP36L2	2	240	10	12713	0.0144528
GO:0031904	endosome lumen	cellular_component	8	PRLR;APP	2	240	10	12713	0.0144528
GO:0045637	regulation of myeloid cell differentiation	biological_process	7	CSF3R;CREBBP	2	240	10	12713	0.0144528
GO:0048711	positive regulation of astrocyte differentiation	biological_process	12	IL6ST;NOTCH1	2	240	10	12713	0.0144528
GO:0060038	cardiac muscle cell proliferation	biological_process	6	DIPK2A;NOTCH1	2	240	10	12713	0.0144528
GO:0006979	response to oxidative stress	biological_process	5	NDUFA6;TXNIP;PRDX6;ERCC1;APP;NDUFB4	6	240	105	12713	0.0145141
GO:0006414	translational elongation	biological_process	8	EEF1B2;TUFM;EEF1A1	3	240	28	12713	0.0153693
GO:0032570	response to progesterone	biological_process	6	FOS;FOSB;TXNIP	3	240	28	12713	0.0153693
GO:0005791	rough endoplasmic reticulum	cellular_component	7	APP;RPL4;RAB14;RPS29	4	240	51	12713	0.0154752
GO:0043488	regulation of mRNA stability	biological_process	10	RC3H1;ZFP36L2;UBB;XRN1;PSMD2;PSMA3	6	240	107	12713	0.0158049
GO:0043066	negative regulation of apoptotic process	biological_process	9	RNF144B;PRLR;HIF1A;HIPK3;IL6ST;NAA16;LRP1;UBB;CHD8;YBX3;RPS6KA3;TMF1;JUN;RPL10	14	240	389	12713	0.0159015
GO:1990830	cellular response to leukemia inhibitory factor	biological_process	8	SRM;HNRNPU;RNMT;SRSF7;KLF4	5	240	78	12713	0.0159063
GO:0007409	axonogenesis	biological_process	9	RAB8A;APP;SHTN1;NOTCH1	4	240	52	12713	0.0165229
GO:0008544	epidermis development	biological_process	6	PTCH2;ATP2A2;NOTCH1	3	240	29	12713	0.0169084
GO:0099003	vesicle-mediated transport in synapse	biological_process	7	RAB8A;RAB11A	2	240	11	12713	0.0174468
GO:0006265	DNA topological change	biological_process	8	HMGB1;TOP1	2	240	11	12713	0.0174468
GO:0002052	positive regulation of neuroblast proliferation	biological_process	10	HIF1A;NOTCH1	2	240	11	12713	0.0174468
GO:0070106	interleukin-27-mediated signaling pathway	biological_process	7	IL6ST;TYK2	2	240	11	12713	0.0174468
GO:0090051	negative regulation of cell migration involved in sprouting angiogenesis	biological_process	12	KLF4;NOTCH1	2	240	11	12713	0.0174468
GO:0044548	S100 protein binding	molecular_function	5	ATP2A2;AHNAK	2	240	11	12713	0.0174468
GO:0008097	5S rRNA binding	molecular_function	8	RPL5;RPL3	2	240	11	12713	0.0174468
GO:0000932	P-body	cellular_component	8	RC3H1;XRN1;TOP1;AGO1;LSM4	5	240	80	12713	0.0175769
GO:0043312	neutrophil degranulation	biological_process	9	PNP;ASAH1;LILRB2;PRDX6;APRT;CPNE1;ADGRE5;TUBB4B;EEF1A1;ARMC8;HMGB1;CFP;RAB14;PSMD2;MAN2B1	15	240	436	12713	0.0185278
GO:0001102	RNA polymerase II activating transcription factor binding	molecular_function	8	FOS;CREBBP;JUN	3	240	30	12713	0.0185307
GO:0042273	ribosomal large subunit biogenesis	biological_process	6	RPL5;RPL26;WDR74	3	240	30	12713	0.0185307
GO:0060768	regulation of epithelial cell proliferation involved in prostate gland development	biological_process	8	NOTCH1	1	240	1	12713	0.0188783
GO:0004924	oncostatin-M receptor activity	molecular_function	7	IL6ST	1	240	1	12713	0.0188783
GO:0001661	conditioned taste aversion	biological_process	5	FOS	1	240	1	12713	0.0188783
GO:1902167	positive regulation of intrinsic apoptotic signaling pathway in response to DNA damage by p53 class mediator	biological_process	10	RPL26	1	240	1	12713	0.0188783
GO:1903849	positive regulation of aorta morphogenesis	biological_process	9	NOTCH1	1	240	1	12713	0.0188783
GO:0019103	pyrimidine nucleotide binding	molecular_function	6	NT5C	1	240	1	12713	0.0188783
GO:0006738	nicotinamide riboside catabolic process	biological_process	11	PNP	1	240	1	12713	0.0188783
GO:0010933	positive regulation of macrophage tolerance induction	biological_process	8	IRAK3	1	240	1	12713	0.0188783
GO:0006984	ER-nucleus signaling pathway	biological_process	5	ATP2A2	1	240	1	12713	0.0188783
GO:0061831	apical ectoplasmic specialization	cellular_component	6	ATP2A2	1	240	1	12713	0.0188783
GO:0061573	actin filament bundle retrograde transport	biological_process	9	SHTN1	1	240	1	12713	0.0188783
GO:0060327	cytoplasmic actin-based contraction involved in cell motility	biological_process	7	SHTN1	1	240	1	12713	0.0188783
GO:0048691	positive regulation of axon extension involved in regeneration	biological_process	9	LRP1	1	240	1	12713	0.0188783
GO:0000735	removal of nonhomologous ends	biological_process	8	MSH3	1	240	1	12713	0.0188783
GO:0002635	negative regulation of germinal center formation	biological_process	10	RC3H1	1	240	1	12713	0.0188783
GO:0071228	cellular response to tumor cell	biological_process	6	TXNIP	1	240	1	12713	0.0188783
GO:0070119	ciliary neurotrophic factor binding	molecular_function	6	IL6R	1	240	1	12713	0.0188783
GO:0120025	plasma membrane bounded cell projection	cellular_component	5	ATP2A2	1	240	1	12713	0.0188783
GO:0070296	sarcoplasmic reticulum calcium ion transport	biological_process	11	ATP2A2	1	240	1	12713	0.0188783
GO:0000821	regulation of arginine metabolic process	biological_process	10	SLC7A7	1	240	1	12713	0.0188783
GO:1903515	calcium ion transport from cytosol to endoplasmic reticulum	biological_process	8	ATP2A2	1	240	1	12713	0.0188783
GO:0038161	prolactin signaling pathway	biological_process	6	PRLR	1	240	1	12713	0.0188783
GO:0008796	bis(5'-nucleosyl)-tetraphosphatase activity	molecular_function	9	NUDT2	1	240	1	12713	0.0188783
GO:1901201	regulation of extracellular matrix assembly	biological_process	6	NOTCH1	1	240	1	12713	0.0188783
GO:1990280	RNA localization to chromatin	biological_process	6	HNRNPU	1	240	1	12713	0.0188783
GO:0010635	regulation of mitochondrial fusion	biological_process	9	PID1	1	240	1	12713	0.0188783
GO:0097108	hedgehog family protein binding	molecular_function	5	PTCH2	1	240	1	12713	0.0188783
GO:0035967	cellular response to topologically incorrect protein	biological_process	6	HDAC6	1	240	1	12713	0.0188783
GO:0042164	interleukin-12 alpha subunit binding	molecular_function	7	IL6R	1	240	1	12713	0.0188783
GO:0004014	adenosylmethionine decarboxylase activity	molecular_function	7	AMD1	1	240	1	12713	0.0188783
GO:0005900	oncostatin-M receptor complex	cellular_component	6	IL6ST	1	240	1	12713	0.0188783
GO:0090387	phagolysosome assembly involved in apoptotic cell clearance	biological_process	10	RAB14	1	240	1	12713	0.0188783
GO:0009159	deoxyribonucleoside monophosphate catabolic process	biological_process	10	DNPH1	1	240	1	12713	0.0188783
GO:0007521	muscle cell fate determination	biological_process	6	MEF2C	1	240	1	12713	0.0188783
GO:0010727	negative regulation of hydrogen peroxide metabolic process	biological_process	9	HDAC6	1	240	1	12713	0.0188783
GO:0002055	adenine binding	molecular_function	7	APRT	1	240	1	12713	0.0188783
GO:0017130	poly(C) RNA binding	molecular_function	9	HNRNPU	1	240	1	12713	0.0188783
GO:1904803	regulation of translation involved in cellular response to UV	biological_process	10	RPL26	1	240	1	12713	0.0188783
GO:0098577	inactive sex chromosome	cellular_component	8	HNRNPU	1	240	1	12713	0.0188783
GO:0003207	cardiac chamber formation	biological_process	5	NOTCH1	1	240	1	12713	0.0188783
GO:1990774	tumor necrosis factor secretion	biological_process	12	HMGB1	1	240	1	12713	0.0188783
GO:2000232	regulation of rRNA processing	biological_process	8	USP36	1	240	1	12713	0.0188783
GO:0023025	MHC class Ib protein complex binding	molecular_function	6	LILRB2	1	240	1	12713	0.0188783
GO:0003264	regulation of cardioblast proliferation	biological_process	9	NOTCH1	1	240	1	12713	0.0188783
GO:0070694	deoxyribonucleoside 5'-monophosphate N-glycosidase activity	molecular_function	7	DNPH1	1	240	1	12713	0.0188783
GO:0043244	regulation of protein complex disassembly	biological_process	7	IRAK3	1	240	1	12713	0.0188783
GO:0021515	cell differentiation in spinal cord	biological_process	6	NOTCH1	1	240	1	12713	0.0188783
GO:0070846	Hsp90 deacetylation	biological_process	11	HDAC6	1	240	1	12713	0.0188783
GO:0070845	polyubiquitinated misfolded protein transport	biological_process	12	HDAC6	1	240	1	12713	0.0188783
GO:0040034	regulation of development, heterochronic	biological_process	6	HMGN1	1	240	1	12713	0.0188783
GO:0043487	regulation of RNA stability	biological_process	9	SMG6	1	240	1	12713	0.0188783
GO:0019810	putrescine binding	molecular_function	5	AMD1	1	240	1	12713	0.0188783
GO:0070325	lipoprotein particle receptor binding	molecular_function	6	LRP1	1	240	1	12713	0.0188783
GO:0045623	negative regulation of T-helper cell differentiation	biological_process	8	RC3H1	1	240	1	12713	0.0188783
GO:0003999	adenine phosphoribosyltransferase activity	molecular_function	8	APRT	1	240	1	12713	0.0188783
GO:0060743	epithelial cell maturation involved in prostate gland development	biological_process	7	FEM1B	1	240	1	12713	0.0188783
GO:1900149	positive regulation of Schwann cell migration	biological_process	12	LRP1	1	240	1	12713	0.0188783
GO:0006948	induction by virus of host cell-cell fusion	biological_process	9	CD4	1	240	1	12713	0.0188783
GO:0086039	calcium-transporting ATPase activity involved in regulation of cardiac muscle cell membrane potential	molecular_function	11	ATP2A2	1	240	1	12713	0.0188783
GO:0042012	interleukin-16 receptor activity	molecular_function	7	CD4	1	240	1	12713	0.0188783
GO:0007440	foregut morphogenesis	biological_process	5	NOTCH1	1	240	1	12713	0.0188783
GO:1905437	positive regulation of histone H3-K4 trimethylation	biological_process	13	KMT2E	1	240	1	12713	0.0188783
GO:0097145	BAK complex	cellular_component	5	BAK1	1	240	1	12713	0.0188783
GO:0061163	endoplasmic reticulum polarization	biological_process	7	SHTN1	1	240	1	12713	0.0188783
GO:0018400	peptidyl-proline hydroxylation to 3-hydroxy-L-proline	biological_process	6	CRTAP	1	240	1	12713	0.0188783
GO:0003138	primary heart field specification	biological_process	8	MEF2C	1	240	1	12713	0.0188783
GO:0048669	collateral sprouting in absence of injury	biological_process	7	APP	1	240	1	12713	0.0188783
GO:0061501	cyclic-GMP-AMP synthase activity	molecular_function	7	CGAS	1	240	1	12713	0.0188783
GO:0060843	venous endothelial cell differentiation	biological_process	9	NOTCH1	1	240	1	12713	0.0188783
GO:0062098	regulation of programmed necrotic cell death	biological_process	8	ASAH1	1	240	1	12713	0.0188783
GO:0072044	collecting duct development	biological_process	6	NOTCH1	1	240	1	12713	0.0188783
GO:0030226	apolipoprotein receptor activity	molecular_function	4	LRP1	1	240	1	12713	0.0188783
GO:0008803	bis(5'-nucleosyl)-tetraphosphatase (symmetrical) activity	molecular_function	10	NUDT2	1	240	1	12713	0.0188783
GO:0006148	inosine catabolic process	biological_process	12	PNP	1	240	1	12713	0.0188783
GO:0004923	leukemia inhibitory factor receptor activity	molecular_function	8	IL6ST	1	240	1	12713	0.0188783
GO:0003213	cardiac right atrium morphogenesis	biological_process	7	NOTCH1	1	240	1	12713	0.0188783
GO:0031775	lutropin-choriogonadotropic hormone receptor binding	molecular_function	7	ATP2A2	1	240	1	12713	0.0188783
GO:0001010	RNA polymerase II sequence-specific DNA-binding transcription factor recruiting activity	molecular_function	8	KLF4	1	240	1	12713	0.0188783
GO:0045836	positive regulation of meiotic nuclear division	biological_process	9	SIRT2	1	240	1	12713	0.0188783
GO:0020003	symbiont-containing vacuole	cellular_component	7	RAB29	1	240	1	12713	0.0188783
GO:0009223	pyrimidine deoxyribonucleotide catabolic process	biological_process	11	NT5C	1	240	1	12713	0.0188783
GO:0032370	positive regulation of lipid transport	biological_process	8	LRP1	1	240	1	12713	0.0188783
GO:0004925	prolactin receptor activity	molecular_function	7	PRLR	1	240	1	12713	0.0188783
GO:0006557	S-adenosylmethioninamine biosynthetic process	biological_process	7	AMD1	1	240	1	12713	0.0188783
GO:1904290	negative regulation of mitotic DNA damage checkpoint	biological_process	9	PPP1R10	1	240	1	12713	0.0188783
GO:0021888	hypothalamus gonadotrophin-releasing hormone neuron development	biological_process	9	UBB	1	240	1	12713	0.0188783
GO:0032396	inhibitory MHC class I receptor activity	molecular_function	7	LILRB2	1	240	1	12713	0.0188783
GO:0004766	spermidine synthase activity	molecular_function	6	SRM	1	240	1	12713	0.0188783
GO:0051365	cellular response to potassium ion starvation	biological_process	9	JUN	1	240	1	12713	0.0188783
GO:1904841	TORC2 complex binding	molecular_function	5	RPL23A	1	240	1	12713	0.0188783
GO:0019978	interleukin-3 binding	molecular_function	6	CSF3R	1	240	1	12713	0.0188783
GO:0002840	regulation of T cell mediated immune response to tumor cell	biological_process	10	HMGB1	1	240	1	12713	0.0188783
GO:0008252	nucleotidase activity	molecular_function	8	NT5C	1	240	1	12713	0.0188783
GO:0061433	cellular response to caloric restriction	biological_process	6	SIRT2	1	240	1	12713	0.0188783
GO:0042011	interleukin-16 binding	molecular_function	6	CD4	1	240	1	12713	0.0188783
GO:1905795	cellular response to puromycin	biological_process	7	XRN1	1	240	1	12713	0.0188783
GO:0060842	arterial endothelial cell differentiation	biological_process	9	NOTCH1	1	240	1	12713	0.0188783
GO:0003182	coronary sinus valve morphogenesis	biological_process	6	NOTCH1	1	240	1	12713	0.0188783
GO:0046970	NAD-dependent histone deacetylase activity (H4-K16 specific)	molecular_function	9	SIRT2	1	240	1	12713	0.0188783
GO:0051124	synaptic growth at neuromuscular junction	biological_process	7	APP	1	240	1	12713	0.0188783
GO:0070346	positive regulation of fat cell proliferation	biological_process	8	PID1	1	240	1	12713	0.0188783
GO:0016964	alpha-2 macroglobulin receptor activity	molecular_function	4	LRP1	1	240	1	12713	0.0188783
GO:1905875	negative regulation of postsynaptic density organization	biological_process	9	LILRB2	1	240	1	12713	0.0188783
GO:0048694	positive regulation of collateral sprouting of injured axon	biological_process	9	LRP1	1	240	1	12713	0.0188783
GO:0032072	regulation of restriction endodeoxyribonuclease activity	biological_process	11	HMGB1	1	240	1	12713	0.0188783
GO:0005589	collagen type VI trimer	cellular_component	5	COL6A3	1	240	1	12713	0.0188783
GO:0003185	sinoatrial valve morphogenesis	biological_process	6	MEF2C	1	240	1	12713	0.0188783
GO:0051916	granulocyte colony-stimulating factor binding	molecular_function	6	CSF3R	1	240	1	12713	0.0188783
GO:1904998	negative regulation of leukocyte adhesion to arterial endothelial cell	biological_process	10	KLF4	1	240	1	12713	0.0188783
GO:0008682	2-octoprenyl-3-methyl-6-methoxy-1,4-benzoquinone hydroxylase activity	molecular_function	5	COQ7	1	240	1	12713	0.0188783
GO:1904109	positive regulation of cholesterol import	biological_process	11	LRP1	1	240	1	12713	0.0188783
GO:1902889	protein localization to spindle microtubule	biological_process	11	HNRNPU	1	240	1	12713	0.0188783
GO:0071874	cellular response to norepinephrine stimulus	biological_process	9	APP	1	240	1	12713	0.0188783
GO:0003270	Notch signaling pathway involved in regulation of secondary heart field cardioblast proliferation	biological_process	8	NOTCH1	1	240	1	12713	0.0188783
GO:0035397	helper T cell enhancement of adaptive immune response	biological_process	10	CD4	1	240	1	12713	0.0188783
GO:0002578	negative regulation of antigen processing and presentation	biological_process	7	LILRB2	1	240	1	12713	0.0188783
GO:0015292	uniporter activity	molecular_function	7	MCU	1	240	1	12713	0.0188783
GO:0070446	negative regulation of oligodendrocyte progenitor proliferation	biological_process	11	SIRT2	1	240	1	12713	0.0188783
GO:0008270	zinc ion binding	molecular_function	8	CD4;RNF167;RC3H1;MARCH5;HERC2;HDAC6;POLR2L;ZCWPW2;ZFHX3;ZMYM2;GATAD1;SRSF7;CREBBP;SIRT2;TET2;KLF4;EHMT1;RPS29;RPS27	19	240	600	12713	0.0191519
GO:0005622	intracellular	cellular_component	4	RNF114;ROGDI;TUFM;RPL17;RPL23A;RPL5;NECAP2;RPL3;RPL26;RPL36A;DSTN;RAB14;RPL15;RPS4X;RPL29;RPS29;RPS27;CAPN7;RPL10	19	240	602	12713	0.0197525
GO:0051020	GTPase binding	molecular_function	6	MARCH5;GOLGA4;YBX1	3	240	31	12713	0.0202364
GO:0043021	ribonucleoprotein complex binding	molecular_function	5	HNRNPU;SECISBP2L;SMG6	3	240	31	12713	0.0202364
GO:0045599	negative regulation of fat cell differentiation	biological_process	8	ZFP36L2;SIRT2;JDP2	3	240	31	12713	0.0202364
GO:0006476	protein deacetylation	biological_process	10	HDAC6;SIRT2	2	240	12	12713	0.0206784
GO:0002437	inflammatory response to antigenic stimulus	biological_process	7	HMGB1;NOTCH1	2	240	12	12713	0.0206784
GO:0001055	RNA polymerase II activity	molecular_function	10	POLR2L;POLR2A	2	240	12	12713	0.0206784
GO:0017119	Golgi transport complex	cellular_component	7	COG5;COG1	2	240	12	12713	0.0206784
GO:0006596	polyamine biosynthetic process	biological_process	10	SRM;AMD1	2	240	12	12713	0.0206784
GO:0043537	negative regulation of blood vessel endothelial cell migration	biological_process	11	MEF2C;HMGB1	2	240	12	12713	0.0206784
GO:0042953	lipoprotein transport	biological_process	10	MIA2;LRP1	2	240	12	12713	0.0206784
GO:0043101	purine-containing compound salvage	biological_process	8	PNP;APRT	2	240	12	12713	0.0206784
GO:0033558	protein deacetylase activity	molecular_function	6	HDAC6;SIRT2	2	240	12	12713	0.0206784
GO:0019894	kinesin binding	molecular_function	6	KTN1;SHTN1;RAB29	3	240	32	12713	0.0220256
GO:0009409	response to cold	biological_process	5	FOS;ACADVL;YBX3	3	240	32	12713	0.0220256
GO:0017137	Rab GTPase binding	molecular_function	9	RAB8A;ACAP2;TBC1D8;RAB11FIP1;RAB29;TBC1D22A	6	240	117	12713	0.0234589
GO:0045296	cadherin binding	molecular_function	6	KTN1;ZC3H15;PRDX6;RPL23A;AHNAK;SHTN1;RANGAP1;RPL15;RPL29;MPRIP	10	240	256	12713	0.0236369
GO:0031124	mRNA 3'-end processing	biological_process	11	SRSF11;CDC40;SRSF7;SRSF4	4	240	58	12713	0.0237372
GO:0001947	heart looping	biological_process	7	HIF1A;MEF2C;NOTCH1	3	240	33	12713	0.0238985
GO:0007595	lactation	biological_process	8	PRLR;HIF1A;APRT	3	240	33	12713	0.0238985
GO:0034614	cellular response to reactive oxygen species	biological_process	7	FOS;PPARGC1B;JUN	3	240	33	12713	0.0238985
GO:0006370	7-methylguanosine mRNA capping	biological_process	11	POLR2L;RNMT;POLR2A	3	240	33	12713	0.0238985
GO:0045672	positive regulation of osteoclast differentiation	biological_process	10	FOS;PPARGC1B	2	240	13	12713	0.0241378
GO:0035994	response to muscle stretch	biological_process	6	FOS;JUN	2	240	13	12713	0.0241378
GO:0033962	cytoplasmic mRNA processing body assembly	biological_process	9	RC3H1;LSM4	2	240	13	12713	0.0241378
GO:0060045	positive regulation of cardiac muscle cell proliferation	biological_process	8	MEF2C;NOTCH1	2	240	13	12713	0.0241378
GO:1903506	regulation of nucleic acid-templated transcription	biological_process	9	PPARGC1B;ACTN4	2	240	13	12713	0.0241378
GO:1900153	positive regulation of nuclear-transcribed mRNA catabolic process, deadenylation-dependent decay	biological_process	10	ZFP36L2;TOB1	2	240	13	12713	0.0241378
GO:0005730	nucleolus	cellular_component	6	RPL7L1;UTP23;RUNX3;ARL4A;ZC3H15;RPL23A;USP36;ACADVL;ACIN1;RPL5;EEF1A1;RPL3;SIRT2;RPL26;CCDC137;TSPYL2;TOP1;WDR74;RPL4;SMG6;TAF1;YPEL2	22	240	744	12713	0.0245929
GO:0032482	Rab protein signal transduction	biological_process	8	RAB8A;RAB11A;RAB29;RAB14	4	240	59	12713	0.025098
GO:0070374	positive regulation of ERK1 and ERK2 cascade	biological_process	12	CD4;LRP1;APP;HMGB1;NOTCH1;JUN	6	240	119	12713	0.0252429
GO:0008094	DNA-dependent ATPase activity	molecular_function	11	CHD6;MSH3;CHD8	3	240	34	12713	0.0258549
GO:0051879	Hsp90 protein binding	molecular_function	6	HIF1A;HDAC6;CDC37	3	240	34	12713	0.0258549
GO:0032092	positive regulation of protein binding	biological_process	7	LRP1;MARK3;APP;TAF1	4	240	60	12713	0.026505
GO:0003684	damaged DNA binding	molecular_function	7	ERCC1;CREBBP;MSH3;HMGB1	4	240	60	12713	0.026505
GO:0005681	spliceosomal complex	cellular_component	6	TRA2B;CDC40;HNRNPU;HNRNPA1;SNRPF;SREK1;LSM4	7	240	154	12713	0.0268712
GO:0032502	developmental process	biological_process	3	ROGDI;HMGB1	2	240	14	12713	0.0278152
GO:0008593	regulation of Notch signaling pathway	biological_process	8	IL6ST;NOTCH1	2	240	14	12713	0.0278152
GO:0045598	regulation of fat cell differentiation	biological_process	7	HDAC6;SIRT2	2	240	14	12713	0.0278152
GO:0030140	trans-Golgi network transport vesicle	cellular_component	8	RAB8A;RAB14	2	240	14	12713	0.0278152
GO:0032456	endocytic recycling	biological_process	8	ACAP2;ARL4C;RAB14	3	240	35	12713	0.0278948
GO:0010468	regulation of gene expression	biological_process	7	RC3H1;FOS;HIF1A;APP;NOTCH1;COQ7;TOB1	7	240	157	12713	0.0294335
GO:0045669	positive regulation of osteoblast differentiation	biological_process	8	IL6ST;MEF2C;IL6R	3	240	36	12713	0.0300178
GO:0005525	GTP binding	molecular_function	8	RAB8A;ARL4A;TUFM;NUDT2;RAB11A;TUBB4B;EEF1A1;RAB29;ARL4C;RAB14;CGAS	11	240	305	12713	0.0302775
GO:0001649	osteoblast differentiation	biological_process	6	MEF2D;HNRNPU;MEF2C;JUNB	4	240	63	12713	0.0310054
GO:0098793	presynapse	cellular_component	4	ROGDI;PPP3CC;NAAA;PPFIBP2;RPS27	5	240	93	12713	0.0312814
GO:0003677	DNA binding	molecular_function	6	RUNX3;FOS;HIF1A;PPP1R10;FOSB;MEF2D;POLR2L;ZNF787;ZFHX3;HNRNPU;HMGN1;MEF2C;ZFP36L2;ERCC1;APP;TAF15;CHD6;HMGN2;XRN1;MSH3;TET2;HMGB1;AKNA;TOP1;KLF4;CHD8;TOPBP1;SMG6;TAF1;HNRNPDL;CGAS;YBX3;ZNF646;YBX1;POLR2A;LCOR;TMF1;JUN;JDP2;RPS27;ZNF281;JUNB	42	240	1673	12713	0.031465
GO:0061158	3'-UTR-mediated mRNA destabilization	biological_process	12	RC3H1;ZFP36L2	2	240	15	12713	0.0317013
GO:0032469	endoplasmic reticulum calcium ion homeostasis	biological_process	12	BAK1;ATP2A2	2	240	15	12713	0.0317013
GO:0030224	monocyte differentiation	biological_process	8	MEF2C;JUN	2	240	15	12713	0.0317013
GO:0007221	positive regulation of transcription of Notch receptor target	biological_process	11	CREBBP;NOTCH1	2	240	15	12713	0.0317013
GO:0071385	cellular response to glucocorticoid stimulus	biological_process	9	HNRNPU;ZFP36L2	2	240	15	12713	0.0317013
GO:0042104	positive regulation of activated T cell proliferation	biological_process	12	HMGB1;IL6R	2	240	15	12713	0.0317013
GO:0007611	learning or memory	biological_process	4	LILRB2;MEF2C;APP	3	240	37	12713	0.0322237
GO:0007517	muscle organ development	biological_process	6	COL6A3;MEF2D;ZFHX3;MEF2C	4	240	65	12713	0.0342406
GO:0030665	clathrin-coated vesicle membrane	cellular_component	8	CD4;NECAP2;VAMP2	3	240	38	12713	0.034512
GO:2000310	regulation of NMDA receptor activity	biological_process	10	MEF2C;APP	2	240	16	12713	0.0357869
GO:0045879	negative regulation of smoothened signaling pathway	biological_process	9	PTCH2;MGRN1	2	240	16	12713	0.0357869
GO:0008340	determination of adult lifespan	biological_process	4	CGAS;COQ7	2	240	16	12713	0.0357869
GO:2000059	negative regulation of ubiquitin-dependent protein catabolic process	biological_process	11	RPL5;TAF1	2	240	16	12713	0.0357869
GO:0045995	regulation of embryonic development	biological_process	7	RAB14;EHMT1	2	240	16	12713	0.0357869
GO:0070102	interleukin-6-mediated signaling pathway	biological_process	7	IL6ST;IL6R	2	240	16	12713	0.0357869
GO:0035902	response to immobilization stress	biological_process	5	FOS;ERCC1	2	240	16	12713	0.0357869
GO:0070182	DNA polymerase binding	molecular_function	6	HMGB1;SMG6	2	240	16	12713	0.0357869
GO:0061136	regulation of proteasomal protein catabolic process	biological_process	10	UBB;TMF1	2	240	16	12713	0.0357869
GO:0005665	RNA polymerase II, core complex	cellular_component	7	POLR2L;POLR2A	2	240	16	12713	0.0357869
GO:1903146	regulation of autophagy of mitochondrion	biological_process	9	HDAC6;USP36	2	240	16	12713	0.0357869
GO:1990841	promoter-specific chromatin binding	molecular_function	5	HNRNPU;KLF4;POLR2A	3	240	39	12713	0.0368823
GO:0045786	negative regulation of cell cycle	biological_process	7	RNF167;RUNX3;TSPYL2	3	240	39	12713	0.0368823
GO:0032275	luteinizing hormone secretion	biological_process	10	TMF1	1	240	2	12713	0.0374017
GO:1905279	regulation of retrograde transport, endosome to Golgi	biological_process	7	RAB29	1	240	2	12713	0.0374017
GO:0061642	chemoattraction of axon	biological_process	7	LRP1	1	240	2	12713	0.0374017
GO:0003169	coronary vein morphogenesis	biological_process	8	NOTCH1	1	240	2	12713	0.0374017
GO:1990822	basic amino acid transmembrane transport	biological_process	12	SLC7A7	1	240	2	12713	0.0374017
GO:0003160	endocardium morphogenesis	biological_process	5	NOTCH1	1	240	2	12713	0.0374017
GO:0004081	bis(5'-nucleosyl)-tetraphosphatase (asymmetrical) activity	molecular_function	10	NUDT2	1	240	2	12713	0.0374017
GO:0045608	negative regulation of inner ear auditory receptor cell differentiation	biological_process	8	NOTCH1	1	240	2	12713	0.0374017
GO:0032429	regulation of phospholipase A2 activity	biological_process	9	LRP1	1	240	2	12713	0.0374017
GO:0015218	pyrimidine nucleotide transmembrane transporter activity	molecular_function	7	SLC25A36	1	240	2	12713	0.0374017
GO:2000845	positive regulation of testosterone secretion	biological_process	9	TMF1	1	240	2	12713	0.0374017
GO:0002774	Fc receptor mediated inhibitory signaling pathway	biological_process	8	LILRB2	1	240	2	12713	0.0374017
GO:0060260	regulation of transcription initiation from RNA polymerase II promoter	biological_process	10	TAF1	1	240	2	12713	0.0374017
GO:0019865	immunoglobulin binding	molecular_function	5	CD4	1	240	2	12713	0.0374017
GO:0014740	negative regulation of muscle hyperplasia	biological_process	8	KLF4	1	240	2	12713	0.0374017
GO:0042450	arginine biosynthetic process via ornithine	biological_process	13	ASL	1	240	2	12713	0.0374017
GO:0072160	nephron tubule epithelial cell differentiation	biological_process	8	MEF2C	1	240	2	12713	0.0374017
GO:0060297	regulation of sarcomere organization	biological_process	7	MEF2C	1	240	2	12713	0.0374017
GO:0008158	hedgehog receptor activity	molecular_function	6	PTCH2	1	240	2	12713	0.0374017
GO:0030964	NADH dehydrogenase complex	cellular_component	5	MT-ND4L	1	240	2	12713	0.0374017
GO:0007500	mesodermal cell fate determination	biological_process	6	KLF4	1	240	2	12713	0.0374017
GO:0016199	axon midline choice point recognition	biological_process	7	APP	1	240	2	12713	0.0374017
GO:0102121	ceramidase activity	molecular_function	7	ASAH1	1	240	2	12713	0.0374017
GO:0001773	myeloid dendritic cell activation	biological_process	7	HMGB1	1	240	2	12713	0.0374017
GO:0014807	regulation of somitogenesis	biological_process	7	NOTCH1	1	240	2	12713	0.0374017
GO:2000312	regulation of kainate selective glutamate receptor activity	biological_process	10	KLHL24	1	240	2	12713	0.0374017
GO:2000777	positive regulation of proteasomal ubiquitin-dependent protein catabolic process involved in cellular response to hypoxia	biological_process	13	SIRT2	1	240	2	12713	0.0374017
GO:0002060	purine nucleobase binding	molecular_function	6	PNP	1	240	2	12713	0.0374017
GO:0072144	glomerular mesangial cell development	biological_process	7	NOTCH1	1	240	2	12713	0.0374017
GO:0043555	regulation of translation in response to stress	biological_process	10	RPS6KA3	1	240	2	12713	0.0374017
GO:0017040	N-acylsphingosine amidohydrolase activity	molecular_function	7	ASAH1	1	240	2	12713	0.0374017
GO:0043514	interleukin-12 complex	cellular_component	4	IL6R	1	240	2	12713	0.0374017
GO:2001054	negative regulation of mesenchymal cell apoptotic process	biological_process	10	HIF1A	1	240	2	12713	0.0374017
GO:0004921	interleukin-11 receptor activity	molecular_function	7	IL6ST	1	240	2	12713	0.0374017
GO:1902396	protein localization to bicellular tight junction	biological_process	7	ACTN4	1	240	2	12713	0.0374017
GO:0061752	telomeric repeat-containing RNA binding	molecular_function	7	HNRNPA1	1	240	2	12713	0.0374017
GO:0032181	dinucleotide repeat insertion binding	molecular_function	11	MSH3	1	240	2	12713	0.0374017
GO:0032470	positive regulation of endoplasmic reticulum calcium ion concentration	biological_process	13	ATP2A2	1	240	2	12713	0.0374017
GO:0072102	glomerulus morphogenesis	biological_process	5	MEF2C	1	240	2	12713	0.0374017
GO:0090035	positive regulation of chaperone-mediated protein complex assembly	biological_process	8	HDAC6	1	240	2	12713	0.0374017
GO:0017064	fatty acid amide hydrolase activity	molecular_function	7	NAAA	1	240	2	12713	0.0374017
GO:0060948	cardiac vascular smooth muscle cell development	biological_process	7	NOTCH1	1	240	2	12713	0.0374017
GO:0050682	AF-2 domain binding	molecular_function	6	PPARGC1B	1	240	2	12713	0.0374017
GO:0044209	AMP salvage	biological_process	13	APRT	1	240	2	12713	0.0374017
GO:0030546	receptor activator activity	molecular_function	5	APP	1	240	2	12713	0.0374017
GO:0038154	interleukin-11-mediated signaling pathway	biological_process	7	IL6ST	1	240	2	12713	0.0374017
GO:0010768	negative regulation of transcription from RNA polymerase II promoter in response to UV-induced DNA damage	biological_process	11	TAF1	1	240	2	12713	0.0374017
GO:0032507	maintenance of protein location in cell	biological_process	6	CD4	1	240	2	12713	0.0374017
GO:0002352	B cell negative selection	biological_process	5	BAK1	1	240	2	12713	0.0374017
GO:0097493	structural molecule activity conferring elasticity	molecular_function	4	AHNAK	1	240	2	12713	0.0374017
GO:0106005	RNA 5'-cap (guanine-N7)-methylation	biological_process	12	RNMT	1	240	2	12713	0.0374017
GO:0070033	synaptobrevin 2-SNAP-25-syntaxin-1a-complexin II complex	cellular_component	7	VAMP2	1	240	2	12713	0.0374017
GO:0045519	interleukin-23 receptor binding	molecular_function	7	IL6R	1	240	2	12713	0.0374017
GO:0010796	regulation of multivesicular body size	biological_process	7	RAB11A	1	240	2	12713	0.0374017
GO:1903008	organelle disassembly	biological_process	6	KIF9	1	240	2	12713	0.0374017
GO:1990723	cytoplasmic periphery of the nuclear pore complex	cellular_component	7	RANGAP1	1	240	2	12713	0.0374017
GO:0034418	urate biosynthetic process	biological_process	6	PNP	1	240	2	12713	0.0374017
GO:2001013	epithelial cell proliferation involved in renal tubule morphogenesis	biological_process	5	MEF2C	1	240	2	12713	0.0374017
GO:0007386	compartment pattern specification	biological_process	7	NOTCH1	1	240	2	12713	0.0374017
GO:0060632	regulation of microtubule-based movement	biological_process	7	HDAC6	1	240	2	12713	0.0374017
GO:0035026	leading edge cell differentiation	biological_process	7	JUN	1	240	2	12713	0.0374017
GO:1903233	regulation of calcium ion-dependent exocytosis of neurotransmitter	biological_process	10	ATP2A2	1	240	2	12713	0.0374017
GO:0051303	establishment of chromosome localization	biological_process	7	NDE1	1	240	2	12713	0.0374017
GO:0032302	MutSbeta complex	cellular_component	6	MSH3	1	240	2	12713	0.0374017
GO:0061628	H3K27me3 modified histone binding	molecular_function	7	TAF1	1	240	2	12713	0.0374017
GO:0061030	epithelial cell differentiation involved in mammary gland alveolus development	biological_process	8	HIF1A	1	240	2	12713	0.0374017
GO:0042541	hemoglobin biosynthetic process	biological_process	8	HIF1A	1	240	2	12713	0.0374017
GO:0046533	negative regulation of photoreceptor cell differentiation	biological_process	11	NOTCH1	1	240	2	12713	0.0374017
GO:0002643	regulation of tolerance induction	biological_process	6	HMGB1	1	240	2	12713	0.0374017
GO:0150003	regulation of spontaneous synaptic transmission	biological_process	9	APP	1	240	2	12713	0.0374017
GO:0031533	mRNA cap methyltransferase complex	cellular_component	6	RNMT	1	240	2	12713	0.0374017
GO:0061629	RNA polymerase II-specific DNA-binding transcription factor binding	molecular_function	7	TAF1	1	240	2	12713	0.0374017
GO:0015980	energy derivation by oxidation of organic compounds	biological_process	6	ACADVL	1	240	2	12713	0.0374017
GO:1900195	positive regulation of oocyte maturation	biological_process	9	SIRT2	1	240	2	12713	0.0374017
GO:2000974	negative regulation of pro-B cell differentiation	biological_process	10	NOTCH1	1	240	2	12713	0.0374017
GO:0070243	regulation of thymocyte apoptotic process	biological_process	12	HIF1A	1	240	2	12713	0.0374017
GO:0002767	immune response-inhibiting cell surface receptor signaling pathway	biological_process	7	LILRB2	1	240	2	12713	0.0374017
GO:0004731	purine-nucleoside phosphorylase activity	molecular_function	7	PNP	1	240	2	12713	0.0374017
GO:0004482	mRNA (guanine-N7-)-methyltransferase activity	molecular_function	8	RNMT	1	240	2	12713	0.0374017
GO:2000987	positive regulation of behavioral fear response	biological_process	9	MEF2C	1	240	2	12713	0.0374017
GO:0006864	pyrimidine nucleotide transport	biological_process	9	SLC25A36	1	240	2	12713	0.0374017
GO:0062043	positive regulation of cardiac epithelial to mesenchymal transition	biological_process	9	NOTCH1	1	240	2	12713	0.0374017
GO:0003252	negative regulation of cell proliferation involved in heart valve morphogenesis	biological_process	9	NOTCH1	1	240	2	12713	0.0374017
GO:0051541	elastin metabolic process	biological_process	8	HIF1A	1	240	2	12713	0.0374017
GO:0006168	adenine salvage	biological_process	12	APRT	1	240	2	12713	0.0374017
GO:0038001	paracrine signaling	biological_process	6	CGAS	1	240	2	12713	0.0374017
GO:0001172	transcription, RNA-templated	biological_process	9	POLR2A	1	240	2	12713	0.0374017
GO:0010046	response to mycotoxin	biological_process	6	BAK1	1	240	2	12713	0.0374017
GO:0036369	transcription factor catabolic process	biological_process	12	TAF1	1	240	2	12713	0.0374017
GO:0004056	argininosuccinate lyase activity	molecular_function	7	ASL	1	240	2	12713	0.0374017
GO:0060025	regulation of synaptic activity	biological_process	9	MEF2C	1	240	2	12713	0.0374017
GO:0010898	positive regulation of triglyceride catabolic process	biological_process	9	ABHD5	1	240	2	12713	0.0374017
GO:1990565	HSP90-CDC37 chaperone complex	cellular_component	6	CDC37	1	240	2	12713	0.0374017
GO:0045606	positive regulation of epidermal cell differentiation	biological_process	9	PTCH2	1	240	2	12713	0.0374017
GO:0017055	negative regulation of RNA polymerase II transcriptional preinitiation complex assembly	biological_process	8	HMGB1	1	240	2	12713	0.0374017
GO:0003968	RNA-directed 5'-3' RNA polymerase activity	molecular_function	9	POLR2A	1	240	2	12713	0.0374017
GO:2001027	negative regulation of endothelial cell chemotaxis	biological_process	11	NOTCH1	1	240	2	12713	0.0374017
GO:0072017	distal tubule development	biological_process	8	NOTCH1	1	240	2	12713	0.0374017
GO:0019958	C-X-C chemokine binding	molecular_function	7	HMGB1	1	240	2	12713	0.0374017
GO:0006597	spermine biosynthetic process	biological_process	11	AMD1	1	240	2	12713	0.0374017
GO:0070032	synaptobrevin 2-SNAP-25-syntaxin-1a-complexin I complex	cellular_component	7	VAMP2	1	240	2	12713	0.0374017
GO:0051563	smooth endoplasmic reticulum calcium ion homeostasis	biological_process	13	APP	1	240	2	12713	0.0374017
GO:2000426	negative regulation of apoptotic cell clearance	biological_process	9	HMGB1	1	240	2	12713	0.0374017
GO:0003162	atrioventricular node development	biological_process	9	NOTCH1	1	240	2	12713	0.0374017
GO:0010573	vascular endothelial growth factor production	biological_process	5	HIF1A	1	240	2	12713	0.0374017
GO:0034515	proteasome storage granule	cellular_component	7	PSMD2	1	240	2	12713	0.0374017
GO:0099152	regulation of neurotransmitter receptor transport, endosome to postsynaptic membrane	biological_process	5	GRASP	1	240	2	12713	0.0374017
GO:0051650	establishment of vesicle localization	biological_process	7	RAB11A	1	240	2	12713	0.0374017
GO:0070453	regulation of heme biosynthetic process	biological_process	8	TMEM14C	1	240	2	12713	0.0374017
GO:0045509	interleukin-27 receptor activity	molecular_function	8	IL6ST	1	240	2	12713	0.0374017
GO:0090541	MIT domain binding	molecular_function	6	CAPN7	1	240	2	12713	0.0374017
GO:0046514	ceramide catabolic process	biological_process	10	ASAH1	1	240	2	12713	0.0374017
GO:0002645	positive regulation of tolerance induction	biological_process	7	LILRB2	1	240	2	12713	0.0374017
GO:0038165	oncostatin-M-mediated signaling pathway	biological_process	7	IL6ST	1	240	2	12713	0.0374017
GO:2000342	negative regulation of chemokine (C-X-C motif) ligand 2 production	biological_process	9	KLF4	1	240	2	12713	0.0374017
GO:1904117	cellular response to vasopressin	biological_process	8	RANGAP1	1	240	2	12713	0.0374017
GO:0009957	epidermal cell fate specification	biological_process	6	PTCH2	1	240	2	12713	0.0374017
GO:0021502	neural fold elevation formation	biological_process	5	HIF1A	1	240	2	12713	0.0374017
GO:1990519	pyrimidine nucleotide import into mitochondrion	biological_process	10	SLC25A36	1	240	2	12713	0.0374017
GO:0005119	smoothened binding	molecular_function	7	PTCH2	1	240	2	12713	0.0374017
GO:1990967	multi-organism toxin transport	biological_process	7	RAB29	1	240	2	12713	0.0374017
GO:1902425	positive regulation of attachment of mitotic spindle microtubules to kinetochore	biological_process	9	HNRNPU	1	240	2	12713	0.0374017
GO:0009330	DNA topoisomerase complex (ATP-hydrolyzing)	cellular_component	4	TOP1	1	240	2	12713	0.0374017
GO:0048210	Golgi vesicle fusion to target membrane	biological_process	8	RAB8A	1	240	2	12713	0.0374017
GO:0000406	double-strand/single-strand DNA junction binding	molecular_function	8	MSH3	1	240	2	12713	0.0374017
GO:0070101	positive regulation of chemokine-mediated signaling pathway	biological_process	10	HIF1A	1	240	2	12713	0.0374017
GO:0070743	interleukin-23 complex	cellular_component	4	IL6R	1	240	2	12713	0.0374017
GO:0045967	negative regulation of growth rate	biological_process	7	NOTCH1	1	240	2	12713	0.0374017
GO:1905524	negative regulation of protein autoubiquitination	biological_process	12	TAF1	1	240	2	12713	0.0374017
GO:0019970	interleukin-11 binding	molecular_function	6	IL6ST	1	240	2	12713	0.0374017
GO:0003219	cardiac right ventricle formation	biological_process	7	NOTCH1	1	240	2	12713	0.0374017
GO:1990036	calcium ion import into sarcoplasmic reticulum	biological_process	7	ATP2A2	1	240	2	12713	0.0374017
GO:0002384	hepatic immune response	biological_process	6	IL6R	1	240	2	12713	0.0374017
GO:0046083	adenine metabolic process	biological_process	10	APRT	1	240	2	12713	0.0374017
GO:1905167	positive regulation of lysosomal protein catabolic process	biological_process	11	LRP1	1	240	2	12713	0.0374017
GO:0070970	interleukin-2 secretion	biological_process	12	PNP	1	240	2	12713	0.0374017
GO:0003256	regulation of transcription from RNA polymerase II promoter involved in myocardial precursor cell differentiation	biological_process	11	NOTCH1	1	240	2	12713	0.0374017
GO:0003241	growth involved in heart morphogenesis	biological_process	6	NOTCH1	1	240	2	12713	0.0374017
GO:0004175	endopeptidase activity	molecular_function	7	CPNE1;PSMD2;PSMA3;CAPN7	4	240	67	12713	0.0376649
GO:0010033	response to organic substance	biological_process	5	HDAC6;KLF4;JUN;JUNB	4	240	67	12713	0.0376649
GO:0035023	regulation of Rho protein signal transduction	biological_process	11	MYO9B;ARHGEF1;ARHGEF10L;ARHGEF40	4	240	67	12713	0.0376649
GO:0006367	transcription initiation from RNA polymerase II promoter	biological_process	9	POLR2L;TAF15;CREBBP;TAF1;NOTCH1;POLR2A	6	240	131	12713	0.0378519
GO:0006406	mRNA export from nucleus	biological_process	11	SRSF11;CDC40;SRSF7;SRSF4;SMG6	5	240	98	12713	0.0379426
GO:0042493	response to drug	biological_process	5	PNP;FOS;BAK1;FOSB;TXNIP;TOP1;JUN;JUNB	8	240	203	12713	0.0389016
[truncated: 1,962 more rows]

## Sheet: HC AS MD SD SDR-M7-MD
GO_ID	GO_Term	GO_function	GO_class	Genes	S gene number	TS gene number	B gene number	TB gene number	pvalue
[truncated: 1,803 more rows]

[truncated: 42 more sheets: HC AS MD SD SDR-M7-SD, HC AS MD SD SDR-M7-SDR, HC AS MD SD SDR-T12-AS, HC AS MD SD SDR-T12-MD, HC AS MD SD SDR-T12-SD, HC AS MD SD SDR-T12-SDR, HC AS MD SD SDR-DC6-HC, HC AS MD SD SDR-DC6-AS, HC AS MD SD SDR-DC6-MD, HC AS MD SD SDR-DC6-SD, HC AS MD SD SDR-DC6-SDR, LTNP  STNP-M5-LTNP, LTNP  STNP-M5-STNP, LTNP  STNP-DC6-LTNP, LTNP  STNP-DC6-STNP, HC AS SM-NK6-AS, HC AS SM-NK6-HC, HC AS SM-NK6-SM, HC AS SM-24-8-HC, HC AS SM-24-8-AS …]
